# Supplementary material for: Clustering assessment in weighted networks
Source: PeerJ Comput Sci. 2021 Jun 18;7:e600. doi: 10.7717/peerj-cs.600 (PMC8237321; doi:10.7717/peerj-cs.600)
Supplement: Supplemental Information 1 [file peerj-cs-07-600-s001.zip]

Archive with 37 entries (34 files):
- cluster_assessment-main/
- cluster_assessment-main/.gitattributes
- cluster_assessment-main/.gitignore
- cluster_assessment-main/Hmin_dyn_optimized.R
- cluster_assessment-main/Hmin_map.cpp
- cluster_assessment-main/README.md
- cluster_assessment-main/b_enron.Rdata
- cluster_assessment-main/b_news.Rdata
- cluster_assessment-main/b_rnd_enron.RData
- cluster_assessment-main/b_rnd_news.Rdata
- cluster_assessment-main/cluster_assessment.Rproj
- cluster_assessment-main/cluster_stability.R
- cluster_assessment-main/data/
- cluster_assessment-main/data/CA-CondMat.txt
- cluster_assessment-main/data/Opsahl_US_airports_full.txt
- cluster_assessment-main/data/Opsahl_US_airports_top500.txt
- cluster_assessment-main/data/Opsahl_forum_network_data.txt
- cluster_assessment-main/data/Opsahl_social_network_data.txt
- cluster_assessment-main/data/bootstrap_wsbm_list.RData
- cluster_assessment-main/data/g_forex.RData
- cluster_assessment-main/data/graph_from_news_scraping.py
- cluster_assessment-main/data/id_dict.csv
- cluster_assessment-main/data/news_graph.csv
- cluster_assessment-main/data/significance_table_wsbm.RData
- cluster_assessment-main/data/simulation_results.RData
- cluster_assessment-main/forex graph/
- cluster_assessment-main/forex graph/community_centrality.R
- cluster_assessment-main/forex graph/dcor_M.R
- cluster_assessment-main/forex graph/exchange_rates.R
- cluster_assessment-main/forex graph/main_new.R
- cluster_assessment-main/forex graph/plot_communities.R
- cluster_assessment-main/load_data.R
- cluster_assessment-main/modularity_functions.R
- cluster_assessment-main/resampled_edgelist.cpp
- cluster_assessment-main/stability_functions.R
- cluster_assessment-main/stability_results.Rdata
- cluster_assessment-main/stability_results_rnd.Rdata
