# Supplementary material for: Clustering assessment in weighted networks
Source: PeerJ Comput Sci. 2021 Jun 18;7:e600. doi: 10.7717/peerj-cs.600 (PMC8237321; doi:10.7717/peerj-cs.600)
Supplement: Supplemental Information 1 [file peerj-cs-07-600-s001.zip › cluster_assessment-main/Hmin_dyn_optimized.R]

#returns a vector of communities instead of a communitites object.

Hmin <- function(g,P,gamma=1,itermax=3) {
  #algorithm in V. D. Blondel, J. Guillaume, R. Lambiotte, and E. Lefebvre, J. Stat. Mech. 2008, P10008 (2008).
  # g: graph
  # P: null model (constant for all edges in this network, so P is a scalar)
  # gamma: parameter for the Hamiltonian function H
  
  
  #  PHASE 1


  nv <- vcount(g)                       #maximum index of communities
  
  for (i in 1:nv){               #assigns each vertex to its own community
    g <- set.vertex.attribute(g,"community",i,i)
  }
  J <- get.adjacency(g,attr="weight")-gamma*P   #scaled energy matrix
  
  gain <- TRUE
  nit <- 0
  while(gain==TRUE & nit<itermax){
    gain <-FALSE    #if no possible change to increase the Hamiltonian can be made, the algorithm stops
    nit <- nit+1
    print(nit)
    for (i in 1:nv){
      ties <- rep(0,nv) #measures how strongly  i is tied to each community
      for(j in 1:nv){
        if (i!=j){
          com <- V(g)$community[j]
          ties[com] <- ties[com] + J[i,j]
        }
      }
      new.community <- which.max(ties) #community i is most strongly tied to. If it's not the current community, i will be moved
      if (V(g)$community[i]!=new.community){
        gain <- TRUE
        V(g)$community[i] <- new.community
      }
    }
      
  }
  return (V(g)$community)
}
