# Supplementary material for: Clustering assessment in weighted networks
Source: PeerJ Comput Sci. 2021 Jun 18;7:e600. doi: 10.7717/peerj-cs.600 (PMC8237321; doi:10.7717/peerj-cs.600)
Supplement: Supplemental Information 1 [file peerj-cs-07-600-s001.zip › cluster_assessment-main/Hmin_map.cpp]

#include <Rcpp.h>
#include <set>
#include <vector>
#include <map>

using namespace Rcpp;
using std::set;
using std::map;
using std::vector;


struct community{
	int index;
	set<int> members;
};

void relabel (map<int,set<int> > &community_map){
	//given a map of communties, relabel their indices to the integers between 0 and size-1
	int i=0;
	map<int,set<int> > new_map;
	for (auto it=community_map.begin(); it!=community_map.end(); ++it){
		new_map[i] = it->second;
		++i;
	}
	community_map = new_map;
}

NumericMatrix join_communities (NumericMatrix J,  map<int,set<int> > community_map){
	//Important to call the "relabel" function on the community_map before passing it to this function. 
	
	int n_com = community_map.size();
	NumericMatrix J_com (n_com, n_com);
	for (int i=0; i<n_com; ++i){
		for (int j=i+1; j<n_com; ++j){
			for (auto i_it=community_map[i].begin(); i_it!=community_map[i].end(); ++i_it){
				for (auto j_it=community_map[j].begin(); j_it!=community_map[j].end(); ++j_it) {
					J_com(i,j) += J(*i_it,*j_it);
					J_com(j,i) = J_com(i,j);
				}
			}
		}
	} 
	return J_com;
}

// [[Rcpp::export]]
NumericMatrix P_NewmanGirvan (NumericMatrix J){
	//given an adjacency matrix J (possibly weighted), returns the adjacency matrix of its Newman-Girvan null model
	int n = J.nrow();
	vector<double> degree_seq(n,0);
	double m = 0; //m will be the total weight of the network
	for (int i=0; i<n; ++i){
		for (int j=0; j<n; ++j) degree_seq[i] += J(i,j);
		m += degree_seq[i];
	}
	m/=2;
	NumericMatrix P (n,n);
	for (int i=0; i<n; ++i){
		for (int j=0; j<n; ++j) P(i,j) = degree_seq[i]*degree_seq[j] / (2*m);
	}
	return P;
}

NumericVector community_list (map<int, set<int> > &community_map, int nv){
	
	NumericVector community_list (nv);
	for (auto com_it=community_map.begin(); com_it!=community_map.end(); ++com_it){
		for (auto member_it=(com_it->second).begin(); member_it!=(com_it->second).end(); ++member_it){
			community_list[*member_it]=com_it->first;
		}
	}
	return (community_list);
}

// [[Rcpp::export]]
double hamiltonian (NumericMatrix J, double gamma, NumericVector c){
	NumericMatrix P = P_NewmanGirvan (J);
	int n = J.nrow();
	double H=0;
	for (int i=0; i<n; ++i){
		for (int j=0; j<n; ++j){
			if (i!=j and c(i)==c(j)) H -= J(i,j) - gamma*P(i,j);
		}
	}
	return H;
}

// [[Rcpp::export]]
NumericVector HminCpp (NumericMatrix J, double gamma, NumericMatrix P = NumericMatrix(0), int itermax=10, bool phase_2 = true){
	//phase_2: if true, run the phase 2 of the algorithm (treat whole communities as nodes and run the algorithm again)
	
	int nv = J.nrow();
	if (nv != P.nrow()) P = P_NewmanGirvan (J);
	map<int,set<int> > community_map;    //Keys are the community indices and values are the sets of all its members
	for (int i=0; i<nv; ++i) community_map[i].insert(i); //insert each vertex into community_set as their own community
	
	int n_it = 0;
	bool vertices_moved = true;
	while(vertices_moved==true and n_it<itermax){
		vertices_moved = false;
		++n_it;
		for (int i=0; i<nv; ++i){ //find if vertex i can be moved to a better community (decreasing the Hamiltonian)
			int min_gain=0;
			
			int old_community;
			int new_community;
			bool i_stays=true;
			for (auto com_it=community_map.begin(); com_it!=community_map.end(); ++com_it){  //iterates over all communities and checks the Hamiltonian gain for each
								double gain=0;
				bool community_of_i=((com_it->second).find(i)!=(com_it->second).end()); //will be set to true if i belongs to this community
				for (auto member_it=(com_it->second).begin(); member_it!=(com_it->second).end(); ++member_it){
					gain -= (J(i,*member_it)-gamma*P(i,*member_it));
				}
				//std::cout << "gain of moving " << i << " to community " << com_it->first << " is " << gain << std::endl;
				if (community_of_i) old_community=com_it->first;
				if (gain<min_gain){
					i_stays=community_of_i;
					min_gain=gain;
					new_community=com_it->first;
					//set<community> &new_community=*com_it;
				}
			}
			if (!i_stays){  //if i changes communities, update members list and delete old community if i is its only member
				community_map[new_community].insert(i);
				community_map[old_community].erase(i);
				if (community_map[old_community].empty()) community_map.erase(old_community); //delete old community if it becomes empty
				vertices_moved=true;
				//Rcout << hamiltonian(J, gamma, community_list(community_map, nv)) << std::endl;
			}
		}
		
	}
	
	relabel (community_map);
	if (phase_2){
		NumericMatrix J_com = join_communities (J, community_map);
		NumericMatrix P_com = join_communities (P, community_map);
		NumericVector new_community_list = HminCpp (J_com, gamma, P_com, itermax, false);
		
		map<int,set<int> > new_map;
		for (int i=0; i<new_community_list.size(); ++i){
			set<int>& current_set = community_map[i];
			new_map[new_community_list[i]].insert(current_set.begin(), current_set.end());
		}
		relabel (new_map);
		community_map = new_map;
		
	}

	return (community_list(community_map, nv));
}

// [[Rcpp::export]]
NumericVector HminCpp_constP (NumericMatrix J, double gamma, int itermax=10, bool phase_2 = true){
	// Sets P as a constant, the average of all edge weights
	int n = J.nrow();
	NumericMatrix P_matrix(n,n);

	double sum=0;
	for (int i=0; i<n; ++i){
		for (int j=0; j<n; ++j){
			if (i!=j) sum+=J(i,j);
		}
	}
	double P = sum / ( n*(n-1) );
	for (int i=0; i<n*n; ++i) P_matrix[i] = P;
	return (HminCpp(J, gamma, P_matrix, itermax, phase_2) );
}
