# Supplementary material for: Clustering assessment in weighted networks
Source: PeerJ Comput Sci. 2021 Jun 18;7:e600. doi: 10.7717/peerj-cs.600 (PMC8237321; doi:10.7717/peerj-cs.600)
Supplement: Supplemental Information 1 [file peerj-cs-07-600-s001.zip › cluster_assessment-main/README.md]

Supporting code used for the article "Clustering Assessment in Weighted Networks".
To reproduce the experiments, source the files "cluster_significance.R" and "cluster_stability.R".
Requires having the "rewire"(https://github.com/martirm/rewire) package installed.
