# Supplementary material for: Clustering assessment in weighted networks
Source: PeerJ Comput Sci. 2021 Jun 18;7:e600. doi: 10.7717/peerj-cs.600 (PMC8237321; doi:10.7717/peerj-cs.600)
Supplement: Supplemental Information 1 [file peerj-cs-07-600-s001.zip › cluster_assessment-main/cluster_stability.R]

source("stability_functions.R")
source("load_data.R")
#source("rewire.R")
library(rewire)
library(xtable)
#library(philentropy)


b_karate <- boot_alg_list(alg_list, karate, return_data=TRUE) 
b_forex <- boot_alg_list(alg_list, g_forex, return_data=TRUE)
b_news <- boot_alg_list(alg_list, g_news, return_data=TRUE)
b_wsbm <- boot_alg_list(alg_list, g_wsbm_binomial, return_data=TRUE)
b_enron <- boot_alg_list(alg_list, weighted_enron, return_data=TRUE)
plot_sbm_colored(g_sbm)

b_karate_cw <- boot_alg_list(alg_list, karate, return_data=TRUE, type="cluster-wise") #non convergence for leading eigenvector (this was working before, for some reason)
b_forex_cw <- boot_alg_list(alg_list, g_forex, return_data=TRUE, type="cluster-wise")
b_news_cw <- boot_alg_list(alg_list, g_news, return_data=TRUE, type="cluster-wise")
b_wsbm_cw <- boot_alg_list(alg_list, g_wsbm_binomial, return_data=TRUE, type="cluster-wise")


b_rnd_karate <- boot_alg_list(alg_list, rewireCpp(karate, weight_sel="max_weight"), return_data=TRUE)
b_rnd_forex <- boot_alg_list(alg_list, rewireCpp(g_forex, upper_bound=1), return_data=TRUE)
b_rnd_news <- boot_alg_list(alg_list, rewireCpp(g_news, weight_sel="max_weight"), return_data=TRUE)
#b_rnd_sbm <- boot_alg_list(alg_list, rewireCpp(g_sbm, weight_sel="max_weight"), return_data=TRUE) #non convergence for leading eigenvector (LOOK INTO THIS)
b_rnd_wsbm <- boot_alg_list(alg_list, rewireCpp(g_wsbm_binomial, weight_sel="max_weight"), return_data=TRUE)
b_rnd_enron <- boot_alg_list(alg_list, rewireCpp(weighted_enron, weight_sel="max_weight"), return_data=TRUE)


b_rnd_karate_cw <- boot_alg_list(alg_list, rewireCpp(karate, weight_sel="max_weight"), return_data=TRUE,, type="cluster-wise")
b_rnd_forex_cw <- boot_alg_list(alg_list, rewireCpp(g_forex, upper_bound=1), return_data=TRUE, type="cluster-wise")
b_rnd_news_cw <- boot_alg_list(alg_list, rewireCpp(g_news_small, weight_sel="max_weight"), return_data=TRUE, type="cluster-wise")
b_rnd_sbm_cw <- boot_alg_list(alg_list, rewireCpp(g_sbm, weight_sel="max_weight"), return_data=TRUE, type="cluster-wise") #non convergence for leading eigenvector (LOOK INTO THIS)
b_rnd_wsbm_cw <- boot_alg_list(alg_list, rewireCpp(g_wsbm_binomial, weight_sel="max_weight"), return_data=TRUE, type="cluster-wise")


get_latex_table(b_karate, b_rnd_karate, "Zachary")
get_latex_table(b_forex, b_rnd_forex, "Forex")
get_latex_table(b_wsbm, b_rnd_wsbm, "wSBM")
get_latex_table(b_news, b_rnd_news, "News")
get_latex_table(b_enron, b_rnd_enron, "Enron")

jaccard_table(b_karate_cw, "Zachary")
jaccard_table(b_forex_cw, "Forex")
jaccard_table(b_wsbm_cw, "wSBM")
jaccard_table(b_news_cw, "News")
