# Supplementary material for: Clustering assessment in weighted networks
Source: PeerJ Comput Sci. 2021 Jun 18;7:e600. doi: 10.7717/peerj-cs.600 (PMC8237321; doi:10.7717/peerj-cs.600)
Supplement: Supplemental Information 1 [file peerj-cs-07-600-s001.zip › cluster_assessment-main/data/Opsahl_US_airports_full.txt]

1 47 1
1 832 7
2 679 3
3 424 5
3 1688 14137
4 685 8
6 47 8
7 679 413
8 1217 2
8 1729 2
9 91 2
11 679 416
11 1494 2
12 227 8
12 505 11
12 509 1
13 505 96
15 47 41
16 844 1
17 227 6
19 679 17
20 70 480
20 88 8
20 464 8
20 1131 2
20 1262 12
20 1652 1
20 1739 2
21 679 9
22 679 37
23 679 1
24 679 32
27 505 6
27 1416 1
29 78 95
29 114 37483
29 117 47
29 134 16
29 169 40
29 173 51
29 206 33
29 296 23
29 300 22
29 311 1341
29 317 61654
29 381 30
29 391 151
29 403 15
29 432 107
29 435 44923
29 489 57
29 526 7989
29 534 10
29 576 10
29 609 2
29 610 22
29 619 153
29 691 12
29 709 28955
29 716 383
29 727 2
29 731 99
29 760 89
29 766 142
29 880 75
29 899 50
29 902 1214
29 918 22
29 978 30
29 982 71890
29 989 9
29 994 22
29 1022 79
29 1029 1
29 1066 47
29 1101 8842
29 1109 146
29 1200 72466
29 1246 1457
29 1252 46468
29 1258 20089
29 1264 2
29 1270 13
29 1313 2
29 1359 32
29 1374 39
29 1391 151
29 1435 3413
29 1460 1
29 1463 1
29 1504 2
29 1517 2
29 1628 37
29 1664 506
29 1700 2
29 1837 2321
30 391 71272
30 478 87
30 485 721
30 590 41
30 719 993
30 978 98
30 1461 49
30 1470 134
30 1482 3
30 1664 200
31 185 7
31 505 9
31 600 9
31 712 32
31 1165 47
31 1207 68
31 1217 1500
31 1349 63
31 1446 247
31 1729 70
31 1742 41
32 75 117
32 76 374
32 82 109
32 114 135930
32 123 14551
32 145 114
32 158 2
32 169 614
32 176 6
32 206 3377
32 211 679
32 215 939
32 216 50
32 239 66
32 240 2453
32 246 67548
32 311 218
32 317 554
32 321 10
32 327 2451
32 334 300
32 343 20
32 355 58
32 356 797
32 358 2278
32 379 184151
32 381 255
32 383 127
32 389 311797
32 391 292616
32 435 1694
32 452 84
32 478 32815
32 485 726
32 494 143
32 500 327
32 507 186
32 526 1896
32 585 1645
32 595 70
32 612 7
32 622 4
32 677 328
32 683 75185
32 685 39
32 686 296
32 691 8
32 709 37746
32 711 102881
32 716 58
32 718 32
32 719 1493
32 731 420
32 749 486
32 757 2
32 760 2
32 766 25
32 874 145
32 875 158922
32 877 145683
32 879 22776
32 902 2526
32 903 43
32 918 413
32 964 22366
32 978 36321
32 982 39571
32 989 73303
32 994 14
32 997 6
32 998 44
32 1011 653
32 1022 348
32 1029 168
32 1047 32
32 1061 1
32 1066 62
32 1068 76737
32 1072 1482
32 1162 79535
32 1176 709
32 1185 276
32 1189 1863
32 1200 86697
32 1201 147
32 1231 130
32 1240 30864
32 1252 7301
32 1255 368987
32 1264 245
32 1297 209
32 1304 263
32 1313 105
32 1320 613
32 1322 74
32 1353 593
32 1359 37
32 1372 3232
32 1391 76
32 1403 70612
32 1405 10879
32 1408 6
32 1413 350
32 1426 14
32 1433 52715
32 1437 22064
32 1456 3533
32 1457 492
32 1470 112717
32 1480 8672
32 1485 5353
32 1517 29530
32 1529 1526
32 1596 53
32 1613 10442
32 1628 1849
32 1630 50197
32 1664 104
32 1822 25
32 1831 13
33 118 11
33 1068 20076
34 114 2711
34 709 1
34 766 7231
35 114 35302
35 598 73
35 899 1
35 1820 78
36 114 801
36 123 25
36 246 171
36 391 9539
36 435 337
36 500 1732
36 711 30850
36 731 328
36 875 16
36 1068 117
36 1162 999
36 1200 2335
36 1252 324
36 1255 5055
36 1353 12
36 1428 8
36 1480 293
37 114 13125
37 356 144
37 389 141
37 709 18257
37 766 37487
37 1200 1134
37 1433 44
37 1613 7
38 145 36
38 146 8
38 215 29505
38 348 1
38 383 5248
38 498 8414
38 500 4832
38 545 9
38 631 4
38 651 2
38 685 2337
38 692 13
38 700 6
38 702 31819
38 749 2
38 766 17872
38 902 3271
38 1037 32
38 1090 4017
38 1220 6
38 1221 18
38 1252 3
38 1320 3136
38 1573 817
38 1847 1
38 1858 4
39 145 50
39 335 34
39 389 207
39 391 45735
39 494 73
39 536 172
39 598 43
39 711 13471
39 719 230
39 872 35
39 978 111
39 994 86
39 1008 256
39 1068 32
39 1072 111
39 1109 48
39 1162 89
39 1176 174
39 1426 28
39 1541 230
39 1629 49
39 1645 35
39 1664 99
40 32 6
40 196 20
40 271 601
40 877 25936
40 1255 2
40 1304 3
40 1350 1799
40 1433 5238
40 1437 53116
40 1480 6669
41 29 2
41 60 1355
41 75 1478
41 114 57181
41 117 119
41 169 173
41 206 233
41 215 41512
41 218 106
41 238 3
41 239 2633
41 256 736
41 258 1812
41 272 490
41 296 584
41 311 4517
41 317 2986
41 321 1010
41 344 336
41 353 1110
41 356 570
41 361 232
41 375 855
41 381 937
41 391 206
41 435 19209
41 489 807
41 508 1575
41 526 145183
41 560 182
41 610 118
41 613 773
41 618 3431
41 635 110
41 709 688
41 711 279
41 716 119
41 731 172
41 748 1653
41 760 50
41 780 215
41 880 1971
41 926 147
41 947 46
41 970 106
41 978 121
41 982 138960
41 1011 1292
41 1022 64
41 1043 121
41 1066 70
41 1068 124
41 1072 190
41 1101 61230
41 1109 87
41 1176 88
41 1200 569
41 1202 100
41 1221 6
41 1231 21473
41 1250 445
41 1252 134
41 1258 806
41 1264 4592
41 1320 1345
41 1328 709
41 1353 2240
41 1359 1195
41 1368 630
41 1374 1000
41 1376 1358
41 1391 65517
41 1405 118
41 1406 510
41 1426 826
41 1462 434
41 1463 139
41 1517 191
41 1549 2202
41 1611 883
41 1613 50790
41 1617 931
41 1645 1301
41 1698 1
41 1785 32
41 1795 3482
41 1820 402
41 1837 4320
43 709 62742
45 88 2097
47 1 9
47 6 9
47 14 1
47 15 76
47 68 1018
47 70 153
47 81 67
47 88 65834
47 97 25
47 99 2
47 153 1
47 269 60
47 392 87
47 402 2
47 410 1
47 440 111
47 483 640
47 679 449
47 743 2
47 793 8
47 815 93
47 820 2509
47 825 28
47 831 43
47 832 2661
47 837 4
47 839 13
47 861 21
47 864 424
47 1131 90
47 1181 3101
47 1203 2084
47 1307 4
47 1465 28
47 1477 7
47 1547 53
47 1609 2
47 1653 7
47 1715 6
49 32 32
49 123 25
49 126 23
49 156 85
49 300 31
49 311 31
49 317 30
49 321 25
49 389 39
49 432 72
49 435 134
49 452 27
49 613 27
49 875 25
49 976 33
49 1011 33
49 1016 72
49 1022 63
49 1111 162
49 1118 72
49 1133 33
49 1279 35
49 1280 105
49 1328 28
49 1517 29
49 1602 177
49 1795 27
49 1837 61
50 766 349
50 1016 527
51 71 103
51 236 53
51 365 3
51 505 2078
51 509 16
51 567 1
51 689 38
51 696 71
51 787 12
51 1040 21
51 1145 29
51 1346 5
51 1536 17
51 1557 35
52 114 44151
52 133 17
52 209 868
52 256 16
52 334 521
52 344 7
52 345 1035
52 371 608
52 379 48
52 391 32097
52 418 214
52 420 123
52 478 143
52 508 220
52 588 132
52 619 4
52 625 2039
52 632 334
52 685 4
52 686 3567
52 711 40434
52 727 19
52 812 542
52 936 91
52 988 657
52 994 17477
52 1016 1760
52 1068 155
52 1185 16
52 1200 224
52 1279 847
52 1361 78
52 1402 784
52 1404 353
52 1405 115
52 1411 2
52 1430 1083
52 1438 6
52 1462 318
52 1579 1492
52 1611 193
52 1645 45
53 1433 120
55 151 3
55 685 7
56 735 90
56 778 923
56 877 173
57 685 6
58 775 1660
58 786 2
58 1455 13
58 1588 3
59 766 15739
59 1162 17
60 41 1372
60 114 138679
60 117 70
60 169 2
60 206 17
60 217 51
60 311 3
60 317 86015
60 344 8
60 356 4
60 391 14829
60 500 8
60 605 6
60 609 1079
60 612 33
60 691 3
60 719 124
60 899 1
60 902 1230
60 918 1
60 988 2
60 994 138
60 1004 3
60 1022 2
60 1109 1
60 1139 9
60 1252 690
60 1374 4
60 1406 82
60 1426 6
60 1435 562
60 1450 166
60 1664 216
60 1752 3
60 1837 88
62 391 13168
62 711 14453
62 877 1900
62 936 11
63 114 3700
63 206 201
63 234 31
63 565 35
63 605 62
63 623 30
63 899 104
63 981 4
63 1025 26
63 1176 33
63 1435 44
63 1517 29
63 1567 31
63 1645 26
64 155 7
64 389 1402
64 1263 3
65 71 48
65 88 45
65 113 238
65 227 3535
65 231 9
65 505 58
65 1144 36
65 1217 13
65 1254 71
65 1265 61
65 1416 15
66 88 26
66 440 288
66 724 8
67 91 48
67 152 1585
67 458 3
67 482 5
67 604 11
67 817 85
67 818 25
67 836 5
67 851 5
67 862 39
67 1030 5
67 1146 3
67 1190 5
67 1266 4
67 1290 13
67 1387 9
67 1544 14
67 1601 77
67 1677 9
67 1733 8
67 1743 2
68 47 1112
68 81 2
68 679 4
68 820 16
68 832 2
68 864 4
68 1181 63
68 1203 6
69 674 22088
69 766 4422
69 877 255573
69 1437 68764
70 20 551
70 47 157
70 68 24
70 88 27009
70 152 3
70 230 86
70 264 73
70 279 224
70 308 9
70 402 2128
70 421 7
70 440 56
70 458 4
70 464 1203
70 587 5
70 720 174
70 726 260
70 793 658
70 794 478
70 796 493
70 803 1
70 805 10
70 816 2
70 819 208
70 820 11
70 823 11
70 826 75
70 827 35
70 836 17
70 838 360
70 854 3
70 922 16
70 1131 1
70 1132 28
70 1194 34
70 1195 28
70 1197 47
70 1234 2
70 1235 15
70 1236 13
70 1262 655
70 1271 363
70 1305 5
70 1307 669
70 1345 4223
70 1429 23
70 1609 8
70 1652 164
70 1683 17
70 1713 23
70 1714 147
70 1734 2
70 1739 292
71 51 16
71 65 48
71 88 18
71 227 114
71 231 84
71 236 413
71 365 8
71 505 3110
71 689 17
71 1144 106
71 1207 17
71 1217 15
71 1265 28
71 1370 2
71 1416 1
71 1446 27
71 1536 2
71 1659 2
71 1721 1
71 1722 2
72 1004 114
73 1780 7
75 32 167
75 41 1478
75 82 2
75 106 2960
75 114 66451
75 117 25
75 123 811
75 127 21
75 134 2
75 145 55
75 169 878
75 176 2
75 206 1951
75 211 186
75 215 5466
75 237 367
75 239 1488
75 240 905
75 246 191314
75 256 86
75 258 13
75 293 5
75 300 2
75 311 46396
75 317 104855
75 321 29
75 344 10
75 356 13016
75 361 17
75 375 40
75 379 737
75 383 45559
75 389 2639
75 391 559
75 403 7
75 435 76428
75 452 140
75 478 68
75 500 53022
75 526 40863
75 534 3
75 576 16
75 585 109
75 610 116
75 612 5
75 613 171
75 619 71
75 683 1836
75 685 48
75 709 66156
75 711 229
75 716 13
75 731 96
75 759 3
75 760 494
75 766 11982
75 778 149
75 872 121
75 875 45042
75 877 294
75 902 15136
75 972 7
75 978 748
75 982 96629
75 989 67699
75 994 294
75 1011 136
75 1016 59
75 1022 82
75 1027 19
75 1029 12
75 1043 6
75 1068 25688
75 1069 3302
75 1072 254
75 1101 24
75 1161 11
75 1162 667
75 1172 2131
75 1176 56
75 1185 61
75 1200 115116
75 1201 587
75 1231 617
75 1252 74689
75 1255 370
75 1264 112
75 1277 12
75 1328 85
75 1353 2841
75 1359 81
75 1368 111
75 1372 397
75 1374 3
75 1376 116
75 1390 35
75 1391 1586
75 1403 658
75 1405 956
75 1406 15
75 1411 16
75 1426 232
75 1433 736
75 1437 71
75 1450 106
75 1456 214
75 1470 1650
75 1480 370
75 1485 122
75 1517 1932
75 1573 4
75 1613 42458
75 1628 49
75 1630 2
75 1631 13
75 1664 99
75 1780 8
75 1782 146
75 1785 37
75 1789 12
75 1837 4424
76 32 363
76 327 5
76 677 1
78 29 96
78 506 105
78 610 1
78 694 112
78 716 29
78 1068 22221
78 1091 162
78 1176 74
78 1450 124
78 1795 120
79 389 6722
80 1240 61
80 1297 6
80 1433 28983
81 6 4
81 47 93
81 68 5
81 1465 5
82 32 109
82 39 59
82 123 2034
82 169 177
82 206 53
82 211 5
82 239 21
82 246 407
82 343 255
82 379 136121
82 389 43912
82 391 93547
82 452 122
82 478 130
82 485 734
82 526 14
82 585 10
82 613 134
82 683 15102
82 686 331
82 709 3
82 711 48199
82 716 37
82 719 1057
82 749 24
82 875 29308
82 876 75
82 877 937
82 879 7
82 902 42
82 918 103
82 964 27
82 978 78
82 982 377
82 989 340
82 994 14638
82 1068 6
82 1072 261
82 1162 84
82 1176 3
82 1185 21
82 1189 42
82 1240 13
82 1252 20
82 1255 546
82 1353 58
82 1403 876
82 1405 2790
82 1433 15
82 1437 126
82 1456 29
82 1470 166
82 1480 8
82 1517 606
82 1613 207
82 1630 1
82 1664 150
83 500 49944
85 114 654
85 215 19
85 434 11487
85 435 1706
85 766 76243
85 1200 55847
86 114 165046
86 215 104965
86 356 259
86 389 4104
86 391 44783
86 435 302181
86 500 142959
86 709 138492
86 711 143559
86 766 251188
86 877 107510
86 982 39859
86 994 61646
86 1016 1092
86 1068 224955
86 1189 1
86 1200 126330
86 1240 56119
86 1252 41457
86 1433 103706
86 1437 107099
87 735 79
87 778 375
87 1078 36
88 11 9
88 32 29
88 45 1978
88 47 65790
88 65 46
88 66 10
88 70 26469
88 71 15
88 91 8450
88 94 181
88 114 19805
88 116 8
88 152 55993
88 156 366
88 174 10
88 227 16227
88 231 23
88 242 89
88 264 5241
88 269 14722
88 321 87
88 372 7
88 383 753
88 389 41805
88 391 22260
88 402 24290
88 426 209
88 435 11775
88 440 23947
88 445 70
88 447 18
88 464 5
88 475 3
88 482 396
88 483 78596
88 500 12059
88 505 213644
88 506 1
88 509 1
88 543 9949
88 553 241
88 567 172
88 573 480
88 596 62
88 674 36656
88 679 24655
88 711 52288
88 720 40
88 724 70
88 726 3674
88 766 345
88 775 70040
88 787 3
88 803 73
88 806 2
88 813 699
88 820 32
88 826 301
88 827 9
88 830 2
88 832 1
88 836 6
88 844 4097
88 847 12318
88 849 4
88 854 31
88 860 220
88 875 628
88 877 21622
88 949 7
88 977 4044
88 978 353
88 982 223
88 1022 31
88 1030 5
88 1047 1
88 1068 131028
88 1102 4
88 1117 546
88 1121 15
88 1129 38
88 1132 124
88 1139 1249
88 1144 11
88 1145 9
88 1171 9076
88 1186 29433
88 1200 93501
88 1217 25602
88 1224 27
88 1228 2
88 1236 54
88 1240 85926
88 1243 2
88 1252 14333
88 1255 40782
88 1265 8
88 1268 32
88 1284 335
88 1300 2277
88 1305 31
88 1307 6
88 1310 29
88 1315 2
88 1346 7
88 1349 6979
88 1354 43
88 1383 2
88 1387 23
88 1391 52
88 1416 29108
88 1429 3809
88 1433 652416
88 1437 19438
88 1451 13
88 1455 12046
88 1466 12
88 1470 70376
88 1476 16
88 1489 3036
88 1514 495
88 1528 5
88 1539 6
88 1574 5
88 1597 3
88 1609 29
88 1613 3
88 1614 35865
88 1660 6321
88 1677 36
88 1683 15223
88 1716 59
88 1718 2
88 1736 1996
88 1762 3256
88 1773 101
88 1774 7
88 1809 236
88 1819 12
88 1822 11089
88 1830 166
88 1837 26
89 149 31
89 246 30
89 1016 37
89 1353 66
89 1374 27
89 1596 61
89 1785 33
91 10 2
91 67 40
91 88 7950
91 94 461
91 152 2253
91 297 415
91 308 451
91 458 1
91 482 1
91 557 15
91 567 32
91 647 811
91 684 4
91 806 704
91 816 1
91 817 15
91 818 1441
91 835 3
91 844 152
91 862 3
91 951 4
91 977 54
91 1030 17
91 1121 4
91 1145 1
91 1354 71
91 1387 468
91 1451 499
91 1476 274
91 1505 128
91 1601 36
91 1660 49
91 1672 20
92 1221 1
93 114 5489
93 145 66
93 317 4070
93 391 72
93 500 28274
93 766 12250
93 1016 38721
93 1201 1
93 1462 18010
94 88 203
94 91 452
94 152 18
94 505 7
94 567 5
94 647 43
94 806 32
94 818 8
94 844 1
94 851 1
94 977 20
94 1030 1
94 1145 1
94 1451 20
94 1476 2
96 709 4293
96 780 2
97 47 19
98 181 1
98 240 3
98 877 2
98 1822 6
98 1831 1
98 1837 4
99 240 29
99 877 4
99 1618 6
99 1822 16
100 1795 3
101 303 16
101 435 8607
101 534 7
102 674 1456
102 877 12350
104 231 13
104 236 2
104 273 4
104 302 2
104 365 4
104 505 1565
104 509 9
104 564 244
104 696 1
104 743 5
104 1684 186
104 1721 7
105 164 4
105 215 6
105 311 168
105 435 155
105 500 122683
105 766 29102
105 899 4
105 1200 71321
105 1231 4
106 75 2177
106 692 3
107 526 675
107 1016 14
107 1138 72
107 1231 11128
108 114 3618
108 123 5
108 240 34
108 311 9
108 389 178605
108 494 2
108 506 1
108 711 103
108 758 1
108 877 15019
108 978 3
108 1200 16989
108 1403 4
108 1408 7
108 1437 4066
108 1456 2
108 1470 3762
108 1573 11
108 1630 9
108 1698 1
108 1837 4
110 1240 1381
110 1408 2
110 1822 2
112 114 30863
112 145 211
112 149 4
112 215 5
112 500 28519
112 766 73663
112 1016 6
112 1200 820
112 1252 23465
112 1437 55
112 1573 13
112 1613 381
113 65 250
113 227 2100
113 231 40
113 236 2
113 505 6
113 1144 46
113 1265 49
113 1416 6
114 29 36918
114 32 134143
114 34 3518
114 35 34281
114 36 894
114 37 12302
114 41 56953
114 52 44847
114 60 132662
114 63 2713
114 75 67896
114 85 832
114 86 166498
114 88 20198
114 93 4733
114 108 4159
114 112 30872
114 117 18093
114 119 70141
114 123 226979
114 126 126386
114 142 56981
114 144 35935
114 145 238229
114 149 224
114 162 4587
114 169 256202
114 173 79
114 187 55750
114 189 47
114 204 166637
114 206 279967
114 209 48813
114 211 2
114 213 3931
114 214 8165
114 215 735025
114 217 29573
114 226 54942
114 228 25614
114 234 118163
114 239 313370
114 246 670190
114 250 17761
114 251 8240
114 256 170728
114 257 4897
114 258 245533
114 262 48291
114 266 259909
114 285 130
114 287 23
114 290 119269
114 293 41524
114 296 326492
114 311 178479
114 313 35
114 317 738729
114 321 345624
114 334 50881
114 336 40332
114 344 62864
114 345 46362
114 353 256391
114 354 2877
114 356 247717
114 364 257
114 371 64
114 373 17982
114 375 171907
114 379 143
114 381 304763
114 383 819339
114 388 314
114 389 744514
114 391 1047132
114 396 40576
114 403 25
114 432 51024
114 435 650570
114 436 61681
114 439 56839
114 444 81527
114 452 84666
114 462 12762
114 478 80814
114 494 28
114 496 40490
114 499 36326
114 500 480035
114 502 86721
114 503 65478
114 505 1171
114 508 117098
114 510 1457
114 512 82222
114 513 166
114 526 1138775
114 527 28290
114 534 226510
114 538 7536
114 539 9484
114 543 142795
114 545 222
114 548 2664
114 560 31160
114 576 34447
114 579 48662
114 585 751
114 591 1845
114 594 62470
114 595 99
114 605 96657
114 609 155657
114 610 144
114 612 32773
114 613 87878
114 615 74680
114 618 176421
114 619 159189
114 623 18089
114 625 49829
114 626 1121
114 632 13506
114 648 9839
114 655 20683
114 665 289
114 674 99030
114 683 323936
114 685 197451
114 686 2255
114 691 171787
114 709 436406
114 711 384598
114 715 115578
114 716 163110
114 727 93607
114 731 414731
114 735 118
114 750 667
114 758 9127
114 759 150114
114 760 690018
114 766 308478
114 774 92528
114 778 292
114 812 19695
114 875 722552
114 877 930587
114 899 129508
114 901 41410
114 902 1113663
114 903 65
114 908 72491
114 910 143318
114 914 68764
114 916 50561
114 918 152856
114 930 58850
114 941 150
114 953 5959
114 959 36558
114 963 55937
114 966 59145
114 967 10850
114 970 185617
114 978 404752
114 981 1186
114 982 1295182
114 988 88224
114 989 451952
114 992 16421
114 994 440946
114 997 134667
114 998 492
114 1001 23426
114 1004 97745
114 1011 36359
114 1016 744299
114 1022 393444
114 1023 2
114 1025 452
114 1027 128180
114 1029 160170
114 1033 35070
114 1038 4902
114 1043 117652
114 1065 8189
114 1066 2500
114 1068 702005
114 1072 543863
114 1075 2846
114 1081 27804
114 1082 67838
114 1094 37238
114 1101 120420
114 1109 149309
114 1112 207
114 1113 211
114 1139 95176
114 1161 53152
114 1162 15139
114 1171 736
114 1176 113425
114 1185 94183
114 1189 74628
114 1200 641052
114 1201 261124
114 1219 162
114 1227 1101
114 1231 544919
114 1240 166491
114 1243 2146
114 1244 44308
114 1251 274144
114 1252 777720
114 1255 560380
114 1256 133
114 1259 124
114 1264 429684
114 1270 22761
114 1277 386832
114 1280 9966
114 1281 1133
114 1293 12533
114 1308 62
114 1312 45868
114 1313 320
114 1316 50396
114 1320 102199
114 1322 19733
114 1328 85862
114 1353 588141
114 1359 414358
114 1372 516
114 1374 63899
114 1375 1756
114 1376 218781
114 1391 512592
114 1392 7450
114 1402 39785
114 1403 351705
114 1404 28283
114 1405 465836
114 1406 315070
114 1411 33758
114 1421 54924
114 1426 197157
114 1430 34473
114 1433 477389
114 1437 545914
114 1438 46260
114 1450 57334
114 1452 2
114 1454 5375
114 1456 45514
114 1457 24340
114 1460 95095
114 1462 327407
114 1463 4234
114 1470 503767
114 1480 97230
114 1485 185326
114 1488 240
114 1504 332119
114 1517 418695
114 1520 58539
114 1522 96464
114 1523 11546
114 1525 83
114 1534 21178
114 1540 20381
114 1543 27829
114 1548 9367
114 1549 85256
114 1555 1021
114 1573 2
114 1579 18457
114 1596 152734
114 1602 64062
114 1613 927578
114 1617 86599
114 1628 80968
114 1629 4957
114 1630 103855
114 1645 155279
114 1656 35828
114 1664 11397
114 1671 40486
114 1679 16187
114 1696 41314
114 1700 157630
114 1735 71
114 1752 70668
114 1773 5
114 1783 643
114 1799 32
114 1820 78718
114 1822 4686
114 1836 199
114 1837 166494
114 1847 57730
115 152 1886
115 458 12
115 482 2
115 604 6
115 816 13
115 817 16
115 818 4
115 836 1
115 851 37
115 862 40
115 1146 27
115 1190 13
115 1266 28
115 1601 2
115 1609 6
115 1733 10
115 1743 9
115 1746 3
116 88 8
116 440 6
117 41 121
117 114 18403
117 123 7
117 206 89
117 215 44
117 239 10
117 256 33
117 258 31
117 296 59
117 317 18
117 356 80
117 389 12225
117 435 60460
117 489 15
117 500 141
117 534 25
117 548 26
117 618 61
117 709 734
117 719 321
117 875 19863
117 899 16
117 926 8
117 1011 27
117 1022 23270
117 1029 2
117 1068 56135
117 1185 31
117 1200 67427
117 1201 15
117 1264 7
117 1297 3
117 1339 7
117 1376 7
117 1390 4
117 1406 24
117 1417 4
117 1435 11480
117 1527 10
117 1617 127
117 1628 15
117 1631 1
117 1664 223
117 1700 24
117 1808 2
117 1820 7
117 1823 6
117 1837 50
118 1068 7724
118 1263 79
119 114 72665
119 215 52762
119 246 250
119 317 65772
119 391 619
119 500 84854
119 526 5228
119 709 14430
119 711 6399
119 766 112788
119 877 307
119 902 4060
119 982 5794
119 1016 117002
119 1068 350
119 1200 9472
119 1252 31574
120 164 4
120 167 20
120 215 4080
120 1610 4
121 766 77887
121 1200 88226
122 91 3
122 152 477
122 482 1752
122 684 48
122 806 3
122 817 23
122 830 89
122 836 4
122 844 467
122 1030 7
122 1048 148
122 1186 1
122 1290 7
122 1310 1
122 1387 15
122 1422 47
122 1481 2
122 1544 108
122 1660 3
122 1677 1
122 1720 4
123 32 11320
123 49 25
123 60 5
123 75 628
123 82 8487
123 114 214687
123 117 7
123 133 26
123 145 1446
123 158 7
123 164 85
123 169 1746
123 176 26
123 187 3452
123 206 57923
123 211 287
123 215 30083
123 234 116
123 239 470
123 240 1524
123 246 85129
123 251 56
123 265 113
123 296 54
123 300 1
123 307 64
123 311 429
123 317 73416
123 321 519
123 325 3
123 334 250
123 335 68
123 343 188
123 353 2527
123 356 10354
123 375 18
123 379 281086
123 383 1972
123 389 280059
123 391 581142
123 432 230
123 435 62973
123 478 86772
123 485 1021
123 494 65
123 500 83942
123 506 63
123 507 103
123 510 11
123 526 60285
123 536 90
123 585 3
123 609 863
123 618 174
123 648 22
123 669 29
123 683 148504
123 685 56
123 686 26291
123 709 51613
123 711 347313
123 719 540
123 731 363
123 749 137
123 759 596
123 760 4793
123 766 108193
123 872 78
123 875 121956
123 877 179410
123 879 45573
123 902 1598
123 903 34868
123 910 1922
123 918 2447
123 926 337
123 964 1913
123 978 11302
123 982 78463
123 988 48
123 989 68971
123 994 49904
123 998 179
123 1008 350
123 1011 2253
123 1021 77
123 1022 51
123 1061 72
123 1068 60623
123 1072 9168
123 1081 147
123 1101 2
123 1109 346
123 1162 34814
123 1176 3965
123 1185 840
123 1189 2847
123 1200 216531
123 1201 2173
123 1231 9
123 1240 11418
123 1252 15112
123 1255 212107
123 1264 868
123 1277 13
123 1297 2
123 1304 207
123 1320 148
123 1322 2
123 1353 4019
123 1359 1663
123 1372 4979
123 1376 63
123 1391 214
123 1401 29
123 1403 64193
123 1406 301
123 1408 549
123 1418 4
123 1426 275
123 1433 52924
123 1437 87098
123 1456 66824
123 1457 157
123 1470 53092
123 1480 4725
123 1482 3
123 1485 2731
123 1497 10
123 1504 27
123 1517 11879
123 1541 282
123 1568 82
123 1596 3
123 1599 5
123 1613 32864
123 1626 36
123 1628 1511
123 1630 439
123 1645 7
123 1664 524
123 1737 53
123 1752 39
123 1773 18
123 1783 2
123 1822 13
123 1823 5
123 1831 236
123 1843 1
126 29 41
126 75 37
126 114 129539
126 123 1
126 191 26
126 204 3
126 251 2
126 258 4
126 300 2
126 311 77
126 317 116413
126 344 5
126 375 1
126 383 286
126 391 7360
126 435 23474
126 500 13303
126 534 8
126 609 32
126 610 2
126 618 183
126 685 2
126 691 2
126 709 23
126 711 13476
126 731 15
126 902 10864
126 918 4
126 982 17950
126 988 68
126 989 41
126 1022 17
126 1027 2
126 1029 15
126 1200 29761
126 1201 18
126 1221 1
126 1269 13
126 1359 66
126 1390 11
126 1406 4
126 1504 45
126 1568 66
126 1596 1
126 1611 50
126 1613 7141
126 1628 1
126 1664 293
126 1803 10
126 1837 18
127 75 3
127 117 25
127 126 8
127 169 1
127 204 3
127 206 11
127 300 47
127 317 24014
127 321 1
127 375 139
127 381 3
127 435 44777
127 500 30451
127 539 13
127 548 7
127 618 2
127 685 1
127 731 40
127 735 69
127 778 396
127 872 3
127 940 5
127 982 2091
127 1029 21
127 1066 49
127 1176 20
127 1200 43144
127 1252 67796
127 1359 2
127 1376 44
127 1411 42
127 1504 36
127 1517 70
127 1628 6
127 1645 21
127 1837 2
128 526 28
128 727 3
128 1462 5444
129 526 12737
129 709 33
129 766 3264
129 877 3
129 1016 711
130 1837 5
131 240 13
133 52 419
133 156 819
133 176 17652
133 179 18291
133 196 23463
133 211 565
133 251 2263
133 300 27900
133 334 4024
133 335 130
133 345 16
133 347 131
133 389 398
133 432 817
133 478 2704
133 494 16716
133 506 27289
133 532 3403
133 548 26836
133 551 276
133 585 128
133 588 14590
133 611 14648
133 613 17526
133 622 16657
133 625 5390
133 674 126
133 686 966
133 716 15336
133 718 2103
133 719 635
133 875 1003
133 926 150
133 1000 14141
133 1029 1619
133 1067 20394
133 1162 1312
133 1224 53
133 1256 21204
133 1297 14536
133 1339 17323
133 1352 13986
133 1356 19134
133 1372 262
133 1402 2050
133 1404 579
133 1405 180
133 1411 8497
133 1438 16472
133 1480 17
133 1630 147
133 1636 215
133 1664 77
133 1682 8
133 1752 1663
133 1831 4
134 29 20
134 206 17
134 239 9
134 240 3
134 293 2
134 381 5
134 403 1
134 435 70576
134 489 10
134 506 14
134 618 10
134 619 7
134 685 3
134 691 5
134 759 22
134 899 6
134 988 2
134 1068 8780
134 1185 34
134 1200 38192
134 1231 567
134 1246 599
134 1264 36
134 1328 3
134 1374 6
134 1390 8
134 1417 3
134 1435 1722
134 1540 2
134 1645 21
134 1820 26
134 1837 18
135 1016 234
135 1462 148
136 943 161
137 381 32
137 947 42
137 1251 119
137 1264 30
137 1359 36
137 1426 28
138 709 10553
138 711 335
139 526 23563
139 709 345
139 766 4705
139 877 1
139 1016 39209
140 1661 1
141 193 6
141 1245 17
142 114 57413
142 215 3564
142 317 179
142 435 192
142 500 49995
142 526 33
142 709 1246
142 766 141411
142 877 110
142 1016 7323
142 1068 57
142 1200 6658
142 1252 35583
142 1433 26
142 1462 1868
142 1470 347
143 240 3
143 683 3
143 685 9
143 709 11
143 1698 2
143 1837 7
144 114 34862
144 145 3
144 215 49483
144 246 1747
144 317 9434
144 383 8416
144 435 54
144 500 53774
144 760 27
144 766 79785
144 1011 2
144 1016 36011
144 1252 33002
144 1328 9
144 1549 94
144 1573 6
145 32 599
145 39 50
145 75 91
145 93 144
145 114 240267
145 123 3360
145 144 3
145 169 264
145 176 31
145 206 33172
145 211 358
145 215 146
145 239 2465
145 240 595
145 246 256943
145 251 10
145 256 4
145 258 46
145 262 76
145 296 106
145 307 194
145 311 49397
145 317 212239
145 321 1353
145 334 91
145 353 4556
145 356 50120
145 373 68
145 375 422
145 379 542
145 381 121
145 383 78167
145 389 39907
145 391 132211
145 435 142450
145 452 57
145 478 128
145 494 51
145 496 33
145 500 31962
145 506 5
145 510 91
145 526 52455
145 534 19
145 585 1
145 609 120
145 610 29
145 613 199
145 618 21
145 619 10
145 625 11
145 665 160
145 669 46
145 683 2720
145 685 1
145 691 3
145 709 127665
145 711 4193
145 716 86
145 727 127
145 731 728
145 758 146
145 760 1683
145 766 12513
145 812 290
145 872 18
145 875 45865
145 877 14570
145 899 54
145 902 1046
145 916 196
145 918 49
145 944 1
145 970 74
145 978 2091
145 982 190011
145 988 3
145 989 83503
145 994 221
145 1016 47253
145 1022 6284
145 1029 1
145 1066 178
145 1068 111004
145 1072 878
145 1101 91
145 1109 61
145 1162 817
145 1176 166
145 1185 535
145 1189 324
145 1200 242708
145 1201 1132
145 1231 32926
145 1240 1813
145 1252 140495
145 1255 5128
145 1264 30062
145 1277 106
145 1353 11650
145 1372 134
145 1374 33
145 1376 2933
145 1391 12405
145 1403 3398
145 1405 818
145 1411 121
145 1426 709
145 1430 61
145 1433 828
145 1435 333
145 1437 2341
145 1454 76
145 1456 499
145 1462 45895
145 1463 227
145 1470 483
145 1480 1177
145 1485 2004
145 1504 149
145 1517 2020
145 1543 18
145 1549 183
145 1596 50
145 1613 85139
145 1628 6
145 1630 70
145 1664 81
145 1698 2
145 1752 80
145 1773 13
145 1785 287
145 1820 6601
145 1822 81
145 1837 12581
148 156 14
149 38 3
149 41 1
149 89 31
149 112 4
149 114 136
149 189 241
149 191 6
149 217 105
149 223 1
149 237 2
149 239 370
149 246 123
149 258 125
149 293 176
149 381 40
149 435 54
149 500 337
149 526 47
149 545 46
149 618 147
149 683 38
149 685 132
149 709 170
149 731 398
149 877 171
149 882 4
149 902 62
149 982 422
149 1016 183
149 1022 105
149 1068 69
149 1072 41
149 1109 1
149 1176 35
149 1185 89
149 1252 306
149 1255 40
149 1264 44
149 1308 106
149 1353 371
149 1359 28
149 1374 131
149 1411 149
149 1525 32
149 1543 2
149 1596 216
149 1613 66
149 1782 65
149 1785 94
149 1799 84
149 1820 47
149 1837 245
149 1847 1
150 114 5
151 459 1
151 685 16
151 1789 4
152 67 1443
152 70 26
152 88 55952
152 91 2032
152 94 17
152 115 1863
152 122 910
152 174 1
152 185 9
152 297 32
152 308 20
152 369 2554
152 372 138
152 402 384
152 458 2363
152 465 157
152 482 3923
152 483 27
152 505 36
152 557 21
152 567 56
152 604 909
152 647 41
152 684 4284
152 726 9
152 803 5
152 805 3
152 806 16
152 816 3507
152 817 2244
152 818 1667
152 827 25
152 830 983
152 836 4459
152 844 2273
152 851 3391
152 859 2619
152 860 4668
152 862 2662
152 951 2
152 977 34
152 1030 2408
152 1048 2810
152 1102 1424
152 1130 1467
152 1145 6
152 1146 2480
152 1186 159
152 1190 3273
152 1217 36
152 1266 1337
152 1290 2405
152 1310 834
152 1354 11
152 1387 1505
152 1422 2792
152 1451 4
152 1476 6
152 1481 4
152 1505 32
152 1528 2
152 1544 274
152 1570 1
152 1601 2172
152 1608 1612
152 1609 149
152 1634 5
152 1637 1
152 1660 6
152 1677 4736
152 1720 10
152 1733 1530
152 1742 1
152 1743 2834
152 1746 1858
152 1846 1
153 47 2
154 307 26
154 311 2748
154 437 4
154 524 1
154 769 138
154 1359 30
155 64 16
155 389 8688
155 485 475
155 747 5
155 881 148
155 1432 2
155 1470 75
156 88 198
156 105 1
156 148 12
156 149 48
156 211 2
156 215 50
156 240 7
156 314 9065
156 317 120
156 321 28
156 389 147
156 466 85
156 478 293
156 492 2646
156 500 31
156 509 140
156 510 4
156 544 5956
156 585 9
156 674 110
156 847 21
156 903 170
156 910 2
156 926 24
156 935 17
156 936 53
156 989 57
156 1000 100
156 1067 40
156 1068 94
156 1162 133
156 1188 18
156 1200 59
156 1240 8685
156 1255 159
156 1304 98
156 1329 5
156 1347 28
156 1352 100
156 1372 640
156 1403 2660
156 1437 292
156 1455 26
156 1503 4
156 1549 106
156 1707 4
156 1764 7
156 1767 14
156 1780 4
156 1822 55
156 1829 6
156 1834 13
156 1845 4
156 1847 1
157 1437 11
158 32 4
158 123 217
158 133 112
158 206 4
158 347 932
158 389 17945
158 478 56
158 579 2
158 719 266
158 875 2052
158 877 14832
158 918 26
158 994 211
158 1176 30
158 1189 931
158 1255 50317
158 1352 1
158 1403 4825
158 1405 234
158 1433 36
158 1437 18057
158 1470 36
158 1484 85
158 1628 78
158 1630 4
159 1837 5
160 500 44936
160 1435 2237
161 526 1046
161 709 274
161 766 1577
161 877 4
161 1016 2043
162 114 5320
162 215 581
162 317 5088
162 391 1145
162 711 119
162 766 93673
162 1016 101162
162 1252 6071
162 1255 10
162 1391 83
162 1462 5595
163 134 3
163 258 3
163 321 4
163 435 36149
163 496 5
163 534 2
163 548 4
163 685 5
163 709 29308
163 731 25
163 1252 43357
163 1390 37
163 1628 13
163 1752 1
164 29 81
164 114 206
164 117 24
164 120 2
164 123 28
164 145 93
164 169 13
164 215 393
164 240 11
164 246 73
164 296 1
164 321 47
164 356 55
164 381 13
164 383 1252
164 435 41035
164 500 91
164 534 48
164 588 34
164 613 16
164 618 138
164 619 1
164 631 6
164 700 23
164 709 109
164 710 26
164 711 50
164 725 92
164 731 2
164 749 22
164 766 6992
164 877 3
164 897 129
164 902 46855
164 944 2
164 970 172
164 976 102
164 982 91
164 988 78
164 989 66
164 1016 8
164 1251 123
164 1252 57573
164 1258 14409
164 1264 67
164 1338 10
164 1359 16
164 1411 1
164 1426 1
164 1435 24465
164 1482 3
164 1488 37
164 1540 29
164 1549 105
164 1573 2
164 1600 15
164 1631 4
164 1803 39
164 1820 4
167 120 21
167 215 11008
167 685 13
167 1519 2
169 32 1773
169 41 189
169 60 5
169 75 1146
169 82 133
169 114 250271
169 117 19
169 123 868
169 126 21
169 127 128
169 145 906
169 164 14
169 206 29316
169 211 16
169 215 325
169 234 127
169 237 2
169 239 352
169 240 177
169 246 82517
169 256 273
169 258 5
169 296 35
169 311 536
169 317 123893
169 321 171
169 343 12
169 344 35
169 356 1
169 379 72685
169 381 172
169 383 130
169 389 32487
169 391 94650
169 432 63
169 435 46010
169 478 844
169 489 10
169 499 42
169 500 250
169 506 12
169 508 4
169 526 2975
169 534 38
169 560 4
169 565 43
169 605 82
169 609 231
169 613 126
169 618 179
169 619 36
169 667 137
169 683 49417
169 685 76
169 686 78
169 691 689
169 693 136
169 709 440
169 711 89579
169 716 135
169 719 82
169 727 35
169 731 411
169 748 132
169 749 697
169 759 7
169 760 24364
169 872 23
169 875 40497
169 877 5286
169 879 120
169 899 63
169 902 23836
169 918 159
169 940 24
169 964 128
169 978 1636
169 982 60170
169 988 249
169 989 62333
169 994 42076
169 1004 54
169 1011 1043
169 1016 17278
169 1022 39
169 1027 58
169 1033 2
169 1043 1
169 1067 27
169 1068 16744
169 1072 39402
169 1081 1
169 1101 9
169 1109 82
169 1161 64
169 1162 1985
169 1176 726
169 1185 596
169 1189 68
169 1200 39045
169 1201 269
169 1231 1629
169 1240 151
169 1252 13691
169 1255 33539
169 1264 496
169 1277 10
169 1304 104
169 1320 461
169 1328 9
169 1353 1610
169 1359 66
169 1372 291
169 1374 33
169 1391 276
169 1403 2309
169 1405 1193
169 1406 24
169 1411 43
169 1426 32587
169 1433 261
169 1437 451
169 1438 11
169 1456 51
169 1470 1195
169 1480 917
169 1485 624
169 1504 18
169 1517 28471
169 1520 4
169 1540 24
169 1549 74
169 1613 56387
169 1628 38
169 1630 112
169 1631 20
169 1645 15
169 1664 131
169 1752 275
169 1783 9
169 1799 27
169 1820 63
169 1823 2
169 1828 23
169 1837 159
170 500 50498
170 1435 5846
171 70 1
172 198 1
172 1740 9780
173 29 57
173 246 31
173 435 97
173 681 248
173 876 124
173 941 34
173 1255 176
173 1279 88
173 1302 192
173 1464 39
173 1699 77
174 88 14
174 505 8
176 32 264
176 123 1
176 133 18048
176 211 71
176 240 107
176 246 274
176 317 23
176 334 140
176 371 55
176 383 10
176 389 151667
176 391 71
176 485 1010
176 500 47
176 506 13
176 507 28
176 510 132
176 525 139
176 574 59
176 582 123
176 585 75
176 592 1010
176 622 3
176 669 638
176 701 479
176 719 423
176 747 1
176 760 37
176 875 15461
176 877 13844
176 902 567
176 957 127
176 978 137
176 989 117
176 1032 1
176 1068 57779
176 1176 5
176 1180 542
176 1200 5273
176 1240 70
176 1252 317
176 1255 127
176 1372 67
176 1432 695
176 1433 45851
176 1449 1
176 1470 71359
176 1480 140
177 526 3398
179 133 18315
179 206 183
179 211 2
179 246 16
179 300 23
179 311 27
179 321 10
179 334 5
179 337 74
179 356 38
179 381 1
179 389 45502
179 391 10
179 403 5
179 432 43
179 435 121
179 485 656
179 500 11
179 506 59
179 548 14
179 610 6
179 613 1
179 709 312
179 711 36
179 719 1095
179 875 27371
179 902 37
179 918 13
179 926 14
179 940 7
179 978 141
179 1022 54
179 1029 5
179 1066 39
179 1068 83156
179 1185 8
179 1200 8820
179 1264 47
179 1304 11
179 1376 5
179 1426 5
179 1470 9636
179 1628 21
179 1631 38
179 1837 36
181 98 1
181 226 2
181 240 4
181 443 3
181 500 2
181 536 39
181 709 5
181 877 13
181 1016 5
181 1109 5
181 1176 32
181 1223 3
181 1308 6
181 1573 11
181 1805 4
182 560 38
182 1068 21455
184 391 36564
184 711 72926
184 875 123
184 877 26532
184 982 286
184 1162 2001
184 1200 13060
184 1456 1263
184 1480 130
185 31 1
185 152 9
185 427 186
185 712 14
185 814 17
185 1165 5
185 1186 15
185 1207 29
185 1217 2953
185 1254 37
185 1349 142
185 1446 6
185 1447 13
185 1466 12
185 1729 81
185 1742 29
187 114 55860
187 123 3456
187 206 801
187 334 93
187 389 14060
187 432 2466
187 609 1304
187 683 3596
187 731 264
187 982 3602
187 989 892
187 1022 4396
187 1450 715
188 215 399
188 389 56
188 435 3273
188 877 61017
188 1068 32
188 1200 16703
188 1433 5117
189 149 216
189 215 137
189 246 108
189 317 142
189 356 161
189 379 50
189 435 80
189 692 1
189 709 39
189 766 58
189 902 46
189 989 84
189 1016 33
189 1022 39
189 1200 146
189 1258 176
189 1308 32
189 1473 2
189 1573 1
189 1837 36
191 49 31
191 149 6
191 709 2310
193 141 6
193 423 46696
193 433 10
193 577 26349
193 875 2
193 1098 4
193 1245 19
193 1418 5
193 1431 10
196 133 24009
196 240 3
196 485 3170
196 492 756
196 494 142
196 544 1000
196 719 2889
196 875 167710
196 877 18727
196 903 7825
196 1162 21007
196 1240 2633
196 1304 25387
196 1352 141
196 1372 522
196 1403 18356
196 1408 30
196 1420 142
196 1433 103329
196 1470 146
196 1480 339
198 172 1
198 692 1
201 49 55
201 976 47
201 1517 144
202 685 6
203 215 39
203 258 118
203 300 230
203 321 66
203 383 164
203 435 138
203 685 4
203 709 53
203 1066 213
203 1068 68
203 1200 25
203 1417 94
203 1785 65
204 29 1
204 78 41
204 114 162161
204 169 26
204 256 2
204 258 5
204 296 7
204 311 46
204 353 137
204 375 33
204 381 8
204 391 14592
204 403 1
204 432 38
204 435 27586
204 476 2
204 489 12
204 502 10
204 506 109
204 548 110
204 612 16
204 619 16
204 691 3
204 727 43
204 760 464
204 899 1
204 972 2
204 982 19480
204 1027 16
204 1043 12
204 1068 9836
204 1072 137
204 1101 2
204 1176 4
204 1185 103
204 1200 39119
204 1251 26
204 1328 11
204 1390 6
204 1406 18
204 1417 18
204 1438 32
204 1462 137
204 1540 17
204 1596 7
204 1628 3
204 1631 1
204 1700 19
204 1795 106
204 1837 10
205 726 2
206 32 2134
206 41 230
206 60 5
206 63 204
206 75 1348
206 78 8
206 82 88
206 114 273690
206 123 58506
206 134 3
206 145 34360
206 169 30628
206 176 13
206 179 12
206 187 796
206 204 6
206 211 44
206 215 11541
206 234 338
206 239 2457
206 240 1062
206 246 195128
206 256 402
206 258 15
206 293 39
206 296 381
206 311 63160
206 317 207097
206 321 64612
206 334 773
206 335 33
206 343 32
206 353 2454
206 356 39860
206 361 20
206 375 12
206 379 36171
206 381 52
206 383 70797
206 389 247503
206 391 268401
206 403 1
206 432 49
206 435 187131
206 452 32549
206 478 6050
206 500 59663
206 506 10
206 508 65
206 526 79548
206 534 45
206 545 38
206 548 251
206 551 140
206 565 70
206 576 30
206 585 205
206 591 46
206 605 222
206 609 441
206 610 58
206 611 47
206 613 85
206 618 233
206 619 145
206 623 102
206 683 112332
206 686 121
206 691 10
206 709 43220
206 711 96192
206 716 69
206 719 507
206 727 181
206 731 512
206 749 949
206 752 1
206 759 51
206 760 95512
206 766 21784
206 812 18
206 872 34
206 875 103498
206 877 113494
206 879 437
206 899 81
206 901 9
206 902 92902
206 903 2
206 916 16
206 918 8
206 940 35
206 964 9
206 972 66
206 978 99961
206 981 2
206 982 143252
206 988 128
206 989 221389
206 994 45282
206 998 56
206 1004 4
206 1011 7145
206 1016 52178
206 1022 25818
206 1025 1531
206 1027 34
206 1029 23
206 1033 104
206 1043 18
206 1047 12
206 1053 3
206 1066 184
206 1068 77539
206 1072 85660
206 1081 42
206 1101 136
206 1109 166
206 1161 2
206 1162 21385
206 1176 3952
206 1185 4494
206 1189 11437
206 1200 174067
206 1201 37191
206 1219 359
206 1231 3518
206 1240 3905
206 1252 138804
206 1255 82156
206 1256 27
206 1264 919
206 1277 83
206 1320 29075
206 1322 78
206 1339 56
206 1353 117022
206 1359 1182
206 1372 1481
206 1391 5250
206 1403 45568
206 1405 58628
206 1406 235
206 1411 39
206 1426 34
206 1433 25166
206 1437 4397
206 1450 3
206 1456 4680
206 1470 38044
206 1480 7084
206 1485 447
206 1504 210
206 1517 39641
206 1525 143
206 1540 50
206 1549 26
206 1567 91
206 1596 148
206 1613 125166
206 1628 352
206 1629 32
206 1630 467
206 1645 15
206 1664 309
206 1700 5
206 1752 832
206 1799 46
206 1803 1
206 1820 167
206 1822 43
206 1823 13
206 1833 27
206 1837 17801
207 766 5653
207 877 129348
209 52 151
209 114 48994
209 500 36305
209 526 117829
209 709 14151
209 711 66774
209 760 3
209 766 79925
209 877 22157
209 982 40718
209 1016 207517
209 1200 1159
209 1406 1
209 1517 63
210 766 227
211 32 805
211 82 1
211 108 4
211 114 1
211 123 280
211 126 101
211 133 566
211 145 49
211 158 53
211 169 15
211 176 46
211 179 4
211 206 17
211 215 314
211 239 39
211 240 1658
211 246 243
211 317 4
211 321 59
211 334 50
211 353 206
211 356 2
211 379 71
211 383 552
211 389 223880
211 391 492
211 435 282
211 478 412
211 485 265
211 494 144
211 500 22
211 507 335
211 526 528
211 548 69
211 585 66008
211 683 1008
211 709 258
211 711 71
211 716 33
211 718 8310
211 719 62
211 731 168
211 872 11
211 874 124
211 875 71927
211 877 49647
211 902 198
211 903 42
211 918 36
211 956 8936
211 978 1484
211 982 263
211 989 4330
211 994 206
211 1000 20
211 1022 4
211 1033 136
211 1068 62914
211 1072 49
211 1106 43
211 1162 50619
211 1176 49
211 1185 35
211 1189 4897
211 1200 58754
211 1240 132278
211 1255 75776
211 1318 2638
211 1320 137
211 1322 191
211 1339 18
211 1353 236
211 1356 295
211 1372 41917
211 1376 18
211 1385 88
211 1403 7633
211 1405 236
211 1408 2
211 1433 193949
211 1437 56606
211 1456 17575
211 1470 230678
211 1480 17699
211 1485 1639
211 1517 113
211 1524 1128
211 1611 128
211 1613 5
211 1628 50
211 1630 999
211 1823 4
213 114 2163
213 435 3209
213 500 110376
213 766 47962
213 1200 37583
214 114 8762
214 500 4046
214 711 9870
214 766 1236
214 1016 89
215 32 2218
215 38 29754
215 41 43377
215 53 166
215 59 2
215 75 6509
215 86 104747
215 88 4
215 105 30
215 114 729687
215 119 54584
215 120 4258
215 123 28897
215 142 2734
215 144 47664
215 145 141
215 160 64
215 162 634
215 164 419
215 167 11209
215 169 264
215 178 2
215 188 463
215 203 39
215 206 16319
215 211 76
215 213 264
215 226 1209
215 237 31
215 239 118833
215 240 44
215 246 590975
215 258 41699
215 262 123
215 266 167675
215 296 540
215 311 76453
215 317 477117
215 321 36259
215 343 14
215 353 46657
215 356 98013
215 373 1
215 379 10749
215 381 1744
215 383 486976
215 389 357414
215 391 379416
215 432 332
215 435 241283
215 436 90641
215 452 152
215 478 264
215 500 265171
215 512 72745
215 526 295449
215 543 124273
215 545 83
215 576 1854
215 579 157
215 585 252
215 591 185
215 594 575
215 597 1214
215 610 113
215 613 891
215 615 4369
215 618 40
215 619 171
215 631 3
215 665 1671
215 674 481
215 683 3520
215 685 82
215 691 217
215 702 4026
215 709 415315
215 710 42
215 711 230802
215 715 703
215 716 131
215 731 44277
215 758 277
215 759 47
215 760 31626
215 766 425004
215 801 60141
215 875 96464
215 877 455566
215 894 6076
215 899 109
215 902 498448
215 903 56868
215 910 420359
215 914 301
215 917 4227
215 918 57
215 944 8
215 963 40336
215 968 69
215 970 13716
215 978 19443
215 982 386195
215 988 7320
215 989 162018
215 994 72444
215 997 1495
215 1011 11
215 1016 353454
215 1021 117
215 1022 171626
215 1066 249
215 1068 229350
215 1072 28755
215 1082 70119
215 1090 19788
215 1101 35538
215 1109 20166
215 1139 7899
215 1162 21758
215 1176 167
215 1185 107
215 1189 164
215 1200 788316
215 1201 54
215 1221 4
215 1230 10503
215 1231 160164
215 1238 29678
215 1240 49201
215 1243 3305
215 1251 46062
215 1252 441953
215 1255 157403
215 1264 146522
215 1270 4920
215 1289 14898
215 1308 95
215 1312 549
215 1316 16008
215 1319 10654
215 1321 497
215 1328 134
215 1337 14530
215 1353 162405
215 1359 76892
215 1364 7143
215 1372 4297
215 1376 30206
215 1391 180599
215 1395 5426
215 1403 72541
215 1404 617
215 1405 2235
215 1406 4
215 1417 28
215 1421 5
215 1423 1
215 1426 83
215 1430 40981
215 1433 135356
215 1435 83
215 1437 509462
215 1440 248
215 1454 12
215 1456 27521
215 1457 12
215 1460 1126
215 1462 168690
215 1470 97640
215 1473 5700
215 1480 548
215 1485 3778
215 1488 33838
215 1504 7236
215 1517 74574
215 1522 19289
215 1534 56
215 1543 5161
215 1549 14402
215 1573 8
215 1575 2901
215 1579 189
215 1610 1
215 1613 146942
215 1626 1
215 1628 43
215 1630 759
215 1664 67
215 1694 3
215 1749 2
215 1782 51
215 1783 23070
215 1799 13749
215 1803 19
215 1818 40328
215 1820 44535
215 1822 610
215 1823 68
215 1826 2
215 1828 5
215 1831 476
215 1837 137431
215 1843 2
215 1847 69346
216 313 1
216 711 17081
216 719 201
216 877 2
216 1664 102
217 60 46
217 114 29633
217 149 104
217 234 7
217 240 132
217 1251 1
217 1645 3
217 1837 122
218 41 15
218 262 107
218 383 80
218 500 47624
218 526 38791
218 766 91556
218 902 70
218 982 60428
218 997 654
218 1200 549
218 1316 823
218 1430 1180
218 1686 99
219 719 449
219 1068 15922
221 978 72
221 1200 1592
221 1517 1145
223 48 9
224 240 27
224 391 19980
224 576 6
224 709 12
224 711 64364
225 500 37768
225 1435 3928
226 114 55498
226 215 978
226 383 194
226 435 141
226 500 109516
226 709 60680
226 711 2806
226 766 143304
226 875 373
226 877 1791
226 1016 463
226 1200 100130
226 1240 3
226 1252 33941
226 1433 5
226 1437 3256
226 1549 158
226 1573 4
227 12 9
227 17 7
227 65 3830
227 71 145
227 88 21350
227 113 2197
227 231 296
227 505 7312
227 559 3
227 567 1
227 949 2
227 1144 1584
227 1186 57
227 1217 151
227 1228 1
227 1254 344
227 1265 1518
227 1416 1326
227 1659 5
227 1660 1
228 114 24335
228 1016 7017
229 685 2
229 1573 4
229 1613 5
230 70 98
231 65 8
231 71 73
231 88 58
231 113 39
231 227 211
231 505 1300
231 1144 93
231 1254 23
231 1265 7
231 1416 1016
232 956 115
232 1072 147
233 485 707
233 1470 24703
234 52 44
234 60 33
234 63 30
234 114 113468
234 169 122
234 204 1
234 206 338
234 256 44
234 290 31
234 307 154
234 317 19684
234 321 33
234 344 6
234 383 157
234 391 95413
234 499 10
234 508 64
234 565 187
234 595 56
234 605 196
234 618 4
234 623 171
234 648 81
234 683 36
234 691 23
234 711 108851
234 719 124
234 727 15
234 877 132
234 899 144
234 918 140
234 978 81
234 988 10
234 994 39927
234 1004 143
234 1029 94
234 1109 48
234 1200 86
234 1201 76
234 1264 140
234 1353 127
234 1374 67
234 1405 64
234 1426 9
234 1438 4
234 1567 182
234 1617 13
234 1629 124
234 1644 1
234 1645 254
234 1664 229
234 1752 37
236 12 2
236 51 52
236 71 92
236 113 2
236 227 4
236 231 9
236 365 12
236 505 1179
236 509 7
236 567 4
236 573 2
236 1228 20
236 1254 4
236 1536 8
236 1659 3
236 1660 1
236 1742 2
237 29 65
237 75 74
237 134 6
237 149 2
237 164 48
237 169 6
237 206 59
237 215 43
237 239 145
237 246 146
237 311 13083
237 321 2
237 356 11
237 383 53987
237 403 23
237 435 50892
237 496 24
237 500 63402
237 534 10
237 560 9
237 610 14
237 613 177
237 685 2
237 709 47127
237 716 12
237 731 223
237 766 178424
237 872 14
237 899 21
237 902 35691
237 940 3
237 982 28849
237 988 65
237 989 7
237 1011 54
237 1029 30
237 1068 41
237 1200 70435
237 1201 37
237 1252 96187
237 1302 43
237 1328 46
237 1353 14
237 1359 70
237 1364 6
237 1374 62
237 1411 108
237 1426 1
237 1540 32
237 1549 74
237 1573 1
237 1803 34
237 1837 8
238 41 3
238 114 165
238 526 219
238 766 36554
238 875 8
238 877 2
238 994 2
238 1573 3
239 32 8
239 41 2627
239 75 1655
239 114 320306
239 117 121
239 119 26
239 123 983
239 134 3
239 145 2392
239 149 360
239 164 2
239 169 241
239 206 2441
239 215 116445
239 237 45
239 240 970
239 246 209755
239 287 21
239 290 2
239 296 111
239 307 70
239 311 46233
239 317 161749
239 321 215
239 334 159
239 335 125
239 356 15297
239 373 16
239 379 651
239 381 141
239 383 38616
239 389 2241
239 391 2198
239 403 1
239 432 12
239 435 117614
239 452 248
239 478 10
239 489 34
239 500 94852
239 526 75271
239 534 2
239 545 87
239 548 4
239 560 29
239 576 190
239 585 123
239 610 2
239 612 124
239 613 3
239 619 94
239 669 6
239 683 295
239 685 48
239 691 2
239 709 59845
239 711 573
239 716 127
239 719 355
239 731 221
239 749 708
239 759 24
239 760 1074
239 766 315135
239 872 25
239 875 75724
239 877 668
239 902 81002
239 918 132
239 964 6
239 970 18
239 972 11
239 978 1430
239 982 209996
239 989 137741
239 994 317
239 997 93
239 1016 380
239 1019 145
239 1022 460
239 1066 8
239 1068 17979
239 1072 2227
239 1101 65
239 1109 125
239 1161 5
239 1162 1554
239 1176 146
239 1185 106
239 1189 1063
239 1200 232598
239 1201 286
239 1231 3628
239 1240 226
239 1252 101627
239 1255 41712
239 1256 10
239 1264 390
239 1267 120
239 1277 24
239 1316 6
239 1320 210
239 1328 38
239 1351 100
239 1353 4038
239 1356 125
239 1359 153
239 1372 10
239 1376 498
239 1391 18054
239 1403 2095
239 1405 349
239 1406 90
239 1411 85
239 1426 25
239 1433 959
239 1437 298
239 1456 100
239 1460 24
239 1470 54
239 1480 99
239 1485 1
239 1504 235
239 1517 1522
239 1543 7
239 1596 105
239 1613 66285
239 1628 21
239 1645 38
239 1664 585
239 1700 22
239 1782 137
239 1785 1
239 1799 262
239 1820 202
239 1822 43
239 1831 80
239 1837 28
240 32 5477
240 36 1
240 60 2
240 75 550
240 82 318
240 98 4
240 99 22
240 108 22
240 123 754
240 131 12
240 134 1
240 143 19
240 145 106
240 156 66
240 169 70
240 176 109
240 181 4
240 196 186
240 206 1572
240 211 1514
240 215 93
240 224 6
240 239 501
240 246 2830
240 251 43
240 311 358
240 321 753
240 334 5
240 343 33
240 353 56
240 375 8
240 379 853
240 383 629
240 389 41414
240 391 154283
240 435 267
240 442 2
240 462 2
240 478 1050
240 494 179
240 500 924
240 506 23
240 510 14
240 526 390
240 545 2
240 546 9
240 551 3
240 555 2
240 577 1
240 585 5205
240 595 1
240 610 1
240 618 1
240 622 58
240 634 3
240 635 2
240 648 9
240 662 1
240 674 20
240 683 2756
240 685 45
240 686 14
240 688 5
240 709 64
240 711 14
240 716 84
240 718 32
240 719 1022
240 731 637
240 749 173
240 758 6
240 760 11
240 766 116328
240 812 10
240 828 19
240 845 10
240 874 2
240 875 376301
240 879 97
240 882 1
240 902 44
240 903 67
240 911 30
240 918 35
240 944 6
240 947 2
240 964 117
240 978 792
240 982 1156
240 989 9267
240 994 193
240 1011 558
240 1016 58
240 1021 5
240 1022 143
240 1037 9
240 1061 149
240 1063 1
240 1067 2
240 1068 178
240 1072 537
240 1075 16
240 1162 400802
240 1171 38
240 1176 480
240 1185 1959
240 1189 265
240 1191 26
240 1201 107
240 1204 3
240 1214 11
240 1237 13
240 1240 65922
240 1252 376
240 1255 314711
240 1264 724
240 1299 16
240 1304 5
240 1308 5
240 1318 135
240 1320 214
240 1324 5
240 1328 1
240 1343 2
240 1350 4
240 1352 2
240 1353 113
240 1360 6
240 1372 9906
240 1390 4
240 1399 2
240 1400 10
240 1401 60
240 1403 36
240 1405 796
240 1406 2
240 1411 2
240 1418 9
240 1426 536
240 1428 3
240 1430 5
240 1433 132318
240 1437 70868
240 1438 48
240 1456 219953
240 1457 28
240 1461 3
240 1470 52014
240 1474 1
240 1480 231441
240 1482 2
240 1486 1
240 1501 4
240 1517 1614
240 1519 1
240 1521 4
240 1522 10
240 1524 88
240 1542 14
240 1549 2
240 1552 2
240 1573 191
240 1574 2
240 1576 8
240 1594 3
240 1613 230
240 1618 6
240 1628 259
240 1630 1176
240 1636 33
240 1645 2
240 1654 1
240 1679 10
240 1688 26
240 1691 3
240 1710 19
240 1788 3
240 1820 2
240 1822 7
240 1823 1
240 1831 1
240 1834 8
240 1835 11
240 1837 11
240 1858 2
241 1573 4
242 88 89
242 1057 2054
242 1643 1
243 284 2
243 685 1
243 709 1
243 752 2
245 379 125
245 526 140
245 623 35
245 1033 103
246 32 63068
246 36 170
246 41 107
246 75 192780
246 82 278
246 88 78
246 89 57
246 114 669341
246 119 50
246 123 80624
246 134 3
246 144 1694
246 145 247447
246 149 97
246 164 72
246 169 84102
246 179 57
246 189 112
246 206 198294
246 211 730
246 215 587860
246 237 17
246 239 206310
246 240 1432
246 258 180
246 262 166
246 296 461
246 311 177245
246 317 445284
246 321 146625
246 334 413
246 343 533
246 345 673
246 353 45539
246 356 46002
246 375 118
246 379 33544
246 381 88509
246 383 193
246 389 307512
246 391 271090
246 396 289
246 403 1
246 432 193
246 435 334625
246 452 32929
246 460 149
246 478 5650
246 500 49227
246 506 110
246 507 130
246 526 299174
246 539 10
246 561 41
246 576 324
246 585 455
246 591 370
246 595 362
246 609 264
246 610 139
246 613 43749
246 618 302
246 619 240
246 625 100
246 642 150
246 653 3071
246 674 450
246 683 126298
246 686 582
246 691 26274
246 693 48
246 694 25
246 709 307
246 711 188929
246 716 303
246 719 97
246 727 46
246 731 143597
246 735 141
246 749 163767
246 752 56
246 759 36691
246 760 159676
246 766 34873
246 812 1573
246 872 145
246 875 154996
246 877 160625
246 879 832
246 892 237
246 902 129415
246 910 47809
246 911 154
246 918 24425
246 927 5441
246 930 2212
246 964 291
246 970 45349
246 978 96186
246 982 477121
246 989 231360
246 994 62375
246 997 225
246 998 115
246 1011 262720
246 1016 118751
246 1021 48
246 1022 139256
246 1027 58
246 1033 130
246 1058 6
246 1066 572
246 1068 143070
246 1072 120691
246 1081 34
246 1101 245
246 1109 13557
246 1162 13922
246 1166 172
246 1176 36828
246 1185 809
246 1189 2559
246 1200 309151
246 1201 129264
246 1231 118123
246 1240 6596
246 1250 125
246 1252 134032
246 1255 213043
246 1258 113
246 1264 95283
246 1269 2
246 1277 393
246 1308 56
246 1312 309
246 1316 8857
246 1320 286756
246 1322 165
246 1328 83975
246 1339 79
246 1353 186823
246 1372 10137
246 1374 151
246 1376 78212
246 1391 127243
246 1403 89929
246 1405 105914
246 1406 3
246 1411 29
246 1417 118
246 1426 110899
246 1430 911
246 1433 51243
246 1437 50170
246 1456 5062
246 1462 77292
246 1463 132
246 1470 129217
246 1480 6673
246 1485 3439
246 1504 23686
246 1517 161998
246 1522 131
246 1540 34
246 1543 18
246 1549 131
246 1567 346
246 1596 262
246 1611 50
246 1613 303273
246 1628 121
246 1630 3717
246 1664 650
246 1752 46
246 1837 32451
246 1843 2
250 114 18198
250 224 9
250 317 7584
250 391 27665
250 500 3023
250 711 65225
250 877 975
250 1016 62790
250 1068 130
250 1302 74
251 114 7772
251 123 42
251 133 1931
251 145 5
251 206 5
251 215 129
251 246 27
251 334 76
251 389 117043
251 403 2
251 432 98
251 435 1897
251 500 365
251 506 220
251 525 118
251 532 69
251 548 32
251 595 2
251 613 5
251 622 213
251 709 147
251 711 13
251 760 2
251 875 13590
251 877 2312
251 902 19
251 903 8
251 978 2
251 982 107
251 1022 16
251 1068 72501
251 1176 1
251 1189 21
251 1200 27865
251 1240 117
251 1252 115
251 1255 4
251 1264 25
251 1304 38
251 1372 43
251 1391 19
251 1403 2
251 1433 36824
251 1437 8288
251 1470 72095
251 1480 123
251 1485 41
251 1517 53
252 1403 84
254 613 5
254 618 11
254 1201 4
254 1391 6
255 685 4
256 29 21
256 41 600
256 52 5
256 75 37
256 114 161612
256 134 8
256 169 178
256 206 467
256 215 6
256 234 49
256 237 1
256 246 48
256 296 473
256 317 86628
256 321 130
256 322 25
256 344 1
256 345 26
256 356 884
256 381 2
256 383 26990
256 391 38794
256 435 22632
256 560 48
256 565 126
256 605 228
256 609 1125
256 610 1
256 613 33
256 619 77
256 623 70
256 655 6
256 685 63
256 686 22
256 691 25
256 709 42112
256 711 21984
256 716 120
256 731 184
256 759 71
256 766 41
256 872 18
256 876 115
256 899 301
256 902 10550
256 918 54
256 926 163
256 978 151
256 1004 193
256 1016 65
256 1043 10
256 1072 59
256 1109 67
256 1185 106
256 1200 32571
256 1201 57
256 1252 27548
256 1256 16
256 1257 145
256 1264 6
256 1359 78
256 1374 41
256 1386 100
256 1390 8
256 1405 167
256 1426 93
256 1438 10
256 1450 95
256 1461 3
256 1567 192
256 1596 19
256 1629 41
256 1630 245
256 1631 26
256 1641 48
256 1644 36
256 1645 184
256 1664 1087
256 1700 17
256 1752 187
256 1820 1
256 1837 1
257 114 2309
257 164 5
257 766 158698
258 41 1892
258 52 3
258 75 6
258 114 242704
258 117 22
258 126 55
258 149 126
258 169 15
258 206 3
258 215 42820
258 234 41
258 246 56
258 296 36
258 317 72703
258 356 128
258 375 134
258 379 44
258 381 40
258 383 10213
258 389 75717
258 391 200
258 432 160
258 435 47672
258 452 17
258 508 5
258 526 4477
258 605 39
258 609 1065
258 613 47
258 619 3
258 685 1
258 691 11
258 716 122
258 719 184
258 727 7
258 731 78
258 874 76
258 902 73790
258 918 14
258 940 7
258 978 50
258 982 50280
258 989 9
258 1022 23179
258 1027 29
258 1029 31
258 1068 275
258 1101 75
258 1161 6
258 1176 2
258 1185 111
258 1200 40229
258 1201 104
258 1231 14
258 1240 369
258 1251 27
258 1252 24921
258 1256 3
258 1264 93
258 1277 1
258 1353 133
258 1356 124
258 1391 17544
258 1406 153
258 1411 64
258 1463 322
258 1504 151
258 1540 162
258 1549 141
258 1613 37096
258 1628 69
258 1645 27
258 1664 378
258 1700 42
258 1752 12
258 1820 21
258 1837 22
259 88 313
259 877 47475
262 114 49465
262 145 155
262 215 713
262 218 239
262 246 30
262 391 7146
262 500 666
262 711 40597
262 766 15693
262 902 242
262 982 1450
262 1016 338124
262 1252 117
262 1353 46
262 1462 28813
263 709 829
263 766 8825
264 70 59
264 88 5163
264 402 30
264 440 234
264 726 2
264 804 314
264 854 2732
264 1129 382
264 1271 60
264 1429 254
265 123 115
265 506 107
265 1456 112
265 1470 5470
265 1480 107
266 114 256268
266 164 213
266 215 174832
266 234 2
266 311 22
266 317 42292
266 356 55761
266 391 59414
266 435 72593
266 500 179651
266 709 230960
266 711 131212
266 766 582100
266 875 9076
266 877 251278
266 982 696
266 1016 196690
266 1068 46767
266 1072 802
266 1200 169337
266 1252 109687
266 1264 23069
266 1433 59253
266 1437 133132
266 1470 53684
267 1186 1
267 1217 3
268 389 1716
268 747 41
269 88 14493
269 483 58
269 775 888
269 1433 2258
269 1683 32
269 1762 127
271 40 1253
271 240 9
271 1255 5
271 1437 12275
271 1480 799
272 41 1079
272 1320 95
272 1445 98
272 1664 87
272 1785 141
273 104 2
273 505 15
273 743 2
277 1721 8
278 79 7
278 389 6321
278 530 1
278 1313 13
279 70 164
279 464 6
279 1131 4
279 1739 3
281 1016 2180
282 1837 12
283 454 21
283 558 4
283 846 1
283 847 738
283 912 10
283 1076 2
283 1300 5
283 1724 3586
283 1855 1
284 685 6
284 1573 1
285 1517 4855
286 628 28
287 545 8
290 41 130
290 52 6
290 114 119540
290 126 1
290 140 1
290 234 21
290 317 63928
290 383 9454
290 391 11997
290 435 3965
290 549 6
290 609 732
290 613 12
290 618 117
290 619 28
290 669 141
290 727 4
290 918 4
290 994 23730
290 1043 9
290 1109 57
290 1200 20936
290 1252 31
290 1255 79
290 1258 17056
290 1435 19622
290 1456 30
290 1596 4
290 1617 127
290 1645 51
290 1664 757
290 1700 9
290 1835 2
290 1837 4
293 89 34
293 114 41039
293 149 205
293 215 1
293 272 100
293 311 33
293 317 73169
293 321 27
293 403 7
293 432 78
293 435 8394
293 500 30
293 545 29
293 563 5
293 685 2
293 709 31072
293 749 43
293 872 33
293 902 15913
293 1016 193
293 1022 28
293 1068 36
293 1176 63
293 1252 26265
293 1353 128
293 1374 22
293 1426 8
293 1438 7
293 1549 49
293 1596 255
293 1617 29
293 1626 111
293 1629 39
293 1645 30
293 1837 8
294 505 18
294 509 16
294 743 19
296 29 95
296 41 590
296 75 34
296 114 327203
296 117 39
296 119 1
296 123 52
296 134 44
296 144 92
296 145 138
296 204 12
296 206 667
296 239 59
296 246 827
296 256 457
296 258 41
296 300 46
296 311 152
296 317 203413
296 321 239
296 344 48
296 356 406
296 373 11
296 375 3
296 381 368
296 383 62707
296 389 1167
296 391 44042
296 403 7
296 435 37652
296 500 36976
296 502 19
296 508 2
296 534 12
296 590 31
296 609 1049
296 613 3
296 619 124
296 631 16
296 683 83
296 685 32
296 691 74
296 709 54823
296 711 36932
296 716 26
296 731 802
296 749 139
296 752 11
296 760 236
296 766 14
296 872 33
296 899 97
296 902 60283
296 918 124
296 972 3
296 978 37
296 988 115
296 989 24
296 994 2512
296 1016 17922
296 1022 129
296 1068 463
296 1072 397
296 1101 1
296 1109 37
296 1161 1
296 1200 57334
296 1201 134
296 1231 5
296 1252 56903
296 1255 52
296 1256 17
296 1264 485
296 1277 34
296 1316 60
296 1353 46
296 1359 69
296 1376 19
296 1390 6
296 1405 88
296 1406 145
296 1411 16
296 1426 297
296 1437 45
296 1517 120
296 1540 38
296 1549 89
296 1628 16
296 1630 146
296 1631 15
296 1664 47
296 1700 35
296 1783 2
296 1799 140
296 1820 18
296 1837 10
297 91 423
297 152 30
297 308 22
297 647 1
297 818 6
297 835 3
297 862 4
297 1030 3
297 1354 3
297 1387 2
297 1476 14
297 1505 19
299 978 1
299 1437 23269
300 49 31
300 117 52
300 126 2
300 127 13
300 133 28395
300 134 5
300 163 5
300 164 36
300 179 17
300 203 188
300 206 62
300 211 9
300 237 3
300 240 68
300 296 6
300 311 45
300 321 133
300 322 64
300 334 336
300 361 2
300 371 43
300 381 3
300 389 57036
300 391 64579
300 432 70
300 435 48623
300 489 1
300 506 11
300 526 918
300 534 39
300 548 12
300 588 9
300 610 5
300 618 5
300 685 10
300 709 376
300 716 294
300 719 611
300 731 112
300 735 38
300 870 27
300 872 259
300 875 29624
300 890 138
300 972 1
300 983 6
300 1016 509
300 1019 154
300 1022 40
300 1068 52430
300 1200 144740
300 1255 730
300 1258 12952
300 1264 2
300 1339 19
300 1353 29
300 1417 181
300 1426 77
300 1435 17397
300 1456 147
300 1517 170
300 1540 15
300 1549 9
300 1630 167
300 1641 10
300 1645 10
300 1785 215
300 1820 17
300 1823 8
300 1826 3
300 1837 16
302 104 2
302 273 1
302 505 484
302 564 286
302 1684 2
302 1721 2
303 101 16
303 435 14279
303 534 13
306 628 48
307 123 78
307 145 158
307 154 27
307 234 154
307 239 53
307 500 361
307 709 6716
307 731 102
307 766 195
307 902 44
307 1006 28
307 1016 47
307 1022 62
307 1101 131
307 1176 873
307 1200 39
307 1252 71
307 1320 62
307 1374 10
307 1411 98
307 1426 164
307 1549 214
307 1613 142
307 1664 11
308 70 9
308 91 412
308 152 31
308 297 38
308 482 3
308 647 11
308 844 2
308 862 2
308 1030 8
308 1048 1
308 1266 2
308 1354 7
308 1476 13
308 1505 8
308 1601 2
309 505 2
309 1590 5
310 334 11
310 875 6
310 877 28138
310 1240 25
310 1437 3
310 1630 1
311 29 1664
311 32 622
311 41 4634
311 49 28
311 75 45426
311 108 1
311 114 175186
311 117 181
311 123 1047
311 127 47
311 134 1
311 145 49248
311 154 2849
311 156 56
311 164 18
311 169 638
311 179 59
311 204 11
311 206 61196
311 211 2
311 215 77440
311 226 5
311 234 30
311 237 15490
311 239 44593
311 240 235
311 246 170429
311 258 48
311 296 111
311 300 78
311 317 198873
311 321 33854
311 322 4
311 334 4
311 353 30580
311 356 27404
311 361 33
311 375 24
311 379 346
311 381 36768
311 383 49516
311 389 93287
311 391 119257
311 396 1
311 403 23
311 432 82
311 435 61142
311 437 5313
311 452 3
311 478 44
311 489 32735
311 496 110
311 500 145864
311 502 37
311 507 5
311 508 125
311 524 1562
311 526 70508
311 534 26535
311 543 2731
311 548 82
311 588 4
311 605 1
311 609 986
311 610 11546
311 613 41831
311 618 88
311 619 8563
311 623 14
311 648 1
311 674 744
311 683 4828
311 691 93
311 709 59325
311 710 2
311 711 259121
311 716 160
311 718 1
311 719 739
311 727 25
311 731 47086
311 749 84
311 758 1
311 759 330
311 760 4804
311 766 39491
311 769 3606
311 872 9
311 875 220653
311 877 143526
311 879 37
311 902 132847
311 910 2556
311 918 383
311 926 5
311 940 39
311 953 2583
311 972 10
311 978 53593
311 982 126326
311 988 23810
311 989 212945
311 994 37148
311 998 36
311 1011 45068
311 1016 19632
311 1021 103
311 1022 63008
311 1066 19591
311 1068 110440
311 1072 11364
311 1101 1
311 1109 1186
311 1161 1
311 1162 227
311 1176 670
311 1185 197
311 1189 695
311 1200 312566
311 1201 15541
311 1231 22332
311 1240 7
311 1251 10
311 1252 141135
311 1255 87882
311 1256 20
311 1258 237
311 1264 26934
311 1267 1670
311 1269 2
311 1277 106
311 1297 13
311 1308 43
311 1316 9654
311 1320 45428
311 1321 2010
311 1328 8363
311 1339 13
311 1353 42397
311 1359 31606
311 1372 1628
311 1374 18
311 1376 35056
311 1390 23
311 1391 90836
311 1403 3217
311 1405 580
311 1406 106
311 1411 18904
311 1426 37925
311 1433 23512
311 1437 65028
311 1438 18
311 1450 8
311 1456 91
311 1462 5782
311 1470 1046
311 1480 512
311 1485 446
311 1504 250
311 1517 63126
311 1549 33235
311 1596 34
311 1611 23
311 1613 70792
311 1617 4
311 1628 645
311 1645 5944
311 1664 833
311 1700 48
311 1752 264
311 1803 382
311 1807 41
311 1820 33050
311 1823 20
311 1837 47983
312 505 16
312 509 34
313 335 192
313 343 50
313 389 34
313 391 32808
313 432 34
313 536 62
313 585 116
313 711 37394
313 879 232
313 926 156
313 978 257
313 982 52
313 1008 63
313 1068 42
313 1176 369
313 1433 97
313 1461 1
313 1497 118
313 1541 105
314 156 10121
314 802 2
314 921 44
314 1824 4
315 526 15113
315 709 1061
315 766 20804
315 877 2
315 1016 81044
316 402 451
316 823 1
316 1131 2
317 29 59847
317 32 251
317 41 2976
317 49 36
317 60 84935
317 75 100518
317 93 4189
317 114 749205
317 119 66932
317 123 71336
317 126 116470
317 127 22828
317 144 8995
317 145 213415
317 149 128
317 156 116
317 162 5123
317 169 123250
317 189 103
317 206 208092
317 211 60
317 215 484095
317 234 19371
317 237 102
317 239 161936
317 240 2
317 246 438166
317 250 7554
317 251 67
317 256 87452
317 258 75181
317 266 43858
317 290 63094
317 293 78288
317 296 206013
317 311 197655
317 321 167078
317 334 201
317 344 62281
317 353 141388
317 356 145738
317 373 12176
317 375 66877
317 379 38
317 381 102147
317 383 304194
317 389 237074
317 391 521510
317 432 446
317 435 331127
317 478 525
317 496 6
317 499 90218
317 500 472708
317 502 33880
317 508 119633
317 512 41537
317 526 358385
317 527 52044
317 534 109
317 539 15964
317 543 87573
317 548 5
317 560 2
317 576 50259
317 594 49356
317 597 562
317 605 53002
317 609 46811
317 610 182
317 613 555
317 618 167338
317 619 91810
317 655 55735
317 674 29244
317 683 33
317 685 36189
317 691 71590
317 693 28436
317 709 206313
317 711 383601
317 716 301
317 727 199114
317 731 187875
317 759 41637
317 760 250998
317 766 230772
317 875 265852
317 877 208196
317 879 2
317 882 6
317 899 75307
317 902 486156
317 908 75052
317 910 235
317 916 4103
317 918 62382
317 959 55501
317 966 1070
317 970 133828
317 978 140965
317 982 464828
317 988 110526
317 989 188
317 994 200188
317 997 42958
317 1004 29782
317 1011 43393
317 1016 295666
317 1022 57224
317 1027 41825
317 1043 31778
317 1047 51
317 1066 781
317 1068 204948
317 1072 187268
317 1082 71875
317 1101 180264
317 1109 83257
317 1161 107288
317 1176 133
317 1189 566
317 1200 523685
317 1201 185290
317 1231 191773
317 1240 21224
317 1250 61016
317 1251 71786
317 1252 395878
317 1255 394335
317 1264 320492
317 1270 45550
317 1277 72425
317 1280 2
317 1297 1
317 1304 66
317 1308 28
317 1316 68730
317 1320 194164
317 1322 7422
317 1328 44768
317 1353 320090
317 1359 204144
317 1374 91455
317 1376 43458
317 1390 51
317 1391 216899
317 1403 86716
317 1405 77957
317 1406 163950
317 1414 27545
317 1426 125826
317 1433 99613
317 1437 218646
317 1457 8622
317 1460 37852
317 1462 130181
317 1463 4457
317 1470 868
317 1480 10538
317 1485 133
317 1504 83223
317 1517 159342
317 1522 63773
317 1523 1931
317 1543 55263
317 1549 83454
317 1596 60589
317 1613 358357
317 1617 55308
317 1628 47
317 1630 152
317 1645 100090
317 1664 1639
317 1671 5920
317 1700 47057
317 1752 30218
317 1799 8128
317 1820 27873
317 1822 340
317 1837 105816
319 595 6
320 711 10402
320 1405 37
321 29 354
321 32 35
321 41 1013
321 49 57
321 75 250
321 82 12
321 114 349282
321 117 27
321 119 14
321 123 466
321 145 574
321 149 47
321 164 26
321 169 30
321 203 101
321 206 59394
321 211 94
321 215 35012
321 234 128
321 239 99
321 240 894
321 246 146592
321 256 117
321 258 92
321 293 27
321 300 134
321 311 36842
321 313 49
321 317 170317
321 322 58
321 334 140
321 343 1
321 353 1004
321 356 48108
321 375 3
321 379 270
321 381 1
321 383 76621
321 389 76184
321 391 150241
321 432 160
321 435 95135
321 452 15
321 478 469
321 500 69993
321 506 15
321 508 1
321 526 33682
321 539 41
321 545 38
321 548 19
321 549 21
321 560 12
321 585 1
321 591 115
321 605 34
321 609 758
321 610 35
321 613 46
321 618 158
321 619 128
321 683 6416
321 686 8
321 691 262
321 709 54353
321 711 98493
321 716 131
321 719 397
321 731 195
321 749 188
321 758 141
321 759 266
321 760 5557
321 766 39297
321 812 18
321 870 138
321 872 100
321 875 89406
321 877 20927
321 901 48
321 902 146259
321 918 830
321 940 1
321 970 33
321 972 20
321 978 16462
321 982 147790
321 988 237
321 989 212163
321 994 48304
321 1011 329
321 1016 21804
321 1022 33974
321 1027 30
321 1047 13
321 1053 8
321 1066 109
321 1068 96632
321 1072 1234
321 1101 86
321 1161 1
321 1162 388
321 1176 962
321 1185 1712
321 1189 119
321 1200 272888
321 1201 1474
321 1231 1531
321 1240 830
321 1246 40
321 1252 101201
321 1255 125503
321 1258 42
321 1264 248
321 1277 122
321 1304 162
321 1308 20
321 1320 205
321 1328 3
321 1353 4560
321 1359 45
321 1372 626
321 1376 58
321 1391 56610
321 1403 2373
321 1405 1092
321 1406 40
321 1417 223
321 1426 94
321 1433 1362
321 1437 882
321 1450 2
321 1456 314
321 1457 177
321 1462 470
321 1470 578
321 1480 287
321 1485 1793
321 1504 307
321 1517 59755
321 1525 47
321 1549 76
321 1596 48
321 1613 90779
321 1628 24
321 1630 5
321 1645 37
321 1664 174
321 1698 4
321 1773 72
321 1782 43
321 1799 45
321 1820 125
321 1822 59
321 1823 14
321 1831 37
321 1837 16125
322 29 10
322 87 115
322 145 4
322 256 25
322 300 60
322 303 4
322 321 68
322 389 26
322 391 13103
322 435 10500
322 460 265
322 507 123
322 534 1
322 731 35
322 872 218
322 890 137
322 1029 94
322 1066 67
322 1068 252
322 1185 98
322 1200 59704
322 1308 22
322 1353 36
322 1374 28
322 1417 201
322 1497 1
322 1573 48
322 1785 322
323 766 64622
324 1016 17927
325 311 9
325 1066 33
325 1068 2932
325 1200 18183
325 1516 20
326 1016 35360
327 32 2547
327 76 5
327 478 53
327 677 1
329 628 17262
330 389 2676
330 480 5
331 389 13903
331 1162 1
331 1470 14533
332 1376 1
332 1822 8
334 32 317
334 52 801
334 114 53738
334 123 11
334 133 3958
334 169 4
334 173 168
334 179 11
334 201 56
334 206 31
334 211 41
334 239 159
334 240 7
334 246 352
334 296 37
334 300 4
334 311 35
334 317 342
334 356 1
334 361 1
334 381 264
334 383 117
334 389 276342
334 391 186954
334 420 303
334 432 1
334 435 8
334 485 437
334 494 4
334 506 39
334 507 3
334 588 33
334 610 32
334 656 225
334 691 203
334 709 11427
334 711 70090
334 719 252
334 731 149
334 760 190
334 875 30926
334 877 37482
334 903 3857
334 918 9
334 940 4
334 978 54
334 982 1165
334 994 12
334 1029 1
334 1068 33821
334 1072 109
334 1168 48
334 1176 427
334 1185 23
334 1189 459
334 1200 92712
334 1201 168
334 1240 5
334 1255 522
334 1264 19
334 1304 3
334 1353 305
334 1405 799
334 1408 49
334 1426 9
334 1433 4
334 1437 14019
334 1438 4
334 1457 43
334 1470 36589
334 1480 21
334 1485 3
334 1526 83
334 1540 70
334 1613 139
334 1630 244
334 1678 94
334 1682 31
334 1752 14
334 1822 1
334 1828 1
335 39 36
335 123 69
335 206 33
335 239 132
335 290 6
335 313 195
335 381 146
335 389 126
335 711 19
335 879 178
335 888 138
335 926 162
335 994 35575
335 1008 160
335 1176 210
335 1200 12
335 1255 888
335 1403 124
335 1417 28
335 1541 39
336 114 41534
336 435 148
336 500 125284
336 709 68545
336 766 28394
336 982 10
336 1016 506
336 1200 70581
336 1437 62
337 176 61
337 211 60
337 334 95
337 389 43592
337 485 1167
337 506 7
337 709 162
337 719 462
337 875 13428
337 876 22
337 918 1
337 1189 1
337 1470 24201
337 1485 48
337 1630 10
338 778 363
339 766 95
340 779 902
340 1453 701
341 1573 1
343 32 185
343 75 1
343 82 50
343 123 81
343 169 32
343 240 20
343 246 25
343 313 50
343 321 4
343 379 31175
343 389 573
343 391 95103
343 478 77
343 485 1278
343 526 26
343 609 255
343 683 85027
343 711 120645
343 719 884
343 760 65
343 875 56
343 877 21
343 879 78
343 918 47
343 964 110
343 978 425
343 989 689
343 1011 2
343 1072 52
343 1109 67
343 1162 33
343 1176 28
343 1240 14
343 1255 375
343 1320 1
343 1372 118
343 1456 27
343 1517 133
343 1613 38
343 1628 90
343 1664 877
344 41 333
344 114 64601
344 317 59912
344 356 9263
344 375 2
344 383 17152
344 435 20405
344 452 10
344 506 4
344 560 1
344 605 2
344 609 8
344 685 5
344 691 16
344 709 26065
344 711 11258
344 727 6
344 731 8
344 872 23
344 876 25
344 902 7318
344 982 14323
344 988 14
344 1027 14
344 1043 55
344 1200 33244
344 1252 3
344 1374 120
344 1549 3
344 1596 5
344 1631 11
344 1645 13
344 1664 160
344 1773 21
344 1828 11
345 114 43066
345 246 675
345 256 202
345 391 8043
345 508 128
345 609 2258
345 612 14
345 625 375
345 686 2368
345 711 2109
345 766 18
345 899 217
345 936 861
345 994 276
345 1016 474
345 1200 86
345 1353 67
345 1402 191
345 1404 532
345 1405 35
345 1426 10
345 1613 133
345 1664 50
345 1696 52
345 1752 205
346 994 2
347 994 67
348 38 1
349 526 35510
349 709 508
349 766 3715
349 1016 27883
350 196 3
350 628 13058
350 674 3004
350 1016 145
350 1499 353
351 526 100
351 766 575
351 1016 1654
352 875 160
352 877 58
353 114 262760
353 123 2529
353 145 4400
353 201 144
353 206 2468
353 215 47492
353 218 232
353 224 11
353 246 45024
353 311 31699
353 317 146004
353 321 1032
353 356 20244
353 383 535
353 389 98406
353 391 260588
353 435 86045
353 500 135484
353 526 78610
353 585 156
353 709 62639
353 711 328440
353 731 6844
353 766 161609
353 872 2280
353 875 99
353 877 70046
353 902 1300
353 978 10813
353 982 32683
353 988 533
353 994 16390
353 1016 222912
353 1022 18284
353 1068 98235
353 1072 756
353 1162 444
353 1191 2
353 1200 191488
353 1252 145124
353 1255 64832
353 1264 12485
353 1353 2484
353 1356 3252
353 1372 449
353 1428 58
353 1433 11158
353 1437 6642
353 1456 27
353 1470 25374
353 1485 106
353 1517 49895
353 1785 99
354 114 3061
354 389 33
354 500 2701
354 877 153
354 1016 117341
354 1462 791
355 32 61
355 391 15133
355 711 10862
355 875 84
356 32 124
356 41 619
356 60 4
356 75 12291
356 114 239647
356 117 74
356 123 10942
356 126 45
356 127 66
356 134 40
356 145 50540
356 169 2
356 189 113
356 206 36333
356 211 58
356 215 100076
356 237 110
356 239 15627
356 246 45587
356 256 659
356 258 128
356 266 56962
356 296 560
356 300 156
356 311 25679
356 317 145222
356 321 46329
356 334 55
356 344 8717
356 353 19354
356 381 45
356 383 66493
356 389 96281
356 391 132768
356 403 16
356 432 3792
356 435 90190
356 462 836
356 478 34
356 496 23019
356 499 2
356 500 93838
356 507 146
356 508 70
356 526 84669
356 534 109
356 548 48
356 560 23887
356 576 9
356 579 55
356 585 644
356 588 6
356 605 35
356 609 434
356 610 13
356 612 91
356 613 40164
356 618 19533
356 619 11413
356 626 2
356 683 160
356 685 2852
356 691 125
356 693 15816
356 709 43908
356 711 87286
356 716 105
356 727 27
356 731 29939
356 760 30483
356 766 53537
356 778 199
356 875 90489
356 877 127726
356 899 33218
356 902 116210
356 910 636
356 918 6843
356 940 16
356 978 42975
356 982 130068
356 988 30302
356 989 8
356 994 44680
356 1016 58560
356 1021 55
356 1022 46167
356 1029 48
356 1066 12978
356 1068 103754
356 1072 22890
356 1101 298
356 1139 347
356 1161 15
356 1162 439
356 1176 1237
356 1185 18232
356 1200 233899
356 1201 28128
356 1231 5417
356 1243 54
356 1252 116251
356 1255 46796
356 1264 42070
356 1277 89
356 1316 8909
356 1320 1030
356 1353 43120
356 1359 29063
356 1372 101
356 1376 15253
356 1391 70044
356 1403 36736
356 1405 7331
356 1406 5304
356 1411 29283
356 1426 41350
356 1433 52745
356 1437 75536
356 1438 6
356 1450 41
356 1460 72
356 1470 133475
356 1480 590
356 1485 154
356 1504 9413
356 1517 46655
356 1540 88
356 1549 14307
356 1596 18
356 1613 68144
356 1617 1560
356 1628 149
356 1644 2
356 1645 21306
356 1664 150
356 1700 57
356 1752 17231
356 1803 22
356 1820 7315
356 1831 29
356 1837 39593
358 32 2164
360 1302 46
361 41 232
361 101 18
361 164 6
361 179 9
361 237 8
361 239 1
361 334 130
361 435 35876
361 450 151
361 485 1138
361 560 124
361 613 36
361 709 328
361 719 1051
361 926 23
361 1023 29
361 1068 50032
361 1072 210
361 1185 50
361 1200 66723
361 1201 14
361 1320 26
361 1374 24
361 1540 2
361 1828 2
364 114 258
365 51 4
365 71 10
365 236 9
365 505 186
365 1370 1
365 1722 1
365 1742 1
366 802 2
366 921 37
366 1347 2
366 1388 2
367 674 522
368 711 79
368 1016 858
369 91 1
369 152 2463
369 372 2
369 604 1
369 816 95
369 836 273
369 844 7
369 851 20
369 859 73
369 860 7
369 1130 106
369 1146 17
369 1190 387
369 1266 12
369 1310 1
369 1608 84
369 1733 2
369 1743 48
369 1746 41
370 775 8
371 52 158
371 389 10408
371 391 7398
371 485 128
371 709 162
371 874 2
371 875 119
371 1365 348
371 1738 23
372 152 138
372 369 2
372 465 5
373 114 18854
373 206 32
373 317 12535
373 389 9872
373 391 47321
373 435 2553
373 500 1688
373 711 70755
373 994 930
373 1022 1251
373 1068 8709
373 1200 6401
373 1405 93
373 1485 6
374 505 2
374 1590 42
375 41 787
375 75 2
375 114 173122
375 123 118
375 126 18
375 145 604
375 169 2
375 206 10
375 239 43
375 240 3
375 246 240
375 258 116
375 296 20
375 317 66267
375 321 136
375 356 12
375 381 8
375 383 720
375 416 117
375 435 127
375 500 169
375 508 3
375 526 10
375 534 24
375 609 1048
375 618 9
375 709 7
375 731 251
375 735 86
375 766 112
375 778 676
375 978 38
375 994 89
375 1011 61
375 1022 9
375 1029 50
375 1176 5
375 1200 62
375 1201 7
375 1251 110
375 1252 98
375 1302 107
375 1320 46
375 1328 15
375 1353 40
375 1359 2
375 1376 2
375 1406 2
375 1426 16
375 1462 4
375 1517 23
375 1540 7
375 1549 3
375 1596 52
375 1628 3
375 1645 107
375 1664 404
375 1837 43
377 1648 59
378 1437 44
379 32 178132
379 75 473
379 82 135194
379 114 43
379 123 273559
379 145 69
379 169 72777
379 206 32622
379 211 227
379 215 10798
379 239 772
379 240 1029
379 245 71
379 246 39028
379 258 49
379 274 1
379 311 1281
379 317 38
379 321 848
379 343 35306
379 389 72243
379 391 34
379 435 471
379 452 9586
379 460 36
379 478 138077
379 500 83
379 525 15
379 526 16096
379 536 40
379 560 41
379 579 93
379 585 336
379 619 136
379 625 151
379 683 554773
379 685 5
379 686 48553
379 693 140
379 709 926
379 711 83447
379 719 745
379 731 6060
379 749 321
379 759 277
379 760 777
379 875 62196
379 877 41626
379 879 156945
379 902 1542
379 903 51
379 918 133353
379 926 274
379 964 135702
379 978 213942
379 982 37163
379 989 63729
379 994 32375
379 1011 249
379 1016 143
379 1022 8450
379 1027 156
379 1068 9308
379 1072 180150
379 1112 1
379 1162 24290
379 1176 94510
379 1185 1272
379 1189 1874
379 1200 180
379 1201 354
379 1231 34
379 1240 11796
379 1250 116
379 1252 12077
379 1255 78447
379 1264 392
379 1270 46
379 1318 146
379 1320 514
379 1328 47
379 1353 1998
379 1372 1632
379 1391 39
379 1403 36498
379 1404 23
379 1405 329047
379 1426 195
379 1433 20027
379 1437 3239
379 1456 1553
379 1470 2736
379 1480 4236
379 1485 676
379 1517 210084
379 1525 93
379 1540 133
379 1579 104
379 1613 22202
379 1628 127521
379 1645 60
379 1664 383
379 1820 47
379 1822 38
379 1823 77
379 1831 42
379 1837 64
381 29 22
381 41 1120
381 60 3
381 78 3
381 108 1
381 114 304152
381 123 31
381 126 28
381 134 9
381 137 32
381 145 176
381 149 40
381 164 15
381 169 37
381 206 2
381 239 134
381 240 18
381 246 86196
381 256 161
381 290 5
381 296 21
381 300 17
381 311 36829
381 317 98440
381 321 191
381 334 382
381 335 145
381 356 88
381 361 10
381 375 49
381 383 43060
381 389 98331
381 391 84298
381 403 7
381 432 267
381 435 68653
381 500 27812
381 502 7
381 506 6
381 508 8
381 526 400
381 532 134
381 534 7
381 560 72
381 588 11
381 605 151
381 609 277
381 610 41
381 612 64
381 618 26
381 623 87
381 691 3
381 709 48866
381 711 30611
381 716 158
381 719 421
381 727 36
381 759 17
381 760 180
381 899 30
381 902 25812
381 918 41
381 926 29
381 978 210
381 982 41096
381 989 2
381 998 10
381 1016 443
381 1022 11746
381 1068 39255
381 1072 117
381 1101 17
381 1161 52
381 1176 29
381 1200 120305
381 1201 59
381 1231 85
381 1240 659
381 1252 49152
381 1264 45
381 1277 39
381 1320 3
381 1353 11
381 1359 88
381 1391 394
381 1403 854
381 1406 140
381 1417 30
381 1504 1042
381 1540 6
381 1549 6
381 1573 128
381 1596 188
381 1613 19633
381 1617 46
381 1628 41
381 1629 52
381 1645 43
381 1664 693
381 1700 277
381 1752 1
381 1803 4
381 1831 3
381 1837 2641
382 709 324
382 719 391
382 1200 33113
383 29 25
383 32 1511
383 38 4840
383 60 128
383 75 42443
383 88 282
383 93 118
383 114 821101
383 117 22
383 119 19
383 123 1386
383 126 286
383 144 7622
383 145 82760
383 164 1329
383 169 143
383 203 164
383 206 72426
383 209 1555
383 211 64
383 215 479385
383 226 269
383 228 107
383 234 156
383 237 53004
383 239 39903
383 240 407
383 251 19
383 256 29538
383 258 10676
383 290 9348
383 296 57055
383 311 50088
383 317 297018
383 321 73371
383 322 53
383 334 419
383 344 14827
383 353 1926
383 354 160
383 356 64854
383 373 120
383 375 364
383 381 39376
383 389 212761
383 391 510989
383 403 28
383 432 10810
383 435 259111
383 460 53
383 478 360
383 499 1
383 500 68691
383 508 1
383 526 268949
383 585 84
383 595 2
383 603 61
383 605 152
383 609 169
383 610 112
383 613 9819
383 618 30323
383 619 20741
383 648 104
383 655 1061
383 674 54
383 685 36517
383 691 56661
383 700 26
383 709 180
383 711 278064
383 716 47
383 718 6
383 727 445
383 731 102298
383 758 67
383 759 6405
383 760 103165
383 766 148277
383 812 149
383 875 41654
383 877 53832
383 899 7679
383 901 182
383 902 405020
383 916 45
383 918 60
383 970 1335
383 978 95298
383 982 299735
383 989 105
383 994 92988
383 997 133
383 1001 527
383 1004 283
383 1011 47151
383 1016 390127
383 1022 168822
383 1038 864
383 1043 415
383 1066 12431
383 1068 230075
383 1072 90666
383 1075 52
383 1082 691
383 1090 4353
383 1101 5279
383 1109 25064
383 1117 196
383 1161 2
383 1162 146
383 1176 1144
383 1185 35714
383 1189 482
383 1200 747311
383 1201 39415
383 1231 95114
383 1240 385
383 1252 145247
383 1255 138312
383 1264 80220
383 1269 42
383 1270 466
383 1277 656
383 1297 15
383 1312 716
383 1316 258
383 1320 72712
383 1328 56735
383 1353 125422
383 1372 691
383 1376 35257
383 1390 545
383 1391 69870
383 1402 156
383 1403 3911
383 1404 395
383 1405 4162
383 1406 4154
383 1426 38151
383 1433 100688
383 1437 7702
383 1450 102
383 1456 636
383 1457 158
383 1462 287
383 1463 2
383 1470 55898
383 1480 780
383 1485 6456
383 1500 43
383 1504 22810
383 1517 106381
383 1522 738
383 1523 35
383 1549 62237
383 1567 161
383 1613 174911
383 1628 10
383 1630 1585
383 1631 52
383 1645 26631
383 1671 15
383 1700 149
383 1752 147
383 1773 15
383 1783 1
383 1799 14887
383 1820 26864
383 1822 498
383 1831 460
383 1837 64132
384 505 36
384 509 10
384 689 4
384 1742 1
386 389 2900
386 572 31
386 575 12
386 978 681
387 1200 1387
387 1517 968
388 114 125
388 500 90687
388 709 2864
388 766 55760
388 1200 86030
389 29 466
389 30 124
389 32 304394
389 34 5
389 37 62
389 39 212
389 52 204
389 64 1474
389 75 1514
389 79 6680
389 82 39558
389 86 4057
389 88 39585
389 108 172194
389 114 735519
389 117 11695
389 123 276804
389 145 37941
389 149 37
389 155 8693
389 156 72
389 158 16288
389 169 31813
389 176 152225
389 179 45412
389 187 14149
389 189 38
389 206 244238
389 211 222481
389 215 376140
389 226 31
389 234 8
389 239 369
389 240 39436
389 246 305883
389 251 114728
389 258 75051
389 262 37
389 266 11
389 268 1850
389 278 6354
389 293 27
389 300 49892
389 311 90207
389 313 34
389 317 245099
389 321 74376
389 322 25
389 330 2793
389 331 13571
389 334 267972
389 335 122
389 337 42367
389 343 6
389 353 95783
389 356 100663
389 371 10032
389 373 10351
389 379 69680
389 381 97234
389 383 202630
389 386 2713
389 391 731788
389 397 10251
389 428 142227
389 432 120285
389 435 382674
389 444 350
389 448 9374
389 452 5
389 460 53
389 462 51574
389 478 55639
389 480 239
389 481 226
389 485 1008
389 494 39741
389 500 261022
389 505 8151
389 506 60845
389 507 50037
389 510 23074
389 526 138316
389 530 9594
389 536 188
389 543 96429
389 548 66955
389 572 613
389 574 20346
389 575 8175
389 579 334
389 582 328
389 585 216881
389 592 339
389 595 92104
389 610 6817
389 611 6640
389 613 49194
389 622 33958
389 626 22279
389 631 308
389 648 45548
389 665 429
389 669 21949
389 674 87600
389 680 2097
389 683 145199
389 685 39
389 686 142
389 691 30861
389 701 382
389 706 8155
389 709 488110
389 711 579026
389 716 149655
389 718 35251
389 719 2063
389 721 27
389 731 248104
389 747 15163
389 749 1584
389 758 103733
389 759 178
389 760 3069
389 766 86969
389 828 16460
389 874 7086
389 875 912264
389 877 964816
389 879 613
389 881 7855
389 883 4226
389 902 364506
389 903 31332
389 910 121289
389 911 12632
389 918 42288
389 926 40912
389 940 4
389 957 524
389 964 25227
389 978 488997
389 979 1945
389 981 115
389 982 407974
389 988 4
389 989 420512
389 994 77434
389 997 27538
389 1000 27130
389 1004 39
389 1008 804
389 1011 1668
389 1016 90408
389 1022 286751
389 1029 44456
389 1032 1010
389 1047 13388
389 1061 18133
389 1066 76050
389 1067 57462
389 1068 716381
389 1072 191511
389 1075 51443
389 1081 225
389 1082 3504
389 1085 122
389 1092 84
389 1106 9081
389 1112 49
389 1139 5456
389 1162 210399
389 1170 52
389 1171 25990
389 1176 259951
389 1180 18
389 1185 401234
389 1189 191650
389 1200 759078
389 1201 3081
389 1224 18
389 1231 115
389 1240 527872
389 1245 1818
389 1251 14582
389 1252 368518
389 1255 921282
389 1256 13261
389 1263 4196
389 1264 80704
389 1292 1898
389 1295 36
389 1297 49029
389 1304 60350
389 1313 5080
389 1320 668
389 1322 46892
389 1339 112489
389 1352 14808
389 1353 49111
389 1359 205
389 1362 14198
389 1365 12778
389 1372 154347
389 1375 1
389 1376 1050
389 1391 22020
389 1403 583778
389 1405 229410
389 1406 394
389 1408 70561
389 1426 51482
389 1432 2431
389 1433 699030
389 1435 35
389 1437 805826
389 1438 34828
389 1440 141
389 1449 14255
389 1450 1
389 1454 377
389 1456 305483
389 1457 33363
389 1460 28706
389 1470 701887
389 1480 419434
389 1485 436332
389 1500 121
389 1517 318282
389 1525 189
389 1540 162
389 1549 822
389 1568 155
389 1576 5365
389 1596 141
389 1611 2
389 1613 218334
389 1628 175746
389 1630 240490
389 1631 3842
389 1636 148
389 1645 18257
389 1664 113
389 1685 4339
389 1698 3
389 1699 100
389 1738 2389
389 1752 21768
389 1773 58695
389 1799 5568
389 1807 25635
389 1820 22477
389 1822 80972
389 1823 53165
389 1826 29054
389 1831 91211
389 1837 103487
389 1847 2405
390 685 5
391 29 27
391 30 70986
391 32 297996
391 36 9950
391 39 44498
391 41 210
391 52 31875
391 60 15262
391 62 14016
391 75 717
391 82 90652
391 86 42566
391 88 22651
391 93 68
391 114 1019471
391 123 569174
391 126 7272
391 127 75
391 144 1
391 145 126056
391 156 47
391 162 1484
391 169 95084
391 176 258
391 179 1
391 184 38688
391 204 15171
391 206 267506
391 211 1076
391 215 376489
391 224 19761
391 234 92076
391 239 2189
391 240 154056
391 246 271010
391 250 33549
391 251 19
391 256 40205
391 258 204
391 262 6386
391 266 58854
391 290 12996
391 296 44236
391 300 65412
391 311 114693
391 313 31941
391 317 505015
391 321 150135
391 322 12685
391 334 190246
391 335 4
391 343 94941
391 345 8741
391 353 261044
391 354 79
391 355 15247
391 356 129314
391 371 7422
391 373 46639
391 381 88268
391 382 46
391 383 504711
391 389 737871
391 428 1
391 432 83846
391 435 316491
391 462 55370
391 478 287560
391 494 193
391 496 16015
391 500 337681
391 503 71191
391 506 12
391 507 83900
391 508 14900
391 510 114
391 526 245586
391 543 143817
391 548 11015
391 549 50768
391 560 29023
391 576 7
391 577 566
391 579 65103
391 585 2672
391 590 19540
391 591 84
391 594 1041
391 595 30263
391 609 48397
391 610 355
391 612 128813
391 613 30938
391 615 85103
391 618 41990
391 619 48960
391 622 3
391 625 41697
391 626 10123
391 648 15826
391 674 149380
391 683 106409
391 686 133
391 691 72095
391 709 249764
391 711 393632
391 715 36963
391 716 114914
391 719 2771
391 727 22
391 731 204098
391 758 32460
391 759 97777
391 760 156573
391 766 70510
391 813 213
391 875 608706
391 876 60050
391 877 885197
391 879 111398
391 888 21654
391 899 34790
391 901 42146
391 902 568016
391 910 241199
391 914 654
391 916 10620
391 918 161053
391 926 596
391 936 50111
391 940 38
391 953 139
391 963 64423
391 964 70451
391 970 31873
391 978 294718
391 982 520030
391 989 139
391 994 153673
391 997 193954
391 998 107226
391 1000 57
391 1004 33036
391 1008 37453
391 1011 189
391 1016 545574
391 1021 100
391 1022 199963
391 1027 44
391 1029 29468
391 1033 23808
391 1043 35096
391 1066 32879
391 1067 13
391 1068 383626
391 1072 236962
391 1075 12618
391 1081 104087
391 1094 245
391 1101 6516
391 1109 13233
391 1139 150597
391 1141 159
391 1162 3364
391 1171 78520
391 1176 282332
391 1185 175656
391 1189 209627
391 1200 885228
391 1201 94200
391 1227 323
391 1231 96883
391 1240 210413
391 1244 19
391 1252 425875
391 1255 584347
391 1256 29807
391 1258 250
391 1264 129297
391 1270 3814
391 1277 77308
391 1304 108944
391 1312 8354
391 1316 13
391 1320 422
391 1322 91444
391 1328 225
391 1339 11438
391 1353 206718
391 1359 113368
391 1365 72
391 1372 127037
391 1376 448
391 1382 33601
391 1391 105975
391 1401 33332
391 1402 26909
391 1403 419677
391 1405 587115
391 1406 39053
391 1408 7
391 1421 57284
391 1426 112675
391 1430 648
391 1433 487326
391 1437 502354
391 1438 89238
391 1450 83461
391 1456 258551
391 1457 108116
391 1460 62014
391 1461 52194
391 1462 126037
391 1463 240
391 1470 311092
391 1475 17947
391 1480 185956
391 1485 456458
391 1500 34924
391 1504 9
391 1517 348465
391 1522 855
391 1546 184
391 1549 483
391 1596 17324
391 1613 308163
391 1614 142
391 1615 9810
391 1628 283188
391 1630 296095
391 1641 26216
391 1644 45760
391 1645 53091
391 1664 840
391 1679 268
391 1700 68321
391 1752 134293
391 1773 349
391 1820 43934
391 1822 104679
391 1823 3
391 1831 69498
391 1837 130697
391 1843 3009
391 1847 123
392 47 61
392 832 9
392 1203 4
393 711 4481
393 1200 1982
396 114 40034
396 246 339
396 258 1
396 508 8
396 526 148
396 551 137
396 759 41
396 1541 138
397 268 9
397 371 27
397 389 10069
397 747 106
397 1432 136
398 814 8
398 849 10
398 1186 229
398 1718 25
399 114 56
399 709 15343
399 766 20692
399 1462 1
402 70 1976
402 88 24285
402 152 326
402 264 40
402 316 405
402 369 3
402 440 47
402 458 1
402 464 4
402 465 6
402 483 26
402 604 2
402 684 7
402 720 7
402 726 124
402 793 1
402 796 1
402 803 152
402 805 312
402 817 1
402 819 25
402 823 821
402 826 7
402 827 488
402 836 3
402 844 19
402 1131 13
402 1132 5
402 1186 12
402 1190 11
402 1217 19
402 1234 13
402 1236 8
402 1262 1
402 1307 5
402 1310 3
402 1429 29
402 1609 1791
402 1634 297
402 1652 2
402 1728 9
402 1739 11
403 134 1
403 179 12
403 206 38
403 296 56
403 311 33
403 321 4
403 356 5
403 432 10
403 435 23159
403 476 1
403 485 1025
403 506 2
403 534 3
403 548 1
403 560 5
403 619 2
403 719 1028
403 731 4
403 732 57
403 752 24
403 760 2
403 872 7
403 875 14532
403 882 6
403 926 1
403 972 9
403 978 129
403 1029 5
403 1053 2
403 1065 93
403 1068 77258
403 1176 39
403 1200 21192
403 1252 25
403 1264 64
403 1302 29
403 1320 35
403 1328 12
403 1339 3
403 1426 2
403 1435 11410
403 1470 145
403 1549 14
403 1631 2
403 1820 16
403 1823 1
403 1835 4
405 466 124
406 709 41636
406 711 18187
406 766 95
406 1437 4
406 1573 4
411 1837 18
413 1724 35
414 709 110480
414 711 72256
414 766 97438
415 1462 16572
416 375 116
416 735 84
416 778 532
417 459 2
417 560 2
420 396 109
420 801 98
421 922 962
421 1494 4
423 132 17
423 193 46497
423 577 17
423 1245 9
424 3 2
424 525 20
424 577 226
424 868 1612
424 1245 566
424 1688 4359
426 88 178
427 185 196
427 712 6
427 855 1
427 1186 23
427 1207 7
427 1217 984
427 1254 2
427 1349 41
427 1446 1
427 1447 8
427 1742 14
428 158 1
428 206 4
428 211 2
428 240 4
428 251 12
428 389 142286
428 874 71
428 1255 21031
428 1628 104
428 1630 4
429 711 13176
431 1435 533
432 29 152
432 49 39
432 75 13
432 114 50443
432 117 39
432 123 271
432 127 1
432 145 170
432 156 97
432 158 20
432 169 19
432 176 104
432 187 2489
432 206 21
432 211 35
432 215 278
432 234 7
432 239 11
432 240 300
432 251 97
432 258 777
432 293 81
432 296 2
432 300 73
432 311 110
432 313 34
432 317 348
432 321 332
432 322 15
432 334 172
432 356 4254
432 371 63
432 381 211
432 383 10143
432 389 132216
432 391 89519
432 403 10
432 435 52890
432 478 1
432 489 3
432 496 26
432 506 30
432 507 12
432 510 3
432 526 137
432 534 5
432 548 33
432 588 4
432 595 58
432 610 83
432 613 78
432 618 12
432 619 34
432 669 14
432 685 161
432 709 846
432 711 26745
432 716 43
432 719 856
432 731 537
432 766 26
432 778 200
432 872 1
432 875 31271
432 877 12303
432 879 136
432 902 7577
432 926 84
432 978 48
432 982 25759
432 989 39
432 994 43516
432 1016 170
432 1022 46391
432 1027 15
432 1061 49
432 1066 23
432 1068 93981
432 1091 70
432 1176 233
432 1185 70
432 1189 1
432 1200 190706
432 1240 31
432 1251 3
432 1252 319
432 1255 41853
432 1258 14261
432 1264 562
432 1297 25
432 1304 50
432 1328 11
432 1353 28
432 1359 53
432 1376 21
432 1403 295
432 1405 96
432 1408 28
432 1413 3
432 1417 42
432 1433 189
432 1435 3883
432 1438 31
432 1456 319
432 1457 5
432 1470 245
432 1517 6299
432 1527 73
432 1596 150
432 1628 115
432 1630 82
432 1645 13
432 1655 45
432 1664 286
432 1780 34
432 1785 24
432 1799 30
432 1803 3
432 1822 2
432 1823 13
432 1826 3
432 1837 70
433 193 10
434 85 12263
435 29 45768
435 32 1396
435 36 338
435 41 19261
435 49 145
435 75 75483
435 85 1578
435 86 304569
435 88 13820
435 93 99
435 101 8416
435 108 14
435 114 646268
435 117 61142
435 119 71
435 123 60864
435 126 22106
435 127 42266
435 134 68351
435 144 7
435 145 149339
435 149 48
435 163 34008
435 164 41956
435 169 46339
435 173 149
435 179 14
435 188 3692
435 189 64
435 203 136
435 204 25420
435 206 189651
435 211 24
435 213 4120
435 215 244787
435 237 48541
435 239 116309
435 240 569
435 246 333282
435 250 146
435 251 1716
435 256 21082
435 258 45856
435 266 70323
435 290 3274
435 293 8344
435 296 36256
435 300 49812
435 303 14117
435 311 63145
435 317 330076
435 321 98298
435 322 11212
435 325 1
435 334 185
435 344 19113
435 353 86760
435 356 85777
435 361 34447
435 371 158
435 373 2497
435 375 68
435 379 1358
435 381 63592
435 383 261476
435 389 386491
435 391 320153
435 403 22905
435 428 5
435 432 53744
435 452 2
435 462 862
435 476 56333
435 478 1809
435 489 56495
435 491 6189
435 496 34092
435 499 9
435 500 208933
435 506 238
435 507 108
435 512 23311
435 526 360155
435 534 65972
435 543 124679
435 545 39
435 548 13213
435 560 63864
435 576 2400
435 585 289
435 588 67
435 605 50
435 609 1788
435 610 95561
435 613 165718
435 615 5374
435 618 38354
435 619 40546
435 625 119
435 665 32028
435 674 16784
435 683 4205
435 685 54672
435 686 6
435 691 26989
435 709 110998
435 711 239990
435 715 34822
435 716 13137
435 719 790
435 727 11
435 729 3073
435 731 164234
435 749 103
435 752 37413
435 759 19312
435 760 59198
435 766 101337
435 872 74339
435 875 413735
435 877 341570
435 899 54744
435 902 413714
435 910 74905
435 916 146
435 918 24786
435 926 3
435 940 13616
435 963 309
435 964 7
435 966 33
435 970 20004
435 972 84045
435 978 121216
435 982 535804
435 988 61574
435 989 267382
435 994 138614
435 997 34495
435 1011 95411
435 1016 150445
435 1021 53
435 1022 159704
435 1023 1176
435 1029 45096
435 1038 57285
435 1053 26322
435 1066 166063
435 1068 428919
435 1072 59315
435 1081 16267
435 1094 278
435 1101 51901
435 1109 2935
435 1117 38585
435 1139 119548
435 1162 1337
435 1175 37
435 1176 42736
435 1185 65137
435 1189 1626
435 1200 441154
435 1201 74632
435 1231 86113
435 1240 31568
435 1252 325858
435 1255 402610
435 1256 22037
435 1258 106
435 1264 114708
435 1269 22772
435 1270 262
435 1277 31
435 1304 4
435 1316 8662
435 1320 96713
435 1321 75993
435 1322 9835
435 1328 53100
435 1339 79
435 1353 130478
435 1359 59488
435 1372 713
435 1374 28113
435 1376 66344
435 1390 12896
435 1391 260641
435 1403 108512
435 1405 73823
435 1406 24527
435 1411 70327
435 1417 41107
435 1426 72057
435 1433 190058
435 1437 184631
435 1438 1779
435 1456 2530
435 1457 3847
435 1460 18
435 1462 13291
435 1463 37
435 1470 200214
435 1480 14096
435 1485 26814
435 1488 1
435 1504 13747
435 1515 180
435 1517 202798
435 1520 2
435 1522 194
435 1525 144
435 1527 42
435 1540 39875
435 1549 79195
435 1596 5
435 1610 4
435 1611 18592
435 1613 281817
435 1614 8711
435 1617 10914
435 1628 37432
435 1630 674
435 1631 72352
435 1645 34264
435 1664 1126
435 1698 3
435 1700 120
435 1749 4
435 1752 17094
435 1773 2
435 1783 12784
435 1799 35994
435 1803 24263
435 1820 62137
435 1822 6572
435 1828 22902
435 1831 39
435 1837 100695
436 114 62382
436 164 8
436 215 91719
436 356 108
436 500 88121
436 711 473
436 766 236734
436 877 113
436 982 40103
436 1068 65
436 1200 128933
436 1252 48679
436 1435 271
437 154 1
437 311 5479
437 524 238
437 769 4
439 114 59209
439 164 2
439 500 65048
439 766 47363
439 875 82
439 877 17678
439 982 442
439 1016 79148
439 1200 53064
439 1353 327
439 1391 44503
439 1437 12073
439 1613 119
440 45 4
440 47 11
440 66 297
440 70 96
440 88 24713
440 264 58
440 402 67
440 542 2
440 684 18
440 724 116
440 840 1143
440 1186 1
440 1429 64
441 182 3
441 506 17
441 773 47
441 1068 4925
442 240 2
443 181 3
443 1822 4
444 114 91195
444 389 526
444 709 67381
444 711 85830
444 766 228246
444 877 97174
444 1200 2720
444 1437 105510
445 88 11
445 1186 160
447 88 18
447 236 2
447 294 2
447 505 712
448 371 12
448 389 9420
448 881 3
449 332 3
449 1433 46521
449 1788 24
450 361 130
450 485 438
450 719 1075
450 1068 1468
450 1200 14894
450 1358 19
452 32 171
452 49 26
452 75 16
452 114 85549
452 145 213
452 206 33589
452 215 148
452 234 1
452 239 73
452 240 2
452 246 31999
452 258 17
452 311 31
452 317 50
452 321 38
452 344 21
452 379 8569
452 389 18
452 435 269
452 478 72
452 508 1
452 526 4442
452 683 31491
452 685 4
452 727 3
452 731 127
452 875 8
452 877 49
452 899 7
452 902 4
452 918 17
452 953 1
452 964 125
452 978 265
452 982 23619
452 988 6
452 989 7655
452 994 23376
452 1011 106
452 1022 56
452 1068 4
452 1161 2
452 1176 61
452 1189 6
452 1200 116
452 1201 87
452 1240 27
452 1255 456
452 1320 266
452 1405 15
452 1411 2
452 1426 212
452 1433 81
452 1437 3
452 1456 10
452 1485 12
452 1517 34
452 1645 71
452 1752 13
452 1837 3
454 283 16
454 1126 8
454 1288 6
454 1724 88
455 681 69
455 1068 88
455 1682 93
456 164 6
456 215 11
456 500 75944
456 982 3421
456 1435 250
457 734 40
458 115 12
458 152 2298
458 604 90
458 816 6
458 836 26
458 851 22
458 859 11
458 860 687
458 862 1
458 1130 5
458 1190 11
458 1266 9
458 1310 34
458 1387 1
458 1608 8
458 1733 32
458 1743 87
459 55 1
459 685 3
459 1573 3
460 246 147
460 322 228
460 579 77
460 731 130
460 978 137
460 1517 80
460 1837 72
461 709 3
462 114 13159
462 149 4
462 215 12
462 240 12
462 356 822
462 389 50949
462 391 54045
462 435 933
462 500 9339
462 526 117
462 709 109
462 711 14165
462 766 12284
462 877 8523
462 902 2629
462 982 198
462 994 17
462 1016 10148
462 1029 1
462 1068 7741
462 1200 15291
462 1391 67
462 1437 24
462 1456 2
462 1485 21
462 1837 13
463 1822 10
464 20 4
464 70 1131
464 88 2
464 152 3
464 230 2
464 279 3
464 726 20
464 793 2
464 794 2
464 796 1
464 819 9
464 826 13
464 1131 9
464 1262 23
464 1300 30
464 1307 12
465 152 132
465 372 6
465 402 8
465 1537 2
466 405 116
466 455 88
466 1682 287
467 727 4
467 1462 90332
468 526 1
468 766 23
468 1016 51
470 1573 5
471 1162 118
471 1470 21705
471 1837 5
473 994 1220
474 526 6351
474 1016 12938
474 1191 10
475 88 17
475 600 74
475 814 185
475 849 9
475 1186 1597
475 1447 5
475 1466 148
475 1481 12
475 1593 8
475 1660 250
475 1718 9
475 1720 18
475 1732 44
476 29 141
476 117 1
476 300 17
476 307 867
476 361 11
476 435 57785
476 526 1252
476 548 13
476 716 34
476 731 169
476 735 43
476 778 291
476 899 91
476 1029 44
476 1068 30
476 1176 640
476 1185 15
476 1252 53955
476 1256 8
476 1359 6
476 1390 6
476 1411 1
476 1435 15614
476 1617 2
476 1631 12
478 32 33160
478 52 455
478 75 67
478 82 87
478 114 86183
478 123 86669
478 133 3096
478 158 36
478 169 564
478 206 2444
478 211 236
478 215 935
478 239 22
478 240 120
478 246 3149
478 251 2
478 296 33
478 311 13
478 317 495
478 321 147
478 327 48
478 343 237
478 345 74
478 356 54
478 379 128447
478 389 53819
478 391 278518
478 435 98
478 452 3
478 485 871
478 500 1
478 506 10
478 507 140
478 526 486
478 536 124
478 585 111
478 625 2254
478 683 84465
478 686 5486
478 691 567
478 693 138
478 709 588
478 711 90643
478 716 73
478 719 1072
478 731 31
478 759 101
478 760 519
478 875 88362
478 877 85341
478 879 47
478 902 2445
478 903 225
478 907 109
478 918 887
478 956 111
478 964 85
478 978 771
478 982 903
478 989 3379
478 994 12
478 1001 349
478 1011 1
478 1016 189
478 1022 83
478 1033 135
478 1061 12
478 1066 2
478 1068 313
478 1072 1866
478 1081 36
478 1162 5061
478 1176 746
478 1185 901
478 1189 2042
478 1200 84499
478 1201 511
478 1240 1166
478 1252 510
478 1255 234653
478 1264 16
478 1297 51
478 1304 182
478 1320 10
478 1353 44
478 1359 80
478 1372 422
478 1402 912
478 1403 21648
478 1404 668
478 1405 76536
478 1408 56
478 1411 265
478 1413 3
478 1426 535
478 1433 1420
478 1437 2576
478 1456 4349
478 1457 18
478 1470 4636
478 1480 2697
478 1485 504
478 1517 3811
478 1549 2
478 1613 3285
478 1628 493
478 1630 386
478 1664 80
478 1752 162
478 1821 14
478 1831 84
479 620 7
479 775 294
479 1241 4
480 330 8
480 389 219
481 1072 269
481 1435 6736
482 67 5
482 88 428
482 91 8
482 122 1191
482 152 5161
482 308 2
482 505 24
482 567 22
482 684 125
482 806 6
482 830 1303
482 844 755
482 851 1
482 859 2
482 860 2
482 862 1
482 1030 67
482 1048 255
482 1102 3
482 1186 45
482 1190 4
482 1290 18
482 1387 22
482 1422 202
482 1481 79
482 1544 606
482 1601 5
482 1609 29
482 1660 30
482 1677 51
482 1720 35
482 1746 3
483 47 525
483 88 83867
483 269 37
483 402 32
483 505 67
483 679 9
483 726 49
483 805 2
483 827 7
483 977 16
483 1236 1
483 1536 28
484 152 11
484 505 14
484 567 19
484 689 17
484 787 2
484 865 2
484 1040 7
484 1145 6
484 1346 1
485 30 853
485 32 725
485 82 734
485 123 878
485 155 670
485 176 1009
485 179 643
485 196 3307
485 211 398
485 233 857
485 334 434
485 337 1166
485 343 1127
485 361 1140
485 371 282
485 389 1007
485 403 1169
485 450 291
485 478 867
485 494 540
485 506 317
485 507 218
485 510 104
485 536 566
485 574 468
485 585 1151
485 588 889
485 590 373
485 595 990
485 610 730
485 611 593
485 612 574
485 622 1009
485 683 146
485 686 734
485 716 696
485 876 715
485 879 578
485 881 192
485 918 129
485 926 580
485 940 736
485 956 391
485 964 723
485 1000 310
485 1022 1168
485 1044 232
485 1047 431
485 1066 877
485 1067 606
485 1068 820
485 1176 685
485 1240 989
485 1297 713
485 1313 579
485 1339 619
485 1350 436
485 1352 270
485 1365 442
485 1390 140
485 1405 2046
485 1433 2130
485 1437 1
485 1461 1017
485 1470 3336
485 1500 264
485 1628 145
485 1788 726
489 29 58
489 41 1050
489 134 1
489 149 35
489 169 10
489 204 2
489 300 3
489 311 35503
489 321 10
489 381 1
489 435 57694
489 534 1
489 610 14
489 685 1
489 719 39
489 731 85
489 972 1
489 989 68
489 1066 5
489 1068 35
489 1176 17
489 1185 21
489 1252 32316
489 1256 34
489 1264 28
489 1411 1
489 1752 16
491 435 7156
491 489 2
491 729 57
491 1068 1935
492 156 2772
492 196 758
492 314 4
492 1216 236
493 149 2
493 522 10
493 1109 4
494 32 140
494 39 75
494 123 62
494 133 16935
494 145 48
494 211 143
494 240 314
494 389 40725
494 391 193
494 485 607
494 510 3
494 595 2
494 719 974
494 875 20964
494 877 11903
494 903 72
494 926 120
494 956 137
494 1000 287
494 1067 59
494 1162 16064
494 1189 1
494 1224 6
494 1240 72904
494 1255 316
494 1318 148
494 1352 276
494 1413 4
494 1426 155
494 1433 57457
494 1437 97762
494 1456 144
494 1470 29502
494 1630 498
494 1645 163
494 1752 35
494 1834 4
496 114 41464
496 134 16
496 145 5
496 234 24
496 285 14
496 311 41
496 317 30
496 321 68
496 325 40
496 356 21260
496 391 15389
496 435 34139
496 452 15
496 476 5
496 489 6
496 605 4
496 613 6
496 691 1
496 709 93
496 719 64
496 731 67
496 988 1
496 989 15
496 994 9655
496 1004 3
496 1101 5
496 1185 6
496 1200 46675
496 1264 99
496 1353 36
496 1374 10
496 1376 2
496 1391 149
496 1426 86
496 1540 25
496 1631 5
496 1664 392
496 1752 1
496 1820 23
496 1837 21
498 38 8227
498 1090 4077
498 1221 2
498 1573 5
499 60 49
499 114 38079
499 143 2
499 215 1
499 317 88353
499 356 9
499 381 1
499 383 2
499 609 1
499 692 4
499 709 160
499 727 44
499 759 41
499 902 4
499 1359 2
499 1426 38
499 1504 1
499 1596 2
499 1645 2
500 29 28
500 32 110
500 36 1728
500 38 4799
500 60 7
500 75 50867
500 83 43669
500 86 141302
500 88 8728
500 93 28554
500 105 120514
500 112 28239
500 114 481468
500 117 129
500 119 86152
500 123 77675
500 126 11939
500 127 32749
500 142 52171
500 144 52260
500 145 28661
500 149 343
500 160 46276
500 164 91
500 169 135
500 170 49257
500 176 1
500 181 2
500 206 61995
500 209 36048
500 211 201
500 213 108768
500 214 4310
500 215 270604
500 218 47636
500 225 36120
500 226 113785
500 229 54
500 237 58281
500 239 90902
500 240 16
500 246 48971
500 250 2902
500 251 176
500 256 3
500 262 823
500 266 176977
500 296 37405
500 307 217
500 311 149883
500 317 481957
500 321 72881
500 334 16
500 336 124757
500 353 135595
500 354 2895
500 356 93246
500 373 1691
500 375 772
500 379 47
500 381 29412
500 383 74784
500 388 88604
500 389 280216
500 391 346976
500 435 203397
500 436 90255
500 439 63535
500 456 75527
500 462 10285
500 502 56
500 504 12
500 506 105
500 510 8
500 512 114066
500 526 487316
500 536 69
500 539 110
500 543 206959
500 548 5
500 576 15096
500 579 85
500 585 320
500 591 192
500 597 52131
500 610 245
500 613 18902
500 615 50285
500 618 39379
500 619 20674
500 622 12
500 625 8726
500 631 58382
500 638 51517
500 648 1627
500 665 90438
500 674 75002
500 683 72
500 685 14
500 691 82
500 709 98117
500 711 534134
500 716 607
500 719 87
500 727 181
500 731 74281
500 752 24464
500 759 143
500 760 66615
500 766 148
500 841 2660
500 850 192
500 872 77
500 875 358342
500 877 394867
500 882 7
500 883 36
500 892 311
500 899 303
500 902 30
500 910 530044
500 914 41957
500 916 7329
500 917 110191
500 918 11562
500 940 2
500 944 50
500 962 36
500 963 61295
500 966 98982
500 970 27941
500 978 64768
500 982 673898
500 988 27072
500 989 163
500 994 67097
500 997 85524
500 998 37
500 1001 304
500 1011 45433
500 1016 384471
500 1022 61634
500 1043 84
500 1047 64
500 1066 12170
500 1067 54
500 1068 191613
500 1072 85663
500 1075 1908
500 1082 131776
500 1094 45738
500 1101 30393
500 1109 70109
500 1139 79514
500 1162 15
500 1176 13855
500 1185 34751
500 1189 325
500 1193 25150
500 1200 631056
500 1201 65613
500 1208 40656
500 1211 57246
500 1227 50
500 1231 315796
500 1240 82608
500 1243 82898
500 1252 91190
500 1255 296960
500 1258 61
500 1260 160
500 1264 100048
500 1277 551
500 1280 44863
500 1281 17827
500 1304 372
500 1308 120
500 1312 52659
500 1316 80549
500 1320 50984
500 1321 80861
500 1322 14899
500 1328 78577
500 1353 121205
500 1359 57630
500 1372 1481
500 1374 34
500 1376 68778
500 1391 183986
500 1392 658
500 1397 3040
500 1402 7509
500 1403 166264
500 1404 6711
500 1405 60198
500 1406 35166
500 1410 2
500 1411 148
500 1421 206
500 1426 29802
500 1430 81550
500 1433 270773
500 1437 388724
500 1450 125
500 1454 30218
500 1456 160
500 1457 26071
500 1460 92789
500 1462 162715
500 1463 157
500 1470 83887
500 1480 606
500 1485 92951
500 1488 60878
500 1504 576
500 1517 72789
500 1518 37
500 1522 29097
500 1525 106
500 1534 69
500 1543 41363
500 1549 47217
500 1575 309
500 1596 219
500 1602 251834
500 1610 2
500 1611 45
500 1613 305038
500 1614 52136
500 1628 12367
500 1629 82
500 1630 839
500 1642 46713
500 1645 10193
500 1656 433
500 1664 218
500 1719 35506
500 1752 11321
500 1773 517
500 1780 107
500 1782 61
500 1783 55416
500 1786 41
500 1799 45417
500 1803 46030
500 1806 15309
500 1811 45
500 1816 866
500 1818 108606
500 1820 109314
500 1822 43652
500 1831 48403
500 1836 17298
500 1837 237546
500 1847 61906
501 620 1
501 775 29
502 29 16
502 75 63
502 114 89090
502 256 69
502 296 5
502 317 30584
502 526 13876
502 619 67
502 709 112
502 727 75
502 760 69
502 982 20767
502 1011 6
502 1016 102901
502 1185 67
502 1391 10491
502 1406 5
502 1485 6
502 1504 143
502 1613 18872
502 1628 17
503 114 67356
503 391 75432
503 500 212
503 709 49129
503 711 50447
503 766 76413
503 877 6759
503 1016 276369
503 1200 170
503 1433 6
503 1437 388
503 1573 2
504 164 4
504 215 3
504 317 3
504 500 1
504 526 10
504 685 1
504 709 1
504 877 7
504 899 2
504 1231 5
504 1390 6
504 1573 26
505 12 4
505 13 98
505 31 22
505 51 2282
505 65 101
505 71 3273
505 88 202163
505 91 2
505 94 14
505 104 1590
505 113 2
505 152 36
505 156 200
505 227 11571
505 231 1480
505 236 1150
505 273 16
505 294 11
505 302 498
505 309 12
505 365 253
505 374 2
505 384 42
505 389 6929
505 447 724
505 482 11
505 483 75
505 484 14
505 509 26
505 543 1733
505 553 144
505 562 2
505 564 6592
505 567 8160
505 573 313
505 596 2
505 647 9
505 654 1
505 663 39
505 676 1
505 679 17
505 689 2486
505 696 969
505 743 248
505 775 2708
505 787 767
505 788 287
505 806 29
505 813 931
505 814 3
505 818 16
505 829 64
505 844 55
505 847 819
505 855 5
505 865 913
505 877 903
505 919 12
505 923 60
505 977 60
505 1009 70
505 1034 21
505 1040 114
505 1057 8
505 1068 23152
505 1117 735
505 1121 24
505 1132 7
505 1139 2042
505 1144 69
505 1145 1086
505 1165 18
505 1186 79
505 1206 10
505 1207 6
505 1217 1993
505 1228 56
505 1254 38
505 1265 28
505 1284 268
505 1346 1543
505 1370 201
505 1383 2
505 1416 4760
505 1433 126504
505 1446 25
505 1447 1
505 1451 26
505 1455 644
505 1470 3304
505 1481 1
505 1514 3
505 1528 9
505 1536 783
505 1537 2
505 1557 2915
505 1574 2
505 1590 151
505 1595 2
505 1659 83
505 1660 62
505 1665 162
505 1677 16
505 1683 22
505 1684 1896
505 1721 852
505 1722 43
505 1729 15
505 1742 5
505 1771 171
505 1774 9
505 1791 13
505 1809 118
505 1830 102
506 117 5
506 133 27147
506 134 6
506 179 344
506 206 38
506 211 4
506 239 2
506 240 17
506 246 118
506 251 223
506 300 18
506 311 9
506 317 24
506 334 36
506 383 14
506 389 60734
506 391 187
506 406 9
506 432 61
506 435 52
506 485 234
506 500 3
506 510 3
506 585 276
506 588 2
506 610 3
506 613 40
506 631 11
506 694 108
506 697 164
506 711 180
506 719 1399
506 731 147
506 875 19308
506 877 12812
506 926 3
506 944 7
506 966 2
506 978 328
506 989 28
506 994 33
506 1022 144
506 1029 97
506 1066 48
506 1068 136296
506 1091 152
506 1176 72
506 1185 33
506 1200 61629
506 1252 25
506 1255 135
506 1256 104
506 1264 129
506 1372 121
506 1435 14573
506 1438 107
506 1456 52
506 1470 26641
506 1517 313
506 1524 2
506 1628 138
506 1630 135
506 1795 114
506 1799 7
507 32 2
507 123 188
507 176 57
507 179 15
507 211 404
507 240 16
507 251 12
507 310 6
507 311 53
507 317 404
507 322 125
507 334 47
507 356 150
507 389 50345
507 391 78948
507 432 263
507 478 130
507 485 218
507 510 3
507 579 18978
507 585 166
507 648 1
507 691 42
507 711 607
507 716 112
507 719 852
507 875 74392
507 877 111196
507 907 128
507 918 5
507 956 120
507 978 2
507 994 139
507 997 78
507 998 2
507 1033 122
507 1185 109
507 1200 2
507 1231 79
507 1240 19884
507 1255 89773
507 1297 118
507 1304 2
507 1352 6
507 1403 11
507 1405 233
507 1408 20
507 1426 75
507 1433 35769
507 1437 43742
507 1470 40995
507 1482 2
507 1613 1
507 1618 3
507 1630 282
507 1843 151
508 41 424
508 52 412
508 60 49
508 114 120018
508 127 8
508 169 16
508 206 10
508 258 1
508 296 3
508 317 121625
508 345 75
508 356 8
508 375 24
508 381 43
508 383 33
508 391 13645
508 396 17
508 435 37
508 605 4
508 612 122
508 691 44
508 709 2
508 727 1312
508 759 64
508 918 30
508 978 44
508 988 11
508 1027 3
508 1043 3
508 1185 6
508 1201 20
508 1227 81
508 1264 12
508 1277 5
508 1353 1
508 1405 190
508 1406 1
508 1426 9
508 1517 18
508 1596 2
508 1664 291
508 1700 104
508 1752 33
509 12 2
509 51 1
509 104 5
509 156 100
509 236 16
509 505 10
509 564 59
509 567 88
509 684 11
509 689 23
509 696 1
509 844 5
509 1132 9
509 1145 1
509 1207 9
509 1228 34
509 1372 78
509 1536 79
509 1622 2
509 1659 2
509 1684 22
509 1721 6
510 114 1262
510 145 79
510 176 38
510 206 19
510 240 49
510 317 17
510 389 23964
510 485 233
510 526 15
510 548 1
510 719 117
510 760 16
510 875 14143
510 903 1
510 1067 95
510 1068 30138
510 1162 79
510 1189 33
510 1200 6684
510 1353 13
510 1372 2
510 1418 7
510 1426 27
510 1433 40815
510 1437 35
510 1456 46
510 1470 56915
510 1480 89
510 1482 40
510 1630 79
510 1645 11
510 1820 2
512 114 82362
512 215 72286
512 317 41849
512 435 24229
512 500 116841
512 709 65227
512 766 280854
512 877 37718
512 982 844
512 1016 69707
512 1072 44
512 1200 108195
512 1252 82188
512 1264 283
512 1403 34
512 1433 433
512 1437 197
513 114 166
513 1016 629
513 1462 15791
516 1226 58
517 731 2
518 1285 22342
519 685 1
519 1077 8
520 1382 32
521 685 31
522 493 10
524 154 2
524 311 1323
524 437 51
524 769 1
525 424 13
525 875 117
525 877 7139
525 1067 115
525 1255 54165
525 1259 92
525 1292 151
525 1470 15
525 1822 8
526 29 7710
526 32 954
526 36 1
526 41 145894
526 60 1
526 75 42043
526 86 269
526 107 644
526 114 1134439
526 119 5168
526 123 60177
526 129 14013
526 139 19294
526 142 127
526 145 49536
526 149 109
526 161 1202
526 169 7718
526 177 3295
526 181 5
526 206 78027
526 209 117298
526 211 864
526 215 295375
526 218 36993
526 237 1125
526 238 472
526 239 70268
526 245 276
526 246 293696
526 258 4168
526 296 14
526 300 918
526 311 70660
526 313 144
526 315 15596
526 317 365650
526 321 37458
526 334 255
526 349 33564
526 351 6
526 353 79042
526 356 88045
526 373 27
526 379 15510
526 381 74
526 383 264371
526 389 133899
526 391 251404
526 396 147
526 432 135
526 435 363347
526 452 3459
526 462 551
526 474 6469
526 476 1148
526 478 524
526 500 482186
526 502 13171
526 504 2
526 534 4159
526 539 37535
526 543 11760
526 545 66
526 585 30
526 591 6834
526 593 2809
526 609 2480
526 610 136
526 612 190
526 613 13169
526 619 21385
526 625 26996
526 627 62
526 683 75370
526 685 91207
526 693 13724
526 700 4
526 709 101004
526 711 265616
526 731 34299
526 749 105992
526 750 50
526 759 27
526 760 106286
526 766 473218
526 812 127567
526 875 150712
526 877 176694
526 879 129
526 899 9319
526 901 249
526 902 775873
526 903 46318
526 910 3
526 914 13909
526 918 678
526 944 2
526 964 3
526 966 41
526 970 65954
526 978 37198
526 982 233990
526 984 38743
526 988 6752
526 989 172046
526 994 52508
526 998 52
526 1001 13184
526 1004 133
526 1007 7482
526 1008 58
526 1011 7397
526 1016 38
526 1022 34744
526 1033 262
526 1054 143
526 1068 66485
526 1072 55105
526 1080 3
526 1082 6
526 1101 31446
526 1104 3
526 1109 204478
526 1111 807
526 1162 994
526 1176 68
526 1185 2220
526 1189 461
526 1200 229484
526 1201 7180
526 1211 23
526 1227 89083
526 1230 25414
526 1231 23
526 1240 450
526 1242 672
526 1248 5
526 1252 326288
526 1255 96907
526 1258 177
526 1264 71398
526 1281 44942
526 1312 16746
526 1316 13341
526 1320 71943
526 1328 172
526 1353 65462
526 1359 27507
526 1372 305
526 1374 133
526 1376 1137
526 1391 74
526 1403 4468
526 1404 19556
526 1405 1073
526 1406 1125
526 1426 506
526 1430 98061
526 1433 1795
526 1435 405
526 1437 105783
526 1456 264
526 1460 60491
526 1462 248443
526 1463 43
526 1470 15304
526 1480 2282
526 1483 1
526 1485 1581
526 1515 20701
526 1517 43627
526 1522 39482
526 1540 44934
526 1543 5985
526 1562 446
526 1566 4014
526 1596 15136
526 1613 246537
526 1628 5
526 1630 201
526 1645 17892
526 1664 674
526 1783 1728
526 1799 11811
526 1803 10659
526 1806 79
526 1820 172298
526 1822 44
526 1831 40
526 1837 190446
526 1848 4345
527 114 28816
527 206 9
527 246 1
527 290 1
527 317 54016
527 345 28
527 609 6
528 164 4
529 152 2
529 977 3
530 278 6
530 389 9487
530 721 253
530 875 1512
530 1189 755
530 1245 32
530 1255 850
530 1292 255
530 1495 1
531 637 4
532 133 3467
532 381 131
532 389 274
532 595 145
532 719 1135
532 875 29753
532 956 126
532 1067 123
532 1324 120
532 1372 134
532 1403 128
532 1470 126
533 775 11
534 75 12
534 114 218668
534 117 52
534 127 10
534 206 87
534 234 3
534 237 12
534 239 9
534 240 5
534 256 3
534 296 10
534 300 7
534 311 25581
534 317 43
534 321 1
534 375 11
534 432 16
534 435 75707
534 476 5
534 489 2
534 502 35
534 526 3433
534 613 65
534 619 31
534 691 95
534 709 149
534 719 624
534 759 27
534 940 1
534 978 31
534 982 39295
534 988 26
534 1022 31036
534 1043 4
534 1053 4
534 1066 30
534 1068 19882
534 1072 15
534 1176 7
534 1185 5
534 1200 41156
534 1252 17
534 1256 2
534 1264 48
534 1277 26
534 1320 1
534 1353 39
534 1359 2
534 1374 34
534 1391 19396
534 1406 5
534 1426 2
534 1613 21818
534 1628 1
534 1837 2
535 709 486
535 983 26
535 1068 7690
536 39 214
536 123 92
536 181 39
536 313 225
536 379 39
536 389 188
536 478 124
536 485 715
536 500 67
536 766 345
536 875 71
536 879 104
536 939 36
536 978 73
536 1066 41
536 1176 66
536 1252 70
536 1255 64
536 1257 131
536 1541 127
536 1645 49
536 1682 172
536 1785 41
537 685 2
537 944 1
537 1134 4
537 1153 8
537 1610 1
538 114 7733
539 114 10491
539 169 12
539 206 1
539 215 85
539 317 15877
539 321 46
539 500 141
539 526 39799
539 766 5943
539 902 62
539 918 1
539 1016 53526
539 1231 331
539 1426 2
539 1567 34
540 591 6
540 1573 7
540 1837 5
541 1830 164
542 440 4
543 88 9848
543 114 144581
543 136 1
543 164 5
543 215 124510
543 311 3004
543 317 82420
543 389 102361
543 391 147185
543 435 128516
543 500 198991
543 505 1385
543 526 11207
543 685 2
543 709 320311
543 711 167006
543 766 327858
543 875 25802
543 877 161786
543 982 82789
543 1016 101596
543 1068 893
543 1200 379528
543 1252 179780
543 1255 5109
543 1264 765
543 1353 241
543 1403 3272
543 1433 68835
543 1437 267163
543 1525 5
543 1573 2
544 156 6173
544 196 995
544 366 2
544 802 568
544 921 4224
544 1148 6
544 1216 334
544 1329 9
544 1741 3
544 1824 3
544 1834 6
545 38 9
545 114 132
545 206 50
545 215 91
545 240 6
545 321 85
545 328 3
545 389 46
545 435 41
545 526 126
545 709 179
545 989 28
545 1016 52
545 1200 51
545 1231 6
545 1252 128
545 1255 42
545 1264 334
545 1353 220
545 1359 46
545 1408 4
545 1474 2
545 1596 82
545 1613 107
545 1782 40
545 1799 118
545 1803 31
545 1820 49
545 1822 43
545 1826 34
545 1837 39
548 29 2
548 75 2
548 114 2836
548 117 17
548 123 1
548 133 26947
548 145 1
548 179 5
548 204 110
548 206 9
548 211 80
548 300 8
548 311 15
548 321 95
548 356 37
548 361 3
548 389 66905
548 391 10927
548 403 9
548 435 12462
548 500 116
548 506 38
548 507 3
548 560 10
548 588 3
548 610 8
548 612 79
548 613 140
548 622 5
548 694 138
548 709 1129
548 711 13
548 719 433
548 725 151
548 731 168
548 875 30842
548 877 14619
548 940 2
548 972 10
548 994 61
548 1022 67
548 1029 115
548 1066 95
548 1068 100162
548 1091 147
548 1176 79
548 1185 59
548 1200 72695
548 1255 756
548 1339 1
548 1359 5
548 1403 16
548 1405 28
548 1411 44
548 1417 2
548 1426 8
548 1435 12559
548 1456 178
548 1470 16
548 1517 1
548 1611 13
548 1613 3
548 1628 7
548 1630 3
548 1631 49
548 1795 117
548 1820 10
548 1837 4
549 311 14
549 321 2
549 390 6
549 391 51185
549 994 31969
549 1485 2
551 206 142
551 240 2
551 396 137
551 874 152
551 903 299
551 1630 1
552 685 3
552 877 4
552 1837 3
553 88 543
553 505 192
553 628 32898
553 674 3440
555 240 2
556 1480 3
557 91 13
557 152 7
557 818 1
557 1121 1
557 1601 8
558 283 1
558 912 1
558 1724 3
559 227 11
559 505 3
560 41 290
560 114 31586
560 145 17
560 163 78
560 164 6
560 169 20
560 182 38
560 206 50
560 237 3
560 239 17
560 256 15
560 290 134
560 311 1
560 356 25182
560 379 43
560 391 29584
560 435 63039
560 476 13
560 489 4
560 548 17
560 549 2
560 609 454
560 618 49
560 635 45
560 691 35
560 709 213
560 716 127
560 719 337
560 759 46
560 899 5
560 918 39
560 988 2
560 994 74
560 1004 12
560 1022 6
560 1043 19
560 1053 4
560 1068 3555
560 1072 146
560 1101 5153
560 1109 169
560 1200 72962
560 1258 20408
560 1264 19
560 1269 1
560 1328 31
560 1353 25
560 1359 95
560 1372 113
560 1374 11
560 1376 38
560 1406 17
560 1411 113
560 1435 17842
560 1549 11
560 1596 4
560 1628 1
560 1631 2
560 1645 23
560 1664 423
560 1700 23
560 1752 2
560 1803 1
560 1837 28
561 1302 88
562 505 2
562 977 5
563 607 2
563 1109 6
563 1780 2
563 1834 4
563 1837 17
564 104 252
564 236 5
564 294 2
564 302 264
564 447 2
564 505 6691
564 509 73
564 743 28
564 788 62
564 1040 17
564 1228 20
564 1370 3
564 1536 43
564 1684 417
564 1720 2
564 1721 87
564 1798 13
565 63 33
565 169 43
565 206 72
565 234 209
565 256 124
565 345 42
565 605 38
565 623 39
565 899 85
565 1426 41
565 1567 137
565 1629 124
565 1645 63
566 1573 2
567 31 9
567 88 364
567 91 17
567 94 19
567 152 35
567 185 22
567 384 4
567 427 11
567 482 19
567 484 19
567 505 7602
567 509 81
567 550 6
567 600 4
567 647 7
567 684 14
567 689 504
567 696 8
567 712 1
567 787 931
567 806 7
567 814 1
567 844 27
567 865 273
567 1040 29
567 1145 1732
567 1165 8
567 1186 88
567 1207 10
567 1217 131
567 1228 16
567 1254 10
567 1290 3
567 1346 183
567 1446 19
567 1451 3
567 1466 9
567 1481 15
567 1536 19
567 1557 46
567 1622 16
567 1660 25
567 1720 5
567 1742 22
568 88 15
568 814 15
568 1186 2886
568 1217 9
568 1481 6
568 1528 821
568 1593 18
568 1660 65
568 1677 9
568 1720 4
568 1732 3
569 1482 2
572 389 611
572 706 7
572 978 101
573 88 517
573 505 356
573 1659 5
574 123 1
574 176 42
574 371 34
574 389 20944
574 485 349
574 582 2
574 592 5
574 747 9
574 874 20
574 1032 10
574 1339 138
574 1365 577
574 1432 2
574 1470 7088
575 386 19
575 389 8189
575 572 3
575 719 469
575 883 12
575 978 1082
575 982 154
575 1313 2
575 1372 221
576 114 35961
576 215 1874
576 224 6
576 311 75
576 317 50799
576 435 2059
576 500 15214
576 526 101
576 709 908
576 711 24030
576 766 13051
576 902 1265
576 936 68
576 988 1
576 1016 157133
576 1068 2006
576 1200 2854
576 1252 7490
576 1613 18242
577 132 19
577 193 26429
577 423 10
577 462 2
577 868 17
577 875 574
577 877 436
577 1088 11
577 1245 5485
577 1255 2
577 1526 68
577 1630 46
577 1675 184
577 1688 39774
579 32 10
579 114 49967
579 246 2
579 389 352
579 391 59622
579 507 19443
579 711 104577
579 766 4611
579 875 20950
579 877 359567
579 982 867
579 989 1552
579 1022 6
579 1162 98037
579 1189 6421
579 1200 41549
579 1252 40
579 1255 82900
579 1437 22784
579 1456 57278
579 1470 17767
579 1480 23756
579 1485 10
579 1517 112
579 1630 46
580 766 199
582 176 105
582 389 312
582 574 6
584 1573 1
585 32 3394
585 75 124
585 82 41
585 114 932
585 123 99
585 156 9
585 169 11
585 176 94
585 206 196
585 211 67098
585 215 594
585 239 118
585 240 4640
585 246 373
585 299 1
585 311 25
585 356 530
585 379 833
585 383 9
585 389 222889
585 391 2700
585 428 2
585 435 983
585 478 262
585 485 1154
585 500 320
585 506 262
585 507 64
585 525 90
585 548 8
585 595 91
585 613 66
585 622 6
585 669 22
585 683 379
585 709 88
585 711 814
585 718 100
585 719 935
585 731 191
585 758 15
585 870 117
585 872 116
585 875 77727
585 877 3500
585 879 3
585 902 212
585 918 54
585 947 45
585 956 87
585 978 2189
585 982 216
585 989 5494
585 994 37
585 1022 460
585 1029 12
585 1061 1
585 1068 100172
585 1072 279
585 1092 241
585 1106 77
585 1162 64341
585 1176 62
585 1185 468
585 1189 4544
585 1200 12308
585 1240 154090
585 1252 337
585 1255 79315
585 1297 246
585 1320 50
585 1329 7
585 1353 3
585 1372 11006
585 1403 6815
585 1405 691
585 1433 455450
585 1437 38576
585 1456 13759
585 1470 176368
585 1480 20568
585 1485 730
585 1517 1500
585 1541 33
585 1613 1139
585 1628 1
585 1630 192
585 1822 5
585 1831 38
585 1837 109
587 114 159
587 145 1
587 766 86323
587 1016 8530
587 1462 335
588 33 23
588 52 132
588 133 14812
588 145 5
588 164 34
588 206 1
588 265 106
588 300 6
588 311 40
588 321 20
588 334 53
588 356 1
588 485 1033
588 719 416
588 731 52
588 752 32
588 875 15818
588 899 14
588 956 119
588 1029 40
588 1066 44
588 1067 110
588 1068 84478
588 1185 10
588 1202 41
588 1259 57
588 1411 36
588 1426 29
588 1470 6
588 1480 96
588 1484 106
588 1517 93
588 1631 5
588 1752 6
588 1837 6
589 685 5
590 391 20682
590 485 522
590 719 174
590 1664 418
591 114 1635
591 435 88
591 526 6713
591 982 71
591 1016 11946
592 88 1
592 176 1299
592 389 283
592 574 5
592 1032 1
592 1180 6
593 526 2881
593 1016 930
594 114 65785
594 215 485
594 317 48881
594 391 1446
594 709 15547
594 711 67326
594 766 64821
594 982 284
594 1016 150966
594 1072 767
594 1200 30
594 1252 1378
594 1437 62
595 234 54
595 246 363
595 251 4
595 311 1
595 334 141
595 389 90930
595 391 30814
595 435 1
595 485 994
595 585 91
595 719 428
595 875 14286
595 877 14003
595 1255 28648
595 1372 37
595 1408 21
595 1470 38462
595 1480 57
595 1831 1
596 88 51
596 505 5
596 1095 67
596 1100 15
596 1536 3
597 215 1176
597 500 52893
597 766 886
597 875 323
597 877 457
597 982 7447
597 1068 5
597 1252 20774
597 1353 5
597 1435 20053
598 35 73
598 39 42
598 709 107
598 989 117
598 994 6130
600 31 9
600 88 15
600 475 76
600 505 4
600 814 40
600 849 21
600 1186 1271
600 1447 18
600 1466 52
600 1481 12
600 1593 10
600 1660 139
600 1718 1
600 1720 9
600 1729 6
600 1732 70
601 156 6
602 814 4
602 1186 5
602 1660 2
603 766 11880
603 1016 16594
603 1462 8496
604 115 6
604 152 906
604 369 1
604 402 23
604 458 87
604 684 2
604 816 24
604 817 6
604 827 27
604 836 1
604 851 25
604 859 14
604 860 330
604 862 9
604 1102 3
604 1130 4
604 1190 11
604 1266 14
604 1310 116
604 1422 1
604 1608 3
604 1609 5
604 1677 1
604 1733 1
604 1743 24
604 1746 5
605 63 62
605 114 99700
605 126 6
605 169 208
605 206 206
605 234 206
605 256 239
605 258 44
605 317 50627
605 321 35
605 356 35
605 381 148
605 383 58
605 565 39
605 618 1
605 619 7
605 623 212
605 667 159
605 691 3
605 731 2
605 899 215
605 918 8
605 988 16
605 1016 6642
605 1161 2
605 1176 137
605 1185 67
605 1438 4
605 1567 111
605 1596 68
605 1645 168
605 1664 40
605 1752 1
607 685 2
607 702 4
608 709 132
609 60 1086
609 114 157807
609 123 847
609 127 4
609 169 791
609 187 1372
609 206 593
609 256 1261
609 258 970
609 290 696
609 296 1035
609 311 989
609 313 144
609 317 46054
609 321 763
609 343 256
609 345 191
609 356 426
609 375 1036
609 381 339
609 391 51186
609 435 1891
609 526 2415
609 560 519
609 612 72
609 618 1031
609 619 892
609 625 15
609 635 261
609 683 1522
609 686 994
609 693 134
609 709 215
609 711 61351
609 716 514
609 731 636
609 748 202
609 760 2969
609 872 835
609 899 37
609 918 38
609 936 1004
609 974 124
609 978 613
609 982 57
609 988 56
609 989 1802
609 994 43970
609 1004 131
609 1022 388
609 1029 6
609 1068 369
609 1072 50
609 1101 1
609 1161 2
609 1176 521
609 1185 192
609 1200 139
609 1231 1923
609 1252 48
609 1258 18588
609 1320 39
609 1328 1
609 1353 1157
609 1359 392
609 1374 351
609 1391 2003
609 1405 886
609 1406 1058
609 1411 514
609 1426 31
609 1435 1920
609 1438 343
609 1462 105
609 1504 508
609 1517 732
609 1611 879
609 1613 13445
609 1617 498
609 1645 497
609 1682 96
609 1752 492
609 1795 234
610 29 25
610 41 117
610 114 140
610 179 10
610 206 29
610 239 148
610 240 1
610 256 9
610 258 72
610 296 59
610 311 11573
610 317 251
610 334 223
610 356 40
610 361 60
610 381 9
610 383 230
610 389 6200
610 391 516
610 403 6
610 432 201
610 435 92530
610 485 1173
610 500 216
610 526 144
610 534 12
610 548 9
610 685 15
610 691 5
610 709 181
610 711 171
610 716 9
610 719 1307
610 731 184
610 760 4
610 766 91
610 778 149
610 872 14
610 875 148
610 902 4
610 926 3
610 978 255
610 988 15
610 994 79
610 1022 29512
610 1053 258
610 1066 46
610 1068 91040
610 1072 75
610 1101 33
610 1176 25
610 1200 109813
610 1252 162
610 1255 299
610 1264 184
610 1320 135
610 1390 2
610 1433 160
610 1456 192
610 1473 38
610 1517 45
610 1664 575
610 1773 4
610 1820 42
610 1823 88
610 1828 5
611 133 14684
611 206 47
611 389 6410
611 428 30
611 485 595
611 555 7
611 719 126
611 875 15201
612 114 32454
612 157 241
612 204 7
612 239 124
612 256 18
612 258 15
612 337 239
612 356 91
612 371 86
612 391 133917
612 485 719
612 508 112
612 618 14
612 711 43436
612 719 377
612 875 152
612 901 4
612 940 127
612 988 38
612 1000 123
612 1156 123
612 1251 86
612 1372 49
612 1406 17
612 1426 31
612 1500 164
612 1644 25
612 1682 2075
613 29 59
613 33 3
613 41 869
613 49 31
613 75 9
613 82 147
613 114 83099
613 123 40
613 126 46
613 133 17633
613 134 28
613 145 126
613 169 184
613 215 274
613 237 25
613 239 9
613 246 43364
613 251 22
613 254 4
613 256 21
613 258 47
613 300 3
613 311 40820
613 317 1395
613 334 8
613 356 39017
613 371 58
613 381 15
613 383 8449
613 389 49878
613 391 29316
613 432 2
613 435 183439
613 452 84
613 496 29
613 500 18191
613 506 11
613 526 13352
613 534 2
613 548 88
613 610 38
613 618 35
613 619 12
613 691 4
613 693 8
613 709 206
613 711 30758
613 719 779
613 731 205
613 760 163
613 766 85
613 875 18274
613 899 39
613 902 9925
613 940 4
613 978 122
613 982 57343
613 988 17
613 994 33327
613 998 79
613 1011 16
613 1016 355
613 1022 36694
613 1066 41
613 1068 125825
613 1072 70
613 1101 5248
613 1176 48
613 1185 272
613 1200 191560
613 1201 84
613 1231 40
613 1240 59
613 1244 68
613 1246 1630
613 1252 14
613 1258 24921
613 1264 47
613 1277 22
613 1320 9
613 1339 14
613 1353 10
613 1372 121
613 1374 3
613 1376 11
613 1390 4
613 1391 4910
613 1405 29
613 1406 23
613 1426 58
613 1435 3469
613 1438 7
613 1485 59
613 1517 260
613 1596 35
613 1613 6316
613 1628 14
613 1645 78
613 1664 531
613 1752 45
613 1773 54
613 1820 148
613 1822 172
613 1826 4
613 1831 98
613 1837 3525
614 164 3
615 114 72204
615 215 5091
615 391 89734
615 435 4862
615 500 50746
615 709 56883
615 711 50603
615 766 252415
615 875 590
615 877 21236
615 982 70316
615 1016 361107
615 1200 65233
615 1437 1082
615 1573 2
617 1302 80
618 29 77
618 41 3455
618 52 32
618 60 1
618 114 176932
618 123 41
618 126 167
618 145 18
618 149 313
618 169 186
618 206 447
618 234 24
618 239 23
618 246 188
618 254 11
618 258 7
618 290 139
618 296 14
618 311 31
618 317 179598
618 356 19756
618 375 33
618 381 40
618 383 27568
618 391 42820
618 435 39951
618 496 17
618 500 38728
618 560 22
618 590 36
618 609 1049
618 613 7
618 619 440
618 685 40
618 691 55
618 709 33635
618 711 26845
618 731 148
618 759 16
618 760 33
618 902 62964
618 918 86
618 940 65
618 978 224
618 982 139
618 994 11059
618 1004 16
618 1016 15999
618 1043 28
618 1066 56
618 1068 4
618 1072 2
618 1101 53
618 1176 206
618 1200 66384
618 1201 54
618 1231 46
618 1244 7
618 1246 1454
618 1252 72159
618 1258 11326
618 1320 23
618 1359 17
618 1374 54
618 1376 1
618 1391 74
618 1405 89
618 1411 65
618 1426 87
618 1435 17661
618 1437 150
618 1463 138
618 1517 80
618 1596 447
618 1664 652
618 1700 1
618 1752 93
618 1837 5
619 52 3
619 75 98
619 114 161009
619 117 17
619 134 33
619 169 14
619 173 196
619 206 42
619 215 170
619 234 9
619 239 119
619 246 213
619 256 116
619 300 6
619 311 8242
619 317 95728
619 356 11723
619 379 136
619 381 32
619 383 19730
619 391 50035
619 435 41556
619 500 20498
619 502 1
619 526 21354
619 534 14
619 560 41
619 609 878
619 610 78
619 613 20
619 618 367
619 685 22
619 691 4
619 709 34003
619 711 29312
619 731 69
619 749 104
619 759 48
619 899 4
619 902 6247
619 918 123
619 940 2
619 972 71
619 978 2
619 982 34554
619 988 8
619 994 110
619 1004 1
619 1016 234
619 1022 49
619 1029 21
619 1043 3
619 1109 90
619 1176 51
619 1185 52
619 1200 30221
619 1201 83
619 1221 5
619 1229 3
619 1231 134
619 1246 13835
619 1251 1
619 1252 27338
619 1258 27537
619 1353 323
619 1359 46
619 1374 28
619 1405 39
619 1411 96
619 1426 1
619 1435 2637
619 1450 38
619 1517 36
619 1543 55
619 1549 104
619 1596 184
619 1613 50
619 1631 20
619 1644 46
619 1664 1316
619 1700 6
619 1752 65
619 1820 2
619 1837 18
620 88 525
620 479 1
620 673 119
620 676 112
620 775 9010
620 1232 4
620 1300 4
620 1443 103
620 1455 50
622 32 145
622 133 16740
622 240 57
622 251 87
622 317 35
622 321 11
622 389 33335
622 391 34
622 485 1015
622 669 376
622 711 46
622 719 631
622 875 21346
622 978 37
622 989 123
622 1067 40
622 1068 25407
622 1200 12
622 1372 92
622 1433 20039
622 1456 1
622 1470 34943
622 1517 5
622 1628 1
622 1630 75
623 63 56
623 114 20220
623 206 102
623 234 170
623 245 35
623 256 66
623 321 3
623 381 85
623 565 39
623 605 75
623 683 133
623 760 135
623 899 209
623 994 14512
623 1065 19
623 1166 137
623 1264 84
623 1353 36
623 1374 7
623 1752 203
624 1456 1
625 52 595
625 114 55573
625 133 856
625 206 64
625 383 213
625 389 180
625 391 43014
625 500 8767
625 526 26051
625 711 111398
625 877 91302
625 982 5017
625 1016 142774
625 1200 18973
625 1405 644
626 114 1381
626 389 22729
626 391 10716
626 711 1243
626 1016 130
626 1162 7
626 1176 6
626 1470 1073
627 526 63
628 306 59
628 329 16907
628 342 108
628 350 13039
628 553 33315
628 660 8398
628 665 8013
628 672 7141
628 674 85257
628 711 319
628 714 270
628 715 126725
628 756 249
628 810 6922
628 813 204710
628 842 1229
628 856 836
628 965 3543
628 1036 111
628 1038 85804
628 1099 136
628 1107 6267
628 1117 110141
628 1139 525850
628 1177 7931
628 1243 333
628 1275 9627
628 1317 1940
628 1321 302
628 1378 8774
628 1379 28790
628 1427 12087
628 1499 53326
628 1556 123
628 1591 10078
628 1612 646
628 1614 33708
628 1763 5910
630 1359 41
631 38 4
631 149 4
631 246 12
631 403 15
631 435 227
631 500 57590
631 537 2
631 683 3
631 685 26
631 709 44766
631 758 4
631 766 66582
631 875 3
631 877 1
631 1016 8
631 1189 5
631 1231 7
631 1406 25
631 1437 2456
631 1528 9
631 1573 46
632 52 298
632 114 16211
632 766 124148
632 1016 95790
633 1255 3322
634 143 3
635 240 2
635 560 203
635 609 262
635 719 167
635 760 85
635 1022 2
635 1664 383
637 531 4
637 1016 3
637 1573 2
638 500 50448
638 1016 289
640 685 1
642 526 30
642 766 4542
642 1016 198482
643 775 12
644 1162 1
646 847 10
646 1724 46
647 88 10
647 91 792
647 94 55
647 152 36
647 308 3
647 505 1
647 567 17
647 806 72
647 817 1
647 818 15
647 844 4
647 951 1
647 977 69
647 1145 11
647 1290 2
647 1387 6
647 1451 55
647 1476 4
647 1505 1
648 114 10560
648 206 23
648 234 80
648 383 162
648 389 46245
648 391 15744
648 500 1395
648 585 1
648 711 11813
648 716 4
648 902 731
648 1022 8
648 1068 5277
648 1200 16217
648 1252 54
648 1304 1
648 1353 35
648 1470 1635
648 1602 1
649 766 73337
649 877 5
649 1016 2236
649 1200 7
651 1090 1
651 1709 3
653 246 3212
653 598 107
653 1435 7332
654 505 1
655 114 16599
655 317 55738
655 383 1340
655 709 8
655 1037 4
655 1252 42
655 1406 1
655 1611 6
656 1127 267
656 1252 329
657 719 778
657 1068 10186
657 1632 125
657 1837 4
658 1226 94
658 1568 71
660 628 8276
660 674 327
660 1499 352
662 240 1
662 1224 4
663 505 6
663 1590 2
664 674 224
665 114 174
665 145 143
665 215 1481
665 311 215
665 389 810
665 435 33533
665 500 91564
665 628 8693
665 674 464
665 709 1885
665 711 799
665 766 236688
665 877 237120
665 1200 100437
665 1433 2344
665 1437 396203
665 1470 1217
667 169 138
667 605 159
667 1837 7
669 145 1
669 176 1081
669 290 459
669 356 24
669 389 22607
669 391 19
669 610 19
669 622 80
669 766 34
669 877 114
669 903 21
669 978 30
669 1000 19
669 1068 21016
669 1176 28
669 1189 19
669 1297 3
669 1320 14
669 1353 29
669 1405 9
669 1433 14914
669 1456 75
669 1470 37101
669 1517 37
669 1837 5
670 943 101
671 875 4575
671 877 11854
671 1255 18507
671 1630 103
672 628 7538
672 674 34763
672 877 9272
672 1171 3
672 1437 9253
673 501 2
673 620 119
673 676 12
673 775 10259
673 786 15
673 821 4
673 1443 18
673 1455 51
674 69 24244
674 88 37819
674 102 1556
674 114 99978
674 133 259
674 215 147
674 240 5
674 266 10
674 311 961
674 317 30363
674 350 3028
674 367 439
674 389 90472
674 391 148425
674 435 18797
674 500 77436
674 553 3486
674 628 78545
674 660 601
674 664 224
674 665 264
674 672 32055
674 688 5
674 709 1196
674 711 137527
674 714 216
674 715 108962
674 753 586822
674 766 3512
674 768 38271
674 798 173
674 810 403
674 813 236441
674 822 351
674 824 567
674 828 621677
674 842 1119
674 856 3917
674 858 93
674 875 266641
674 877 985714
674 910 819
674 911 755263
674 928 41850
674 948 557
674 956 117
674 965 5288
674 990 134
674 997 95
674 1024 73435
674 1038 76937
674 1068 65991
674 1107 7668
674 1117 117305
674 1139 891898
674 1162 83602
674 1164 157
674 1171 976845
674 1189 288
674 1200 150960
674 1240 130972
674 1243 608
674 1252 73
674 1255 182885
674 1275 3017
674 1285 21192
674 1287 7781
674 1317 109
674 1321 1223
674 1372 127
674 1403 92190
674 1427 511
674 1433 313989
674 1437 537809
674 1456 76715
674 1470 83142
674 1480 82411
674 1485 19069
674 1548 119427
674 1556 236
674 1573 4
674 1591 1814
674 1612 195
674 1614 24482
674 1682 178
674 1822 111054
674 1831 9929
674 1834 2632
674 1837 56
675 1024 1
675 1171 107
676 620 134
676 673 7
676 775 7349
676 1443 2039
677 32 332
677 327 1
678 1016 19837
679 2 4
679 7 442
679 11 479
679 19 32
679 21 11
679 22 37
679 23 1
679 24 38
679 47 469
679 68 4
679 88 26283
679 402 5
679 483 1
679 505 37
679 720 17
679 726 22
679 800 2807
679 820 4
679 1057 2
679 1181 1
679 1247 2237
679 1494 5202
679 1539 3
679 1574 4
679 1587 2
679 1588 7
679 1683 1
680 371 2
680 389 1949
680 979 14
680 1263 32
681 173 210
681 334 62
681 1302 156
682 994 780
683 32 77403
683 75 3737
683 82 11378
683 114 316876
683 123 140629
683 145 1572
683 169 47211
683 187 3548
683 204 26
683 206 116927
683 211 342
683 215 2674
683 239 785
683 240 5406
683 246 131363
683 296 2
683 311 2424
683 317 69
683 321 5079
683 343 81236
683 379 547548
683 381 24
683 383 20
683 389 144357
683 391 106225
683 435 5826
683 452 29423
683 478 75960
683 485 146
683 500 33
683 526 68886
683 585 851
683 609 1530
683 619 3
683 623 137
683 631 3
683 685 103
683 686 153323
683 691 90
683 709 1501
683 716 1
683 719 125
683 731 546
683 748 146
683 749 2522
683 759 73513
683 760 34819
683 766 73627
683 870 124
683 875 162978
683 877 155267
683 879 29798
683 899 13
683 902 1316
683 918 37425
683 964 59049
683 972 4348
683 978 23310
683 982 147936
683 989 205454
683 994 213
683 1011 669
683 1016 40
683 1022 1125
683 1043 21
683 1068 1419
683 1072 271903
683 1159 112
683 1162 76256
683 1176 104426
683 1185 351
683 1189 4650
683 1200 156
683 1201 2999
683 1231 149
683 1240 3937
683 1251 42
683 1252 54729
683 1255 134685
683 1264 1806
683 1320 3243
683 1328 28
683 1353 6099
683 1359 1
683 1372 4326
683 1376 12
683 1391 170
683 1403 67199
683 1405 141442
683 1426 4650
683 1433 3651
683 1437 5458
683 1456 4290
683 1470 5838
683 1480 6094
683 1485 1747
683 1504 1
683 1517 125858
683 1549 48
683 1568 71
683 1596 57
683 1613 115314
683 1628 102502
683 1630 1731
683 1664 394
683 1700 3
683 1783 2
683 1820 6
683 1837 2
684 122 53
684 152 4006
684 267 1
684 402 9
684 440 18
684 482 107
684 604 2
684 818 9
684 827 9
684 830 70
684 844 106
684 851 2
684 860 10
684 977 60
684 1030 37
684 1048 161
684 1130 6
684 1186 38
684 1190 3
684 1217 36
684 1290 78
684 1310 12
684 1387 39
684 1422 644
684 1481 4
684 1544 13
684 1601 2
684 1677 407
684 1746 7
685 38 2326
685 52 4
685 55 7
685 57 5
685 60 17
685 114 192025
685 123 1
685 126 2
685 128 5
685 143 7
685 144 2
685 145 44
685 149 98
685 151 12
685 163 5
685 167 13
685 202 5
685 203 5
685 206 400
685 215 8
685 226 2
685 234 3
685 237 3
685 239 48
685 240 30
685 251 193
685 255 4
685 284 6
685 293 1
685 296 112
685 317 37377
685 322 17
685 334 2
685 344 23
685 356 3967
685 383 40449
685 389 42
685 417 2
685 432 137
685 435 58118
685 452 8
685 459 1
685 478 4
685 489 1
685 500 97
685 502 5
685 511 1
685 517 3
685 519 1
685 521 26
685 526 92338
685 534 46
685 537 7
685 549 6
685 552 1
685 563 14
685 589 4
685 607 6
685 610 19
685 631 2
685 640 1
685 649 1
685 683 144
685 691 1
685 692 13
685 702 28
685 709 21053
685 710 4
685 711 15
685 716 23
685 727 12
685 737 5
685 752 93
685 759 23
685 782 1
685 801 1
685 872 4
685 875 25
685 880 3
685 882 7
685 891 1
685 894 1628
685 910 1
685 982 161002
685 989 26
685 994 77
685 1005 2
685 1011 15
685 1021 6
685 1022 37
685 1029 10
685 1041 4
685 1053 25
685 1060 1
685 1066 28
685 1068 3
685 1090 1240
685 1109 5
685 1134 27
685 1153 15
685 1154 7
685 1173 1
685 1191 3
685 1200 114110
685 1204 4
685 1221 10
685 1231 139851
685 1252 33922
685 1269 4
685 1289 1
685 1299 1
685 1319 13
685 1326 2
685 1328 5
685 1330 7
685 1336 2
685 1338 14
685 1341 5
685 1353 50
685 1364 8
685 1376 5
685 1377 2
685 1384 2
685 1390 6
685 1391 60926
685 1395 8
685 1402 67
685 1408 1
685 1411 5
685 1473 13
685 1504 5
685 1517 1
685 1522 128
685 1524 1
685 1549 3
685 1573 2
685 1603 5
685 1611 3
685 1613 32037
685 1631 19
685 1649 4
685 1651 1
685 1662 1
685 1694 12
685 1698 8
685 1700 19
685 1703 7
685 1709 3
685 1723 3
685 1744 8
685 1785 8
685 1799 1
685 1802 5
685 1813 1
685 1814 3
685 1816 6
685 1818 1
685 1820 19
685 1837 1673
685 1847 19
685 1858 4
686 32 131
686 52 1170
686 82 183
686 114 29
686 123 29138
686 133 1646
686 169 54
686 206 231
686 246 410
686 311 3
686 343 53
686 345 195
686 379 46235
686 389 66
686 435 182
686 478 214
686 485 1030
686 526 88
686 625 3557
686 683 151322
686 711 66521
686 719 1389
686 731 24
686 749 39
686 760 3
686 875 1329
686 877 391
686 879 576
686 902 95
686 918 535
686 936 72
686 964 86
686 978 1112
686 982 629
686 989 4639
686 1011 46
686 1016 133
686 1068 15357
686 1072 424
686 1162 62
686 1176 325
686 1240 7
686 1255 10
686 1353 83
686 1391 3
686 1402 2829
686 1403 493
686 1404 1585
686 1405 36585
686 1480 4
686 1485 10
686 1517 522
686 1579 456
686 1613 38
686 1628 164
686 1664 434
687 978 246
687 994 1529
688 608 5
688 877 5
689 51 42
689 71 17
689 384 9
689 484 16
689 505 2458
689 509 15
689 567 492
689 696 141
689 787 29
689 865 21
689 1040 9
689 1145 60
689 1165 2
689 1228 35
689 1370 5
689 1536 3
689 1557 46
690 1359 36
691 29 27
691 32 181
691 75 5
691 114 168144
691 123 464
691 145 45
691 164 14
691 169 217
691 206 33
691 237 5
691 239 7
691 246 26514
691 256 6
691 258 55
691 296 10
691 311 100
691 317 71172
691 321 5
691 334 179
691 344 12
691 356 120
691 383 58916
691 389 32252
691 391 75852
691 432 72
691 435 27300
691 489 8
691 500 144
691 508 77
691 560 35
691 609 592
691 612 16
691 613 61
691 618 24
691 619 10
691 685 34
691 709 19029
691 711 34715
691 716 5
691 719 182
691 731 53
691 752 5
691 759 1
691 875 179
691 899 15
691 972 17
691 982 18049
691 988 8
691 989 5
691 994 36213
691 1027 42
691 1067 2
691 1068 27
691 1072 1
691 1176 46
691 1200 32561
691 1201 8
691 1251 69
691 1269 1
691 1328 101
691 1353 5
691 1374 7
691 1376 24
691 1405 298
691 1426 2
691 1433 221
691 1456 157
691 1470 445
691 1517 78
691 1596 4
691 1630 281
691 1645 2
691 1799 62
691 1820 31
692 38 14
692 106 3
692 189 1
692 198 1
692 499 5
692 592 1
692 685 8
692 929 6
692 1037 3
692 1090 4
692 1134 9
692 1221 2
692 1328 5
693 169 135
693 206 26
693 256 119
693 317 29166
693 356 15823
693 379 139
693 381 31
693 478 139
693 526 13968
693 609 134
693 613 9
693 618 145
693 709 1
693 748 131
693 760 80
693 982 24042
693 994 110
693 1072 119
693 1101 9667
693 1250 52
693 1258 18275
693 1426 2
693 1435 2727
693 1628 35
693 1645 132
694 78 112
694 173 64
694 506 107
694 548 156
694 716 27
694 1785 20
696 51 66
696 505 938
696 509 34
696 567 3
696 689 139
696 1034 3
696 1145 2
696 1370 6
696 1557 34
697 506 164
697 711 6757
697 1200 3506
700 143 7
700 526 1
700 692 1
700 882 1
700 1252 35761
700 1474 10
700 1573 1
700 1837 3
701 176 508
701 389 406
701 957 3
701 1180 3
701 1362 31
701 1432 3
702 38 35483
702 215 3794
702 685 11
702 1090 1618
702 1185 1
702 1221 4
702 1406 6
702 1573 17
702 1688 6
702 1820 4
702 1837 2
703 766 9609
703 1200 22012
704 847 20
704 912 2
704 1724 16
705 833 1
705 846 5
705 847 426
705 863 4
705 912 1
705 1724 1528
706 389 8214
706 572 1
706 1313 3
709 29 29809
709 32 36300
709 37 18651
709 41 710
709 43 57790
709 60 3
709 72 114
709 75 65099
709 86 137402
709 88 2
709 96 4558
709 114 444814
709 117 695
709 119 14396
709 123 46965
709 126 1
709 127 44
709 129 1
709 138 11692
709 139 388
709 142 1053
709 145 121701
709 149 317
709 161 368
709 162 32
709 163 30105
709 169 1206
709 179 312
709 181 5
709 191 2138
709 203 58
709 206 40618
709 208 247
709 209 14427
709 211 41
709 215 416817
709 226 60908
709 237 50268
709 239 60947
709 240 104
709 243 1
709 250 239
709 251 113
709 256 45574
709 258 54
709 263 728
709 266 227101
709 293 30157
709 296 54615
709 300 359
709 307 5462
709 311 59644
709 315 950
709 317 195107
709 321 56625
709 334 10143
709 336 67000
709 337 162
709 344 24861
709 349 437
709 353 61269
709 356 44069
709 361 324
709 371 162
709 379 647
709 381 48608
709 382 324
709 383 312
709 388 2112
709 389 503879
709 391 246031
709 399 17399
709 403 1
709 406 38751
709 414 103293
709 417 2
709 432 976
709 435 114179
709 444 70243
709 496 35
709 499 160
709 500 99367
709 503 48544
709 504 4
709 512 64665
709 522 2
709 526 100387
709 534 13
709 535 486
709 543 329241
709 545 88
709 548 1138
709 560 216
709 576 299
709 579 32
709 585 616
709 594 14981
709 608 119
709 610 33
709 613 3
709 615 56074
709 618 36381
709 619 32762
709 622 136
709 625 132
709 631 45369
709 665 2326
709 674 3208
709 683 1657
709 685 22740
709 691 19064
709 700 1
709 711 104638
709 715 72030
709 716 426
709 727 11
709 731 65907
709 750 5278
709 752 8
709 758 384
709 759 348
709 760 67487
709 763 10111
709 766 162772
709 774 60610
709 780 7869
709 801 1
709 858 57574
709 872 8
709 875 158768
709 877 673150
709 882 2
709 899 30
709 902 92761
709 903 73204
709 908 4
709 910 445510
709 914 2119
709 918 454
709 930 330
709 940 485
709 944 33
709 963 62159
709 970 1868
709 978 54030
709 982 376793
709 983 486
709 984 550
709 988 53018
709 989 203430
709 994 477
709 997 32521
709 1006 10207
709 1011 43862
709 1016 112023
709 1021 55
709 1022 1332
709 1027 298
709 1029 1350
709 1061 7
709 1066 179
709 1067 362
709 1068 83114
709 1072 69115
709 1082 121053
709 1101 15
709 1104 1
709 1109 53
709 1139 125956
709 1161 12
709 1162 42349
709 1171 1632
709 1176 17542
709 1185 177
709 1189 1263
709 1200 320370
709 1201 88661
709 1208 4828
709 1211 478
709 1227 240
709 1231 80
709 1240 54770
709 1242 326
709 1243 48583
709 1252 58059
709 1255 44358
709 1264 84819
709 1267 3465
709 1270 9
709 1277 21674
709 1308 73
709 1312 27251
709 1316 2556
709 1320 77561
709 1322 17
709 1328 52335
709 1335 56
709 1339 168
709 1353 126004
709 1359 56325
709 1366 1
709 1372 1378
709 1374 31364
709 1375 7
709 1376 62685
709 1391 2853
709 1394 10252
709 1402 98652
709 1403 170810
709 1405 40860
709 1406 50309
709 1408 6
709 1411 36
709 1417 34116
709 1426 850
709 1430 218
709 1433 154429
709 1435 45
709 1437 607247
709 1438 1031
709 1445 10487
709 1450 6
709 1454 5563
709 1456 169
709 1457 20
709 1462 98960
709 1470 43276
709 1474 15
709 1480 42996
709 1485 4381
709 1488 3
709 1497 482
709 1500 64
709 1504 96
709 1517 75298
709 1520 4
709 1522 10191
709 1534 7821
709 1543 6169
709 1549 68024
709 1573 19
709 1575 184
709 1596 436
709 1610 3
709 1611 299
709 1613 154475
709 1628 32
709 1630 668
709 1645 28367
709 1664 260
709 1671 6
709 1689 58962
709 1698 5
709 1700 5
709 1706 204
709 1752 178
709 1782 128
709 1783 8942
709 1799 47088
709 1803 2802
709 1806 109
709 1820 60528
709 1822 220
709 1828 1
709 1831 42
709 1834 2
709 1837 84531
709 1847 50224
710 29 980
710 56 30
710 702 2
710 1027 3277
710 1101 12314
710 1230 375
710 1231 1443
710 1246 4774
710 1573 4
710 1700 439
710 1785 50
710 1786 161
711 29 69
711 32 102813
711 36 31024
711 39 13920
711 41 279
711 52 41046
711 60 59
711 62 14177
711 75 137
711 82 49299
711 86 143384
711 88 50443
711 108 246
711 114 378719
711 117 2
711 119 6730
711 123 341632
711 126 14372
711 133 16
711 138 297
711 145 2825
711 162 109
711 164 31
711 169 88210
711 176 132
711 184 76090
711 206 94186
711 209 68005
711 211 966
711 214 9966
711 215 233740
711 216 17287
711 224 62337
711 226 3022
711 234 106854
711 239 12
711 240 6
711 246 187880
711 250 64888
711 256 21508
711 262 40361
711 266 135437
711 285 48
711 296 37095
711 300 66
711 311 268525
711 313 37074
711 317 385483
711 320 10128
711 321 100431
711 334 72836
711 335 26
711 343 119438
711 344 13402
711 345 299
711 353 329145
711 355 10469
711 356 87046
711 368 79
711 373 69392
711 375 59
711 379 84455
711 381 30833
711 383 278666
711 389 589573
711 391 394128
711 393 4507
711 403 1
711 406 19035
711 414 70963
711 429 13198
711 432 29547
711 435 239025
711 444 91808
711 462 13612
711 478 91942
711 496 153
711 500 522595
711 503 50350
711 506 447
711 507 178
711 512 777
711 526 258297
711 543 166485
711 549 1
711 560 21
711 576 25005
711 579 107633
711 585 579
711 591 78
711 594 66594
711 609 59425
711 610 49
711 612 48295
711 613 32007
711 615 50425
711 618 26619
711 619 29880
711 622 9
711 625 115332
711 626 1613
711 628 487
711 648 11915
711 665 734
711 674 132217
711 685 52
711 686 64280
711 691 34508
711 697 6636
711 709 105396
711 716 58092
711 718 55
711 719 1764
711 727 26
711 731 110897
711 759 65160
711 760 84311
711 766 16663
711 812 137
711 858 1868
711 869 10729
711 875 430056
711 877 557025
711 879 54545
711 888 42474
711 899 23889
711 901 100397
711 902 317401
711 903 63
711 910 262673
711 914 56707
711 916 62351
711 918 81592
711 930 262
711 936 41937
711 963 6624
711 964 77872
711 970 21196
711 978 146802
711 982 339902
711 989 80
711 994 95773
711 997 308249
711 998 149934
711 1001 63443
711 1004 171
711 1016 256961
711 1018 32215
711 1022 71075
711 1029 64
711 1031 18945
711 1033 19869
711 1043 53334
711 1047 245
711 1066 223
711 1068 172471
711 1072 428710
711 1075 14208
711 1081 133745
711 1082 2869
711 1106 22024
711 1109 8804
711 1139 84452
711 1162 271
711 1163 9979
711 1171 8057
711 1176 140251
711 1185 109959
711 1189 143555
711 1200 539598
711 1201 32200
711 1211 2644
711 1224 191
711 1229 15722
711 1231 101678
711 1240 192811
711 1243 7353
711 1252 296308
711 1255 431966
711 1257 147
711 1258 56
711 1264 128902
711 1277 66623
711 1280 103
711 1281 36533
711 1297 102
711 1312 93053
711 1320 74
711 1322 86532
711 1328 23
711 1335 19584
711 1353 127124
711 1359 41091
711 1372 1103
711 1376 178
711 1391 105361
711 1392 20870
711 1402 109197
711 1403 326076
711 1404 41001
711 1405 354661
711 1406 35277
711 1426 65690
711 1433 385820
711 1435 340
711 1437 387907
711 1438 263
711 1440 256
711 1450 43180
711 1454 37804
711 1456 131373
711 1457 84390
711 1460 150730
711 1461 48
711 1462 90990
711 1470 187613
711 1475 15260
711 1478 8214
711 1480 160292
711 1485 194434
711 1497 50
711 1504 61
711 1517 82162
711 1549 409
711 1558 13683
711 1579 33042
711 1580 2739
711 1594 13995
711 1596 78
711 1613 225149
711 1615 11918
711 1628 126953
711 1630 90937
711 1644 26341
711 1645 42171
711 1656 37049
711 1664 635
711 1681 4925
711 1686 16990
711 1700 33722
711 1704 14561
711 1752 37955
711 1773 37307
711 1783 10
711 1799 13
711 1820 16808
711 1822 73253
711 1823 4
711 1828 1
711 1831 152714
711 1837 103482
711 1843 23485
711 1844 8567
712 31 42
712 185 21
712 384 4
712 567 19
712 855 20
712 1165 16
712 1186 3
712 1207 93
712 1217 2812
712 1349 168
712 1446 39
712 1536 8
712 1729 29
712 1742 10
713 526 18
713 709 3
713 766 114
713 1016 122
714 628 271
714 674 216
715 88 9
715 114 116351
715 215 393
715 391 39901
715 435 35268
715 628 126447
715 674 107206
715 709 71242
715 766 276692
715 875 30745
715 877 442569
715 902 948
715 1162 9
715 1200 148963
715 1240 2886
715 1433 109244
715 1437 252722
715 1499 113099
716 29 43
716 30 1
716 41 119
716 78 38
716 114 161394
716 123 8
716 133 15418
716 134 14
716 158 10
716 169 58
716 187 40
716 240 86
716 246 173
716 311 16
716 334 224
716 381 78
716 383 265
716 389 149326
716 391 118822
716 432 30
716 435 10871
716 478 6
716 485 693
716 507 40
716 526 152
716 534 25
716 609 503
716 618 66
716 683 4
716 685 16
716 691 5
716 694 27
716 711 56420
716 719 783
716 731 59
716 759 7
716 760 26
716 872 7
716 874 58
716 875 35213
716 877 13162
716 940 4
716 978 189
716 982 1138
716 994 34687
716 997 77
716 1022 57
716 1029 47
716 1066 20
716 1068 31311
716 1091 62
716 1109 35
716 1139 21
716 1176 43
716 1185 26
716 1189 106
716 1200 109318
716 1231 52
716 1251 40
716 1264 75
716 1313 52
716 1320 40
716 1361 164
716 1372 124
716 1376 9
716 1390 7
716 1391 23
716 1403 665
716 1405 600
716 1406 41
716 1411 50
716 1426 26
716 1433 1623
716 1437 417
716 1438 355
716 1454 1
716 1456 148
716 1470 6
716 1517 4210
716 1613 182
716 1628 214
716 1630 184
716 1631 20
716 1664 63
716 1752 4
716 1822 13
716 1837 252
717 1470 25
718 32 159
718 133 2108
718 211 9193
718 251 16
718 389 34533
718 506 2
718 609 205
718 631 4
718 875 14267
718 877 4918
718 903 3394
718 1029 16
718 1162 53
718 1240 1971
718 1297 340
718 1433 5016
718 1470 68123
718 1628 5
719 30 987
719 32 1240
719 39 230
719 60 124
719 82 1040
719 117 318
719 123 540
719 133 828
719 158 302
719 169 84
719 176 664
719 179 883
719 196 2663
719 206 592
719 211 223
719 215 57
719 216 201
719 219 443
719 234 122
719 239 349
719 240 1381
719 246 223
719 256 120
719 258 183
719 300 703
719 311 846
719 317 124
719 321 519
719 334 243
719 337 528
719 343 806
719 361 1046
719 379 797
719 381 538
719 382 387
719 389 1958
719 391 2739
719 403 1164
719 432 634
719 435 899
719 450 1178
719 478 1474
719 489 97
719 494 1318
719 496 119
719 500 182
719 506 1391
719 507 897
719 532 1130
719 534 619
719 548 560
719 560 337
719 575 470
719 585 1185
719 588 420
719 590 175
719 595 425
719 610 1539
719 611 126
719 612 378
719 613 768
719 622 626
719 635 165
719 657 776
719 683 125
719 686 1655
719 691 181
719 711 1697
719 716 2030
719 731 608
719 732 512
719 759 251
719 874 44
719 875 304
719 879 742
719 883 362
719 888 187
719 899 98
719 903 849
719 918 479
719 925 39
719 936 120
719 940 1132
719 956 838
719 964 1147
719 972 383
719 978 909
719 989 1032
719 994 551
719 1000 323
719 1011 107
719 1022 1790
719 1029 1145
719 1043 105
719 1044 499
719 1047 435
719 1061 828
719 1066 1090
719 1067 83
719 1068 15720
719 1072 359
719 1162 691
719 1176 1261
719 1185 1440
719 1189 655
719 1200 180
719 1240 2553
719 1252 416
719 1256 939
719 1264 153
719 1277 119
719 1297 907
719 1304 126
719 1313 1059
719 1339 281
719 1350 78
719 1356 1669
719 1390 1086
719 1403 1067
719 1405 2053
719 1408 454
719 1411 289
719 1420 1037
719 1426 350
719 1433 3794
719 1437 354
719 1438 804
719 1450 673
719 1456 1317
719 1461 1160
719 1470 238
719 1480 1330
719 1484 435
719 1497 273
719 1500 1527
719 1512 1211
719 1517 868
719 1527 471
719 1611 369
719 1628 1029
719 1630 1091
719 1645 612
719 1664 222
719 1752 222
719 1773 130
719 1788 1120
719 1831 257
719 1837 254
720 70 193
720 88 44
720 402 6
720 679 9
720 726 92
720 796 4
720 819 37
720 826 26
720 977 2
720 1132 4
720 1236 2
720 1307 5
720 1345 7
720 1739 2
721 530 227
721 875 464
721 1189 206
724 88 56
724 440 101
724 1129 3
725 164 92
725 548 150
725 727 23
725 1022 85
725 1302 119
725 1406 132
725 1578 2
725 1596 125
725 1611 1
726 70 266
726 88 3837
726 152 9
726 205 2
726 402 110
726 464 23
726 483 22
726 679 21
726 720 109
726 796 18
726 803 3
726 805 91
726 819 57
726 823 24
726 826 367
726 827 99
726 838 1
726 854 9
726 977 10
726 1057 2
726 1131 20
726 1132 218
726 1234 3
726 1236 67
726 1262 1
726 1305 90
726 1307 4
726 1310 2
726 1325 13
726 1429 27
726 1609 2
726 1716 9
726 1734 1
727 41 1349
727 75 13
727 114 97378
727 123 469
727 127 1
727 169 24
727 204 43
727 206 432
727 234 28
727 239 70
727 243 5
727 246 144
727 258 1
727 311 160
727 317 199523
727 356 357
727 375 17
727 383 445
727 391 2
727 435 280
727 452 1
727 500 30
727 508 291
727 609 380
727 685 13
727 691 27
727 709 8
727 725 21
727 731 41
727 760 20
727 766 4
727 902 34461
727 918 148
727 970 12
727 994 31
727 1072 3
727 1185 67
727 1201 19
727 1252 56673
727 1277 43
727 1328 18
727 1353 297
727 1411 17
727 1426 28
727 1435 13926
727 1437 21
727 1504 1
727 1517 1
727 1573 25
727 1596 4
727 1645 2
727 1664 372
727 1700 7
727 1752 14
729 435 3909
729 491 269
729 1068 2761
729 1611 2
731 29 304
731 32 768
731 36 326
731 41 273
731 52 50
731 75 140
731 82 86
731 114 409831
731 117 195
731 119 4
731 123 1014
731 126 1
731 127 2
731 145 321
731 149 224
731 155 119
731 162 4
731 169 358
731 176 2
731 187 259
731 204 155
731 206 313
731 211 40
731 215 46484
731 237 8
731 239 122
731 240 505
731 246 140037
731 256 325
731 258 33
731 296 1067
731 300 58
731 307 110
731 311 49101
731 317 206415
731 321 48
731 334 195
731 344 14
731 353 6363
731 356 28604
731 361 24
731 371 170
731 375 4
731 379 7510
731 383 105360
731 389 230247
731 391 206683
731 403 23
731 432 629
731 435 157599
731 446 2
731 460 125
731 476 179
731 478 179
731 489 49
731 500 72181
731 506 172
731 526 34106
731 534 59
731 548 86
731 576 133
731 585 7
731 588 27
731 609 668
731 613 117
731 618 146
731 619 128
731 683 889
731 691 193
731 709 65073
731 711 109007
731 716 104
731 719 610
731 727 14
731 735 48
731 749 171
731 758 10
731 759 162
731 760 2608
731 766 23591
731 778 363
731 872 51
731 875 124232
731 877 34720
731 879 3
731 899 6
731 902 143457
731 918 4
731 926 90
731 972 51
731 978 52469
731 982 182454
731 988 279
731 989 109311
731 994 46804
731 1011 115
731 1015 1
731 1016 18838
731 1022 62737
731 1027 186
731 1066 116
731 1068 150803
731 1072 143
731 1081 153
731 1101 6
731 1109 720
731 1161 8
731 1162 1316
731 1176 94
731 1185 3102
731 1189 1444
731 1200 271872
731 1201 308
731 1231 194
731 1240 687
731 1252 110058
731 1255 147747
731 1264 777
731 1277 50
731 1304 43
731 1308 115
731 1313 54
731 1316 133
731 1320 167
731 1328 86
731 1353 22564
731 1372 817
731 1374 1
731 1376 36
731 1391 94955
731 1403 8950
731 1405 1586
731 1406 484
731 1411 47
731 1417 78
731 1426 145
731 1433 2592
731 1437 2309
731 1456 2135
731 1457 16
731 1462 87
731 1470 38400
731 1480 1559
731 1485 421
731 1497 12
731 1504 16626
731 1517 6109
731 1540 92
731 1549 59
731 1596 53
731 1613 117904
731 1617 39
731 1628 28
731 1630 737
731 1664 1503
731 1752 64
731 1773 169
731 1785 29
731 1787 120
731 1820 10
731 1822 1
731 1823 21
731 1831 155
731 1837 12134
732 182 10
732 240 4
732 403 49
732 719 458
732 1068 13524
733 685 2
734 457 41
734 926 52
735 56 90
735 87 74
735 114 128
735 127 70
735 246 147
735 375 84
735 416 86
735 476 40
735 731 44
735 918 87
735 947 48
735 989 39
735 1011 79
735 1016 40
735 1021 39
735 1072 106
735 1176 153
735 1359 46
735 1596 48
735 1611 41
735 1785 39
736 1437 1
737 462 5
738 877 4552
738 1821 199
739 163 5
739 1252 22457
742 1016 117
743 104 9
743 273 1
743 294 4
743 302 4
743 447 17
743 505 257
743 564 53
743 788 1
743 1536 6
743 1721 3
744 1517 2127
746 1200 1327
747 155 31
747 268 135
747 371 9
747 389 15865
747 397 38
747 574 3
747 701 3
747 1449 56
748 41 83
748 169 130
748 609 742
748 683 142
748 693 132
748 982 131
748 1257 136
748 1353 2834
748 1374 122
748 1628 148
748 1664 622
749 32 532
749 123 504
749 169 566
749 206 659
749 211 13
749 239 50
749 240 120
749 246 157572
749 293 45
749 296 142
749 300 129
749 311 980
749 321 679
749 379 181
749 389 639
749 435 38
749 452 278
749 478 12
749 526 105753
749 585 96
749 619 105
749 631 2
749 683 3567
749 685 2
749 686 9
749 716 125
749 731 81
749 759 103
749 760 618
749 875 34031
749 877 14
749 879 137
749 918 18
749 959 119
749 978 31
749 982 177105
749 989 106555
749 1008 136
749 1068 18
749 1072 1122
749 1101 110
749 1162 49
749 1176 84
749 1185 7
749 1189 254
749 1201 810
749 1231 105377
749 1240 31
749 1252 45591
749 1255 4290
749 1264 493
749 1353 6028
749 1372 215
749 1374 94
749 1391 8546
749 1403 477
749 1405 407
749 1433 564
749 1437 741
749 1456 84
749 1470 443
749 1480 334
749 1485 207
749 1517 347
749 1613 89813
749 1628 3
749 1630 113
749 1664 271
749 1709 8
750 114 1415
750 500 48
750 709 4247
750 766 166052
750 1200 77879
750 1437 453
752 29 33
752 75 8
752 145 75
752 237 6
752 243 2
752 246 155
752 361 15
752 435 38311
752 450 28
752 500 25378
752 588 32
752 610 4
752 618 15
752 619 1
752 685 93
752 709 13
752 760 93
752 902 14428
752 1029 4
752 1068 31
752 1185 21
752 1252 42591
752 1628 18
753 674 576519
753 911 312
753 1024 9
753 1171 34936
755 1022 909
755 1358 13
756 628 246
757 334 9
757 877 11087
757 1240 3
757 1470 10
758 99 3
758 114 9794
758 145 41
758 206 22
758 240 3
758 353 6
758 389 107521
758 391 32276
758 500 394
758 507 2
758 709 484
758 731 93
758 760 32
758 877 4018
758 1016 13
758 1066 47
758 1068 8824
758 1176 37
758 1200 44566
758 1252 73
758 1255 50
758 1372 28
758 1403 431
758 1433 66
758 1437 113
758 1456 44
758 1470 78728
758 1485 213
758 1628 51
758 1773 1
758 1822 1
758 1831 4
759 32 74
759 55 1
759 60 59
759 75 19
759 114 146321
759 117 2
759 123 49
759 126 17
759 145 20
759 151 1
759 164 7
759 206 73
759 215 1163
759 239 8
759 240 41
759 246 35997
759 256 34
759 258 4
759 290 7
759 293 1
759 311 132
759 317 41341
759 344 7
759 356 2
759 379 844
759 383 7292
759 389 1059
759 391 102228
759 432 3
759 435 18259
759 478 477
759 500 186
759 526 87
759 534 4
759 610 13
759 612 46
759 618 78
759 619 44
759 683 77975
759 685 20
759 686 27
759 709 3
759 711 66524
759 719 249
759 727 21
759 749 58
759 752 28
759 766 70
759 875 892
759 876 29
759 877 102
759 879 3
759 899 18
759 902 12
759 964 227
759 978 51
759 982 28479
759 988 12
759 989 39757
759 994 43214
759 1004 4
759 1011 52
759 1016 63
759 1022 32
759 1029 15
759 1068 22
759 1072 42
759 1161 8
759 1162 402
759 1176 339
759 1185 6
759 1200 64
759 1240 27
759 1252 65
759 1255 675
759 1264 34
759 1320 178
759 1353 294
759 1372 19
759 1376 12
759 1391 4
759 1403 22
759 1405 1150
759 1417 18
759 1426 84
759 1433 159
759 1437 10
759 1438 4
759 1456 9
759 1470 65
759 1517 101
759 1596 2
759 1617 28
759 1628 182
759 1645 21
760 29 269
760 32 40
760 41 50
760 75 559
760 82 9
760 114 686640
760 123 4342
760 145 2054
760 169 23550
760 206 98887
760 215 32379
760 239 1327
760 240 7
760 246 152399
760 296 234
760 307 364
760 311 5292
760 317 249412
760 321 7320
760 356 30118
760 379 2214
760 381 638
760 383 102258
760 389 1472
760 391 163499
760 435 58336
760 478 44
760 500 66608
760 510 17
760 526 104010
760 579 16
760 609 3166
760 610 154
760 613 1
760 618 83
760 622 119
760 635 85
760 683 34275
760 686 1
760 693 80
760 709 65228
760 711 87370
760 731 1033
760 749 913
760 752 102
760 759 51
760 766 97361
760 875 40518
760 877 1642
760 879 98
760 899 7
760 902 60933
760 917 33
760 918 48
760 964 23
760 978 3065
760 982 221
760 988 35
760 989 7218
760 994 45426
760 1004 81
760 1011 1353
760 1016 68083
760 1022 837
760 1066 116
760 1067 23
760 1068 40440
760 1072 6553
760 1101 5
760 1162 475
760 1176 248
760 1185 334
760 1189 524
760 1200 113532
760 1201 47854
760 1231 102
760 1252 134463
760 1255 5882
760 1264 456
760 1320 3335
760 1328 68
760 1353 1094
760 1359 416
760 1372 104
760 1376 178
760 1403 1512
760 1405 629
760 1406 47
760 1426 1248
760 1433 1119
760 1437 346
760 1450 5
760 1456 1
760 1462 76
760 1470 763
760 1480 158
760 1485 134
760 1517 7106
760 1518 78
760 1522 1
760 1549 33
760 1613 70963
760 1628 101
760 1630 3
760 1664 519
760 1752 45
760 1807 2
760 1822 6
760 1837 185
760 1847 1
761 994 515
763 215 15
763 311 11
763 500 28
763 709 13139
763 766 15677
764 801 6803
765 1252 6
766 32 4
766 34 5685
766 36 4
766 37 36901
766 38 17899
766 50 260
766 53 162
766 59 14869
766 69 3465
766 75 11367
766 85 73286
766 86 252232
766 88 702
766 93 12698
766 105 28684
766 112 72966
766 114 304289
766 119 113281
766 121 75558
766 123 108071
766 126 42
766 129 2823
766 139 3929
766 142 138232
766 144 82301
766 145 10272
766 161 1357
766 162 93777
766 164 7099
766 206 22956
766 207 5713
766 208 235
766 209 75386
766 210 227
766 211 272
766 213 46263
766 214 1462
766 215 434977
766 218 87566
766 226 143386
766 237 181427
766 238 35104
766 239 316984
766 240 115447
766 246 31121
766 251 34
766 256 5
766 257 148786
766 262 14454
766 263 8820
766 266 580403
766 293 1
766 296 38
766 307 192
766 311 39405
766 315 19669
766 317 225796
766 321 38758
766 323 55660
766 336 28476
766 339 99
766 349 2787
766 351 487
766 353 167085
766 356 50567
766 381 3
766 383 150742
766 388 54852
766 389 87012
766 391 64052
766 399 15344
766 406 1512
766 414 89625
766 432 612
766 435 96833
766 436 234702
766 439 45911
766 444 218705
766 456 1
766 462 12814
766 468 31
766 503 74632
766 505 5
766 512 273211
766 526 472922
766 536 295
766 539 5671
766 543 327515
766 548 36
766 560 44
766 576 12941
766 579 3427
766 580 102
766 585 191
766 587 83104
766 591 184
766 594 64102
766 597 1462
766 603 12984
766 610 56
766 613 232
766 615 257267
766 618 86
766 631 66373
766 632 127008
766 642 4805
766 649 73588
766 665 234946
766 674 58
766 683 74095
766 703 9753
766 709 161770
766 711 16207
766 713 96
766 715 280194
766 731 23080
766 741 122
766 746 175
766 750 163762
766 759 224
766 760 97196
766 763 11195
766 774 62221
766 791 60750
766 801 48116
766 808 5510
766 812 153951
766 813 3709
766 828 505
766 858 54305
766 875 512450
766 877 1441376
766 882 51
766 891 10642
766 899 109
766 903 110140
766 908 176
766 909 30826
766 910 1224308
766 914 55465
766 917 160
766 944 5
766 953 847
766 962 19956
766 963 337139
766 966 58640
766 970 155466
766 972 2
766 978 10798
766 982 611698
766 984 26388
766 993 10880
766 994 14703
766 997 213889
766 1016 550935
766 1022 295
766 1038 8912
766 1047 61
766 1066 47
766 1067 59
766 1068 137239
766 1072 108256
766 1080 258
766 1081 9397
766 1082 77075
766 1094 150200
766 1101 2
766 1104 1466
766 1108 4338
766 1109 93810
766 1112 50736
766 1134 4
766 1139 305511
766 1149 82
766 1162 80577
766 1176 212
766 1189 863
766 1200 216693
766 1201 33967
766 1227 80467
766 1231 239645
766 1240 91900
766 1242 10655
766 1243 96293
766 1252 15727
766 1255 251722
766 1260 294
766 1264 137177
766 1270 41834
766 1272 4197
766 1277 53
766 1280 57760
766 1281 158257
766 1286 67
766 1293 54081
766 1295 23174
766 1298 42846
766 1303 160
766 1312 45097
766 1314 275
766 1316 97317
766 1320 40
766 1321 73319
766 1322 1892
766 1328 103754
766 1348 5
766 1353 178896
766 1359 71132
766 1363 3169
766 1372 147
766 1376 183181
766 1391 171596
766 1394 7167
766 1397 2394
766 1402 86721
766 1403 220510
766 1404 10834
766 1405 7327
766 1421 54356
766 1430 318419
766 1433 259708
766 1437 999738
766 1454 39573
766 1456 44381
766 1457 89
766 1460 41838
766 1462 511453
766 1463 10333
766 1470 256952
766 1480 37320
766 1483 584
766 1485 7140
766 1488 70781
766 1504 67693
766 1515 319652
766 1517 26248
766 1522 59433
766 1534 149492
766 1543 72408
766 1548 36143
766 1549 176633
766 1555 269
766 1561 6903
766 1579 214
766 1602 301733
766 1604 254
766 1613 291343
766 1614 27543
766 1628 40
766 1636 1
766 1642 54356
766 1656 1997
766 1671 36430
766 1679 57729
766 1689 76981
766 1695 8755
766 1705 143
766 1719 57985
766 1783 23097
766 1799 1
766 1800 6
766 1810 115
766 1820 57308
766 1822 48952
766 1823 157
766 1831 86
766 1833 1922
766 1835 4
766 1837 96049
766 1847 220222
768 674 39976
768 928 30
768 1024 6
769 154 67
769 311 3589
769 437 1
769 524 1
771 875 50
771 978 3767
771 1563 2
772 1573 2
773 182 2
773 441 114
773 1068 4318
774 114 94587
774 709 66395
774 766 57717
774 982 606
775 58 1376
775 88 71861
775 156 6
775 269 758
775 370 5
775 479 304
775 483 17
775 501 44
775 505 105
775 533 30
775 620 8230
775 643 28
775 673 9707
775 676 8271
775 786 1356
775 847 16818
775 1232 26
775 1241 677
775 1300 8200
775 1306 1
775 1433 127321
775 1443 6030
775 1455 19656
775 1588 604
775 1736 2878
775 1762 3756
775 1809 40
775 1830 173
778 56 814
778 75 146
778 87 354
778 114 281
778 127 307
778 338 266
778 356 222
778 375 600
778 416 585
778 432 229
778 476 261
778 610 128
778 731 335
778 978 387
778 989 369
778 1011 516
778 1016 386
778 1022 22
778 1054 429
778 1176 1366
778 1255 129
778 1353 50
778 1359 368
778 1573 35
778 1611 169
778 1617 210
778 1785 374
779 340 971
779 1523 201
779 1701 10116
780 41 216
780 96 16
780 709 8079
782 1837 6
783 1159 612
784 505 8
786 58 3
786 673 11
786 775 1361
787 51 12
787 88 4
787 475 1
787 505 910
787 567 780
787 689 27
787 806 15
787 865 28
787 1145 438
787 1217 2
787 1346 29
787 1451 6
787 1466 4
787 1481 8
787 1557 4
787 1660 56
788 302 2
788 505 282
788 564 68
788 743 2
788 1684 7
789 1724 4
791 164 4
791 526 4
791 709 3
791 766 64039
791 1240 246
792 847 5
792 1724 69
793 47 7
793 70 640
793 464 2
793 794 43
793 796 52
793 838 86
793 1262 8
793 1307 15
793 1429 2
793 1652 2
794 70 441
794 88 10
794 464 4
794 726 1
794 793 43
794 796 46
794 819 7
794 838 31
794 840 1
794 1129 1
794 1262 17
794 1307 44
794 1734 1
795 70 3
796 70 500
796 402 9
796 464 3
796 726 12
796 793 43
796 794 42
796 819 7
796 826 9
796 838 96
796 1132 4
796 1236 3
796 1262 17
796 1305 6
796 1307 62
796 1652 2
798 674 174
800 679 2809
800 1247 396
800 1494 157
801 114 6
801 149 83
801 215 52793
801 246 2
801 685 5
801 766 52131
801 1068 15243
801 1302 1269
801 1414 3
801 1433 29893
801 1435 9563
801 1573 6
802 314 10
802 366 11
802 544 490
802 921 54
802 935 56
802 1089 11
802 1240 2
802 1329 4
802 1347 378
802 1388 88
802 1511 5
802 1741 117
802 1759 3
802 1764 19
802 1765 170
802 1768 334
802 1772 269
802 1777 25
802 1778 23
802 1779 547
802 1781 42
802 1784 306
802 1793 323
802 1801 235
802 1815 164
802 1824 1096
802 1834 72
802 1839 24
802 1842 2
802 1845 281
802 1849 2
803 70 4
803 88 68
803 152 4
803 402 166
803 726 8
803 805 22
803 827 3
803 1345 9
804 264 301
804 854 15
804 1429 5
805 70 9
805 402 364
805 726 82
805 796 13
805 803 24
805 819 2
805 823 6
805 827 68
806 91 666
806 94 15
806 152 24
806 308 1
806 505 39
806 567 21
806 647 72
806 787 22
806 818 2
806 844 1
806 951 2
806 977 50
806 1145 2
806 1186 6
806 1451 72
806 1660 10
808 766 7047
808 1200 4255
810 628 7047
810 674 404
810 1499 134
812 52 65
812 114 21574
812 145 34
812 215 148
812 246 643
812 383 1276
812 391 117
812 526 127330
812 766 154198
812 902 321
812 982 132
812 1016 128507
812 1072 52
812 1200 312
812 1252 764
812 1405 35
812 1462 18
813 88 350
813 389 5
813 505 942
813 628 205138
813 674 241100
813 766 3105
813 875 518
813 1200 2941
813 1433 28993
813 1437 71902
813 1499 11754
814 88 15
814 185 30
814 398 7
814 475 240
814 567 9
814 600 51
814 1186 1247
814 1217 26
814 1447 18
814 1466 170
814 1481 13
814 1660 483
814 1677 9
814 1718 3
814 1732 44
815 47 28
816 70 2
816 115 18
816 152 3453
816 369 84
816 458 6
816 604 15
816 817 5
816 836 204
816 844 9
816 851 24
816 859 193
816 860 89
816 1130 8
816 1131 2
816 1146 19
816 1190 27
816 1266 15
816 1310 20
816 1601 3
816 1608 19
816 1733 11
816 1742 1
816 1743 129
816 1746 1
817 67 111
817 91 15
817 115 16
817 122 21
817 152 2322
817 369 1
817 816 5
817 818 6
817 823 6
817 844 52
817 851 19
817 860 20
817 862 82
817 1030 46
817 1146 8
817 1190 12
817 1266 60
817 1387 15
817 1601 143
817 1677 5
817 1743 16
818 67 17
818 91 1404
818 115 4
818 152 1524
818 297 9
818 308 3
818 647 3
818 684 10
818 806 1
818 817 9
818 827 15
818 844 2
818 851 8
818 977 15
818 1030 22
818 1048 1
818 1387 296
818 1451 2
818 1476 6
818 1505 4
818 1601 11
818 1660 2
819 70 239
819 402 34
819 464 6
819 720 39
819 726 38
819 793 6
819 796 9
819 814 3
819 826 15
819 838 8
819 1132 16
819 1262 4
819 1305 1
819 1307 9
819 1310 2
820 47 2491
820 68 8
820 70 1
820 88 29
820 679 7
820 832 16
820 864 27
820 1181 2
820 1203 16
821 1455 15
822 674 351
823 70 11
823 152 1
823 316 2
823 402 973
823 726 17
823 805 6
823 826 9
823 1609 64
823 1634 8
823 1677 1
823 1728 1
824 674 567
825 47 16
826 70 77
826 88 215
826 402 7
826 464 11
826 720 23
826 726 394
826 819 24
826 823 9
826 1131 5
826 1132 17
826 1236 12
826 1307 8
827 70 29
827 88 9
827 152 13
827 402 560
827 726 113
827 803 5
827 805 68
827 818 18
827 1609 8
828 215 26
828 240 16
828 246 3
828 389 13662
828 500 2073
828 674 632652
828 753 1
828 877 191792
828 911 1901
828 1024 549
828 1139 50737
828 1162 23606
828 1171 106031
828 1189 311
828 1200 9355
828 1240 3800
828 1255 47600
828 1408 8
828 1433 54592
828 1437 107565
828 1456 19922
828 1822 9391
829 88 65
830 16 1
830 122 91
830 152 1027
830 482 1265
830 684 73
830 836 9
830 844 352
830 851 1
830 1030 20
830 1048 157
830 1130 1
830 1186 5
830 1290 45
830 1387 43
830 1422 74
830 1481 51
830 1544 48
830 1660 97
830 1677 29
830 1720 109
831 47 17
831 825 1
832 1 7
832 47 2683
832 392 15
832 820 3
832 864 6
832 1181 16
832 1203 54
833 705 1
833 1288 2
833 1724 20
834 849 12
834 1186 116
834 1593 12
835 91 5
835 152 4
835 297 1
836 67 1
836 70 3
836 115 4
836 152 4347
836 369 260
836 458 22
836 604 25
836 684 1
836 816 196
836 817 1
836 830 9
836 844 9
836 851 112
836 859 522
836 860 30
836 1048 9
836 1130 18
836 1131 19
836 1146 8
836 1190 65
836 1266 36
836 1290 18
836 1310 2
836 1608 24
836 1609 27
836 1677 5
836 1733 12
836 1743 106
836 1746 28
837 47 12
838 70 361
838 402 1
838 464 2
838 726 1
838 793 94
838 794 31
838 796 102
838 819 7
838 1262 7
838 1307 46
839 47 11
840 440 1239
841 500 2439
841 766 330
841 1200 21845
842 628 1252
842 674 1159
843 709 1
844 88 3854
844 91 17
844 94 1
844 122 432
844 152 2171
844 369 3
844 482 865
844 505 50
844 567 20
844 647 5
844 684 81
844 720 1
844 787 2
844 806 5
844 814 1
844 816 9
844 817 53
844 818 3
844 830 337
844 851 1
844 977 20
844 1030 142
844 1048 674
844 1130 9
844 1145 9
844 1186 10
844 1190 9
844 1290 590
844 1387 123
844 1422 75
844 1451 3
844 1481 12
844 1544 105
844 1601 8
844 1608 4
844 1609 65
844 1660 52
844 1677 22
844 1720 37
844 1743 3
846 283 4
846 454 3
846 705 1
846 847 564
846 912 2
846 1288 4
846 1306 6
846 1724 2020
846 1731 4
847 88 13261
847 156 7
847 283 932
847 505 33
847 620 4
847 646 7
847 704 3
847 705 516
847 775 15791
847 846 581
847 857 599
847 863 17
847 903 93
847 1076 266
847 1300 1826
847 1433 60441
847 1455 3953
847 1568 2
847 1724 10
847 1736 1786
847 1747 8
847 1855 1
848 1016 7
849 88 2
849 398 9
849 475 23
849 568 13
849 600 13
849 814 3
849 1186 1716
849 1447 163
849 1466 24
849 1481 13
849 1528 4
849 1593 17
849 1660 48
849 1718 67
849 1720 4
849 1732 14
851 67 6
851 115 45
851 152 3432
851 369 9
851 458 19
851 604 13
851 806 1
851 816 23
851 817 44
851 836 106
851 844 2
851 859 67
851 860 21
851 862 124
851 1030 2
851 1102 1
851 1130 6
851 1146 18
851 1190 37
851 1266 98
851 1387 1
851 1422 1
851 1608 19
851 1609 4
851 1677 1
851 1733 32
851 1743 26
851 1746 6
852 877 14650
854 264 2614
854 505 6
854 726 9
854 794 7
854 804 8
854 1129 3
854 1271 2
854 1429 42
855 31 2
855 185 9
855 236 4
855 427 6
855 712 16
855 1207 30
855 1217 2630
855 1254 218
855 1349 229
855 1446 6
855 1447 8
855 1729 6
855 1742 297
856 628 793
856 674 4094
857 847 812
857 1724 267
858 709 57918
858 711 2290
858 766 56100
858 875 2
858 982 6
858 1437 3
859 115 4
859 152 2498
859 369 76
859 458 10
859 604 14
859 816 199
859 817 12
859 836 487
859 851 75
859 860 95
859 1130 2
859 1190 26
859 1266 12
859 1310 2
859 1608 3
859 1609 4
859 1677 1
859 1733 18
859 1742 1
859 1743 153
860 88 152
860 115 6
860 152 4811
860 369 6
860 402 20
860 458 678
860 604 353
860 684 20
860 816 63
860 817 20
860 823 1
860 836 37
860 851 25
860 859 89
860 862 6
860 1102 3
860 1130 3
860 1190 11
860 1266 24
860 1310 222
860 1608 1
860 1609 11
860 1634 6
860 1677 21
860 1733 21
860 1743 158
860 1746 2
861 47 34
862 67 47
862 91 9
862 115 41
862 152 2711
862 297 3
862 308 1
862 604 13
862 817 86
862 818 5
862 851 142
862 860 20
862 1030 11
862 1146 2
862 1190 11
862 1266 109
862 1290 4
862 1387 2
862 1422 9
862 1476 3
862 1601 25
862 1733 6
862 1743 16
863 847 12
863 1724 113
864 47 350
864 68 4
864 820 40
864 832 3
865 505 878
865 567 255
865 689 21
865 787 28
865 1040 2
865 1145 46
865 1346 10
865 1466 11
865 1557 2
865 1660 1
866 47 3
867 1456 8
869 114 1235
869 711 8958
869 1016 50
870 300 29
870 321 127
870 435 137
870 585 117
870 618 45
870 683 125
870 872 95
870 1066 176
870 1068 269
870 1139 4898
870 1417 120
870 1454 7027
870 1567 36
870 1785 114
871 114 52
871 1022 50
872 39 36
872 75 7
872 117 1
872 123 67
872 145 18
872 159 291
872 164 17
872 169 18
872 204 4
872 206 5
872 237 1
872 246 146
872 258 1
872 293 33
872 300 259
872 311 17
872 321 107
872 322 215
872 353 2456
872 403 2
872 432 15
872 435 79416
872 489 3
872 500 79
872 506 6
872 585 112
872 609 839
872 618 6
872 685 3
872 709 62
872 731 2
872 870 261
872 875 534
872 899 11
872 970 152
872 978 36
872 982 1301
872 988 1
872 1043 240
872 1066 250
872 1068 9842
872 1200 34474
872 1201 12
872 1252 196
872 1264 1
872 1320 10
872 1328 28
872 1353 50
872 1359 108
872 1374 152
872 1376 5
872 1391 775
872 1406 3
872 1417 278
872 1426 84
872 1435 350
872 1517 142
872 1596 34
872 1628 35
872 1645 20
872 1664 180
872 1752 3
872 1799 5
872 1820 8
872 1837 23
873 877 9841
874 32 141
874 123 124
874 211 127
874 265 106
874 371 1
874 379 2
874 389 7390
874 551 151
874 719 48
874 1066 28
874 1324 121
874 1362 11
874 1403 123
874 1428 24
874 1470 135
874 1611 122
874 1738 328
875 32 159368
875 49 54
875 75 43151
875 82 29875
875 86 129
875 88 781
875 114 730579
875 117 19726
875 123 125856
875 144 382
875 145 44202
875 158 1829
875 169 40770
875 176 15266
875 179 26620
875 184 123
875 193 37
875 196 164750
875 206 102675
875 211 74542
875 215 101683
875 226 410
875 238 10
875 239 75894
875 240 364858
875 246 151340
875 251 13290
875 266 12891
875 300 29541
875 311 216208
875 317 274657
875 321 92037
875 334 30315
875 337 13333
875 343 2
875 352 159
875 353 16
875 356 89253
875 371 117
875 379 58878
875 381 513
875 383 39935
875 389 866815
875 391 603159
875 403 14476
875 432 33020
875 435 410129
875 439 243
875 452 14
875 478 88264
875 494 20682
875 500 352679
875 506 19420
875 507 73921
875 510 14205
875 522 8
875 526 147269
875 530 1372
875 532 29179
875 536 72
875 543 26304
875 548 30749
875 575 131
875 579 21569
875 585 82130
875 588 15270
875 595 13813
875 597 491
875 611 14795
875 612 150
875 613 18726
875 622 21503
875 671 4335
875 674 265410
875 683 160597
875 686 1193
875 709 180318
875 711 432512
875 715 20624
875 716 34486
875 718 14296
875 721 537
875 731 124582
875 749 34456
875 759 1631
875 760 39761
875 766 520467
875 771 47
875 778 49
875 813 422
875 828 6
875 872 401
875 877 919529
875 879 35423
875 902 5598
875 903 119362
875 908 136211
875 910 84439
875 911 109
875 914 7
875 918 38283
875 936 19136
875 944 4
875 956 120
875 964 33135
875 966 13749
875 975 1778
875 978 151496
875 982 97636
875 989 318297
875 994 116234
875 997 90611
875 998 37486
875 1000 17453
875 1011 41897
875 1016 153909
875 1022 219834
875 1029 3113
875 1031 80
875 1038 17733
875 1047 2682
875 1061 15164
875 1066 883
875 1067 15733
875 1068 400785
875 1072 81785
875 1081 33192
875 1106 6
875 1109 1
875 1161 224
875 1162 308253
875 1171 6463
875 1176 57729
875 1185 99017
875 1189 227751
875 1200 566835
875 1201 24056
875 1214 1
875 1231 3103
875 1240 273759
875 1245 11
875 1252 316352
875 1255 761884
875 1256 35018
875 1264 101326
875 1293 68
875 1297 24455
875 1304 15158
875 1313 3230
875 1320 43260
875 1322 1130
875 1339 15942
875 1352 13338
875 1353 45821
875 1356 16503
875 1359 49
875 1372 332754
875 1376 90
875 1390 1682
875 1391 257
875 1403 381733
875 1405 148935
875 1408 18
875 1411 15451
875 1420 37831
875 1426 43950
875 1433 526539
875 1435 171
875 1437 894262
875 1438 28374
875 1441 12
875 1450 19052
875 1456 289029
875 1457 2339
875 1460 261
875 1462 15
875 1470 480245
875 1480 282045
875 1482 6
875 1484 20051
875 1485 227110
875 1488 26
875 1517 153838
875 1518 132
875 1521 16638
875 1524 2
875 1543 4
875 1573 7
875 1613 89881
875 1615 153
875 1628 38614
875 1630 163493
875 1633 4
875 1636 6476
875 1664 117
875 1686 122
875 1691 2
875 1695 6
875 1698 7
875 1730 30
875 1752 14168
875 1773 70066
875 1780 12
875 1790 4553
875 1799 659
875 1807 8269
875 1820 60907
875 1822 132444
875 1823 17445
875 1826 8370
875 1831 112577
875 1834 10759
875 1835 3
875 1837 180152
875 1844 5
876 39 7
876 179 82
876 344 22
876 391 61282
876 485 718
876 507 139
876 731 124
876 880 18
876 1047 115
876 1054 326
876 1264 546
876 1365 537
876 1417 30
876 1629 57
876 1644 60
876 1682 90
877 29 5
877 30 13
877 32 150882
877 40 24890
877 56 134
877 62 1855
877 69 234319
877 75 812
877 82 109
877 86 108302
877 88 21731
877 98 2
877 102 12045
877 108 17058
877 114 915455
877 123 183967
877 139 549
877 145 14403
877 149 283
877 156 74
877 158 16206
877 161 653
877 165 4
877 169 6012
877 176 13556
877 181 13
877 184 30750
877 188 59658
877 196 17927
877 206 113484
877 207 131761
877 209 22799
877 211 49017
877 215 464464
877 223 9
877 226 2175
877 239 1286
877 240 19
877 246 163682
877 250 704
877 251 2437
877 257 215
877 259 46736
877 266 242441
877 293 113
877 310 26050
877 311 144521
877 315 2044
877 317 220751
877 321 21803
877 334 36954
877 337 111
877 343 4
877 349 622
877 353 69121
877 356 130896
877 379 39249
877 381 1195
877 383 52542
877 389 935598
877 391 876254
877 403 141
877 432 12524
877 435 352588
877 436 496
877 439 18117
877 444 100092
877 452 45
877 462 8604
877 470 4
877 478 83721
877 487 6
877 494 13336
877 500 403075
877 503 6605
877 505 1212
877 506 12448
877 507 110338
877 512 37143
877 525 9253
877 526 188183
877 543 166334
877 545 82
877 548 14583
877 577 436
877 579 358915
877 585 2785
877 591 152
877 594 906
877 595 13802
877 597 536
877 613 461
877 615 23414
877 625 91975
877 649 5
877 665 240503
877 669 112
877 671 12302
877 672 11242
877 674 984917
877 683 143125
877 686 415
877 709 697620
877 711 538710
877 715 467208
877 716 14391
877 718 4798
877 730 7
877 731 42088
877 738 4881
877 749 13
877 757 10797
877 758 3929
877 759 1297
877 760 624
877 766 1466962
877 801 13
877 809 6
877 828 191816
877 852 11158
877 873 10051
877 875 883590
877 879 3476
877 882 6
877 890 816
877 902 6809
877 903 69
877 908 12
877 910 704127
877 911 198044
877 914 67753
877 915 6
877 918 888
877 926 135
877 944 11
877 945 12883
877 956 168
877 964 2788
877 966 61
877 970 3
877 978 108788
877 982 247984
877 984 2306
877 989 207283
877 993 145276
877 994 129336
877 997 327770
877 1000 48214
877 1004 136
877 1008 140
877 1011 808
877 1016 427740
877 1018 282
877 1022 125282
877 1031 39206
877 1035 16052
877 1038 150216
877 1043 173
877 1060 495
877 1061 73970
877 1066 36
877 1067 17808
877 1068 381188
877 1072 107011
877 1075 1197
877 1082 80706
877 1094 119
877 1106 33346
877 1107 62423
877 1109 10
877 1117 4077
877 1139 513530
877 1162 377492
877 1163 374
877 1171 416211
877 1176 29584
877 1185 2010
877 1189 42
877 1200 1081616
877 1201 1864
877 1210 115
877 1214 49
877 1222 4381
877 1231 433
877 1240 289510
877 1242 764
877 1243 93119
877 1252 345463
877 1255 647852
877 1264 39463
877 1287 110425
877 1292 3346
877 1297 8283
877 1304 50035
877 1312 62577
877 1316 2
877 1320 2441
877 1321 103973
877 1322 90172
877 1328 476
877 1339 38
877 1340 12067
877 1350 16296
877 1352 10513
877 1353 19667
877 1361 18
877 1372 191228
877 1382 4997
877 1391 456
877 1401 10622
877 1402 162980
877 1403 369500
877 1405 110725
877 1408 114291
877 1411 177
877 1413 34966
877 1418 18
877 1421 28524
877 1423 1
877 1426 1023
877 1433 740967
877 1437 1485008
877 1438 17122
877 1440 600
877 1454 66136
877 1456 444153
877 1457 203996
877 1460 39015
877 1462 34398
877 1470 425333
877 1480 311483
877 1484 26596
877 1485 4
877 1504 2
877 1517 183553
877 1520 233
877 1521 39389
877 1524 6415
877 1525 49
877 1534 34297
877 1542 4
877 1548 418749
877 1549 20
877 1573 9
877 1594 25810
877 1602 58247
877 1613 52335
877 1614 457801
877 1628 17494
877 1630 188833
877 1642 285
877 1694 4
877 1752 14694
877 1773 35808
877 1780 10
877 1820 54916
877 1821 23986
877 1822 400120
877 1829 6
877 1831 117454
877 1834 4
877 1837 236331
877 1841 26789
877 1843 31711
877 1844 20247
877 1847 75939
879 32 23742
879 75 6
879 82 30
879 123 45941
879 169 228
879 206 855
879 211 56
879 215 3
879 240 2
879 246 252
879 311 24
879 313 192
879 321 26
879 335 179
879 343 44
879 379 166853
879 389 1006
879 391 116589
879 432 121
879 452 5
879 478 1545
879 485 863
879 526 225
879 536 105
879 683 17945
879 686 521
879 691 20
879 711 53483
879 719 615
879 749 137
879 759 3
879 760 69
879 875 31016
879 877 3844
879 902 5
879 918 238
879 926 28
879 964 11
879 978 517
879 982 748
879 989 313
879 994 30458
879 1072 525
879 1162 286
879 1176 242
879 1185 3
879 1189 28
879 1240 88
879 1252 91
879 1255 4546
879 1304 126
879 1320 9
879 1353 16
879 1372 458
879 1403 674
879 1405 1390
879 1433 52
879 1437 4
879 1456 163
879 1470 249
879 1480 7
879 1517 205
879 1541 172
879 1613 311
879 1628 106
879 1630 94
879 1664 126
879 1700 10
880 41 3114
880 307 64
880 685 3
880 876 22
880 1109 73
880 1664 173
881 155 191
881 389 7911
881 485 205
881 1470 59
882 189 6
882 215 2
882 500 22
882 537 6
882 685 7
882 709 3
882 877 9
882 1016 11
882 1231 6
882 1437 6
882 1522 7
882 1573 58
882 1613 16
883 386 6
883 389 4267
883 500 36
883 575 3
883 719 362
883 1313 20
883 1372 96
887 215 1
887 1573 5
888 313 1
888 391 22214
888 711 42826
888 719 73
888 1644 1
888 1664 208
890 300 138
890 322 138
890 870 123
890 901 129
890 1066 142
890 1068 149
890 1072 161
890 1101 2979
891 766 8435
891 1573 3
892 246 237
892 500 307
894 215 6012
894 685 1668
894 766 2
894 1364 8
894 1573 10
895 875 8
897 164 102
897 1533 297
898 1573 2
899 63 93
899 105 1
899 114 128773
899 117 4
899 137 1
899 145 57
899 169 114
899 206 39
899 234 91
899 239 33
899 246 49
899 256 332
899 289 43
899 290 1
899 296 115
899 317 75360
899 321 12
899 345 170
899 356 36087
899 361 7
899 375 3
899 383 7594
899 391 35820
899 435 54430
899 452 4
899 476 45
899 500 388
899 504 10
899 526 9473
899 560 1
899 565 50
899 605 75
899 609 11
899 613 16
899 619 7
899 623 75
899 685 16
899 711 22468
899 716 3
899 719 98
899 759 41
899 760 16
899 766 427
899 872 12
899 902 8426
899 918 70
899 940 6
899 972 1
899 978 38
899 982 42605
899 988 2
899 989 50
899 994 29276
899 1004 139
899 1011 3
899 1022 12
899 1043 22
899 1066 10
899 1068 6441
899 1072 101
899 1101 5
899 1166 132
899 1200 57512
899 1240 203
899 1246 1645
899 1252 6
899 1258 16449
899 1264 187
899 1277 2
899 1320 15
899 1328 28
899 1353 95
899 1406 15
899 1423 5
899 1435 1281
899 1438 3
899 1450 47
899 1488 8
899 1504 144
899 1549 240
899 1567 58
899 1596 15
899 1613 39
899 1629 301
899 1631 7
899 1645 85
899 1664 192
899 1698 2
899 1700 4
899 1752 42
899 1785 27
899 1823 2
899 1837 52
900 1226 192
900 1227 186
901 114 42074
901 169 7
901 245 133
901 290 45
901 335 11
901 383 182
901 391 41998
901 526 250
901 560 2
901 711 103021
901 890 129
901 994 31501
901 1004 126
901 1047 344
901 1054 140
901 1450 22
901 1541 135
901 1628 5
902 32 2827
902 38 3190
902 41 41
902 60 988
902 75 16539
902 114 1105752
902 119 4444
902 123 1908
902 126 11214
902 140 1
902 145 1472
902 163 26
902 164 47719
902 169 22667
902 189 53
902 206 92959
902 215 493329
902 218 571
902 234 108
902 237 35894
902 239 74580
902 240 12
902 246 154340
902 251 379
902 256 11444
902 258 73174
902 262 215
902 293 15654
902 296 63461
902 311 138469
902 317 488827
902 321 153136
902 334 110
902 344 7785
902 353 2089
902 356 115632
902 379 256
902 381 28053
902 383 418369
902 389 331114
902 391 567878
902 432 8063
902 435 413809
902 452 33
902 462 2525
902 476 68
902 478 1344
902 499 2
902 500 228
902 506 182
902 526 763421
902 539 69
902 548 2
902 549 1
902 560 114
902 576 707
902 579 12
902 585 199
902 610 73
902 613 10487
902 618 65147
902 619 6478
902 625 489
902 632 1395
902 648 620
902 683 514
902 686 20
902 709 97381
902 711 317263
902 715 1192
902 716 155
902 727 35565
902 731 148926
902 752 14788
902 758 2239
902 760 62369
902 766 398
902 875 2205
902 877 6786
902 899 9650
902 916 97
902 918 121
902 926 138
902 953 2430
902 959 61
902 970 191
902 972 8
902 978 108309
902 982 358274
902 984 1649
902 988 1116
902 989 252675
902 994 104377
902 997 683
902 998 157
902 1004 40
902 1011 21328
902 1016 559300
902 1021 65
902 1022 245785
902 1027 14
902 1066 12688
902 1068 276371
902 1072 83524
902 1075 11
902 1090 4940
902 1101 132244
902 1109 19060
902 1162 104
902 1176 55
902 1185 13103
902 1189 147
902 1200 1237720
902 1201 65946
902 1221 2
902 1231 198090
902 1240 775
902 1251 47130
902 1252 169649
902 1255 5914
902 1264 129874
902 1270 5
902 1277 338
902 1304 405
902 1308 51
902 1320 14713
902 1321 2265
902 1328 77631
902 1353 245781
902 1359 93809
902 1374 13990
902 1376 46501
902 1391 43030
902 1403 1051
902 1404 392
902 1405 1488
902 1406 36625
902 1411 158
902 1414 14
902 1426 29809
902 1430 1055
902 1433 1101
902 1437 1441
902 1438 13
902 1456 709
902 1457 116
902 1460 638
902 1462 1081
902 1470 4308
902 1480 281
902 1485 3645
902 1504 90
902 1517 157565
902 1522 300
902 1549 39448
902 1613 138970
902 1628 27
902 1630 1668
902 1631 1854
902 1645 8636
902 1656 1184
902 1664 132
902 1752 12872
902 1773 51
902 1783 7245
902 1799 23243
902 1820 129896
902 1822 525
902 1831 870
902 1837 338035
903 32 46
903 123 34880
903 156 107
903 169 488
903 196 7528
903 211 120
903 215 58076
903 246 55
903 311 108
903 321 320
903 334 3898
903 389 31528
903 432 4
903 478 221
903 494 56
903 510 53
903 526 45960
903 669 28
903 709 78004
903 718 3348
903 719 947
903 766 108620
903 847 92
903 875 121155
903 890 170
903 978 55
903 982 5396
903 994 34
903 1068 47
903 1162 164440
903 1176 47
903 1200 48621
903 1240 100473
903 1255 81026
903 1258 107
903 1313 144
903 1372 113
903 1405 302
903 1420 10324
903 1433 142726
903 1437 154152
903 1456 1156
903 1470 174255
903 1480 69355
903 1567 437
903 1573 14
903 1628 79
903 1630 1384
903 1664 344
903 1710 10
903 1831 11
907 478 108
907 507 130
907 1176 131
907 1372 141
907 1403 131
907 1450 126
908 114 75695
908 317 70943
908 875 139769
908 877 11
908 978 212
908 982 337125
908 1072 254
908 1435 52998
908 1437 313
908 1613 55923
909 766 28301
909 1200 2953
910 114 138332
910 123 1300
910 156 2
910 164 9
910 215 429669
910 246 47736
910 311 1705
910 317 122
910 356 196
910 389 126436
910 391 237554
910 435 75969
910 500 534228
910 506 10
910 674 3157
910 709 444198
910 711 260711
910 732 1
910 758 2
910 766 1238817
910 875 86827
910 877 663885
910 982 601
910 1016 390351
910 1068 63859
910 1072 1416
910 1200 554245
910 1240 1549
910 1252 173918
910 1255 77862
910 1353 51972
910 1403 1870
910 1433 85846
910 1437 417178
910 1470 1620
910 1613 1516
911 240 19
911 389 7668
911 674 736311
911 753 23
911 828 2915
911 877 195744
911 1171 59362
911 1200 4829
911 1255 49268
911 1433 54899
911 1437 55682
911 1822 5005
912 283 11
912 558 1
912 846 2
912 1724 76
914 114 70501
914 215 184
914 389 60
914 391 39
914 500 43475
914 526 15684
914 709 1756
914 711 55198
914 766 54427
914 877 70497
914 982 428
914 1016 266621
914 1437 18101
914 1470 1023
914 1613 7
915 1573 2
916 114 53983
916 145 165
916 169 5
916 317 4221
916 391 11294
916 500 6971
916 711 65844
916 1011 172
916 1016 41088
916 1101 3
916 1200 1955
916 1353 4
917 215 4330
917 500 108872
917 760 5
917 877 198
917 1252 23685
917 1264 277
918 29 26
918 32 486
918 39 54
918 75 18
918 82 381
918 114 154481
918 123 6030
918 163 19
918 164 13
918 179 10
918 204 1
918 206 51
918 215 195
918 234 141
918 239 31
918 240 25
918 246 23042
918 256 94
918 290 29
918 296 51
918 311 446
918 317 63122
918 321 455
918 331 1
918 343 24
918 344 39
918 356 8590
918 379 140721
918 381 79
918 383 454
918 389 41526
918 391 167275
918 435 23898
918 452 29
918 476 31
918 478 1288
918 485 129
918 499 5
918 500 11149
918 506 5
918 508 29
918 510 5
918 526 5
918 534 5
918 549 11
918 590 1
918 605 3
918 618 144
918 619 21
918 683 35036
918 685 6
918 686 596
918 709 67
918 711 82578
918 719 484
918 727 115
918 731 141
918 749 9
918 760 144
918 875 37696
918 877 1878
918 899 47
918 902 78
918 964 347
918 978 87
918 982 722
918 988 59
918 989 28021
918 994 64712
918 1011 52
918 1022 7
918 1029 30
918 1068 593
918 1072 801
918 1161 2
918 1162 2404
918 1176 4
918 1185 95
918 1189 1164
918 1200 99155
918 1201 40
918 1240 67
918 1251 16
918 1252 176
918 1255 36143
918 1264 56
918 1277 47
918 1297 1
918 1320 91
918 1328 6
918 1353 275
918 1359 22
918 1372 340
918 1403 612
918 1405 4444
918 1406 86
918 1426 1196
918 1433 66
918 1456 204
918 1480 341
918 1485 41
918 1504 14
918 1517 48354
918 1596 12
918 1613 1779
918 1628 3
918 1645 56
918 1696 136
918 1699 94
918 1700 19
918 1752 19
918 1799 13
918 1820 10
918 1837 7
919 505 4
920 972 4519
921 249 6
921 314 49
921 366 28
921 544 4702
921 802 22
921 935 919
921 1148 23
921 1167 5
921 1216 2
921 1329 264
921 1347 2590
921 1388 762
921 1503 23
921 1585 20
921 1635 5
921 1707 7
921 1741 1832
921 1759 34
921 1764 52
921 1768 7
921 1778 2
921 1779 34
921 1784 138
921 1793 173
921 1796 4
921 1817 12
921 1824 7893
921 1834 433
921 1845 28
922 70 40
922 421 717
922 1345 347
923 505 44
925 240 7
925 719 39
925 1240 8924
925 1304 1
925 1405 8
925 1433 53
925 1437 12308
926 41 153
926 117 28
926 123 320
926 134 58
926 179 12
926 206 33
926 245 137
926 256 160
926 311 113
926 313 161
926 335 162
926 361 7
926 379 269
926 389 40624
926 391 609
926 485 581
926 494 70
926 506 3
926 548 41
926 610 12
926 613 16
926 685 6
926 879 30
926 943 53
926 956 122
926 1004 127
926 1016 53
926 1067 5
926 1068 41499
926 1162 84
926 1176 227
926 1200 50979
926 1256 2
926 1339 5
926 1390 5
926 1403 1069
926 1426 66
926 1433 639
926 1456 60
926 1541 30
926 1631 5
926 1645 3
927 246 5769
927 982 538
927 1221 4
927 1510 1
928 674 43370
928 1024 221
928 1171 7
929 692 6
930 114 62260
930 246 1117
930 709 386
930 711 360
930 1200 37
933 1016 30575
935 156 12
935 802 42
935 921 793
935 1329 4
936 52 1813
936 156 56
936 391 48084
936 686 211
936 711 42229
936 719 27
936 875 19210
936 1324 68
936 1404 53
936 1405 68
936 1478 9
936 1579 140
936 1644 4
937 1016 9823
937 1462 8483
938 875 4
939 536 36
940 126 47
940 179 2
940 206 68
940 237 9
940 311 7
940 361 44
940 381 10
940 403 3
940 435 13458
940 485 736
940 534 8
940 588 1
940 612 127
940 685 31
940 691 109
940 709 483
940 716 20
940 719 1139
940 1022 18
940 1047 1
940 1066 17
940 1068 45693
940 1200 45186
940 1339 1
940 1406 2
940 1549 2
940 1628 8
940 1631 19
940 1645 95
941 173 72
943 173 142
943 670 96
943 1022 47
943 1508 179
944 149 7
944 500 13
944 506 5
944 537 5
944 685 3
944 709 5
944 732 1
944 875 9
944 1016 3
944 1437 4
944 1573 40
945 877 12682
947 41 45
947 60 5
947 137 42
947 145 35
947 585 40
947 735 49
947 1022 89
947 1176 33
947 1185 2
947 1231 78
947 1252 77
947 1264 28
947 1411 50
947 1517 42
947 1573 60
948 674 527
948 1024 276
948 1171 92
949 88 6
949 1186 7
949 1217 179
949 1254 2
949 1607 6
951 91 6
951 152 2
951 647 1
951 1505 3
953 114 6292
953 234 2
953 311 2644
953 391 141
953 619 2
953 766 892
953 902 2202
953 1573 8
956 211 8048
956 232 115
956 240 113
956 379 141
956 478 111
956 485 393
956 494 136
956 507 120
956 532 123
956 588 128
956 674 117
956 718 33
956 719 757
956 875 123
956 877 144
956 903 27
956 907 113
956 926 120
956 1033 111
956 1162 141
956 1318 40
956 1372 130
956 1433 22488
956 1470 27519
956 1485 15
956 1541 136
956 1630 207
956 1752 39
957 176 152
957 389 531
957 574 1
957 1362 6
957 1449 1
957 1738 9
959 114 38456
959 317 54993
959 452 1
959 749 119
959 1019 153
959 1426 49
961 1037 2
962 766 21083
963 114 56194
963 215 41528
963 356 149
963 391 61974
963 435 386
963 500 62971
963 709 62722
963 711 3286
963 766 338683
963 982 1081
963 1016 186504
963 1200 77593
963 1252 77833
963 1433 32
963 1437 222
963 1462 28333
963 1573 2
964 32 24382
964 82 9
964 123 1417
964 158 27
964 169 240
964 206 83
964 211 6
964 215 114
964 239 3
964 240 14
964 246 296
964 311 22
964 343 294
964 379 135457
964 389 25521
964 391 72163
964 452 17
964 478 2
964 485 1003
964 526 61
964 585 35
964 683 64012
964 686 236
964 711 76684
964 719 1153
964 759 142
964 875 30947
964 877 1405
964 902 1
964 918 369
964 978 416
964 982 213
964 989 381
964 1022 9
964 1068 17
964 1072 545
964 1162 2338
964 1176 393
964 1189 9
964 1240 122
964 1252 357
964 1255 462
964 1353 35
964 1372 9
964 1403 61
964 1405 715
964 1433 516
964 1437 8
964 1456 5
964 1461 36
964 1470 233
964 1480 70
964 1485 3
964 1517 643
964 1613 36
964 1628 1275
964 1630 5
965 628 3841
965 661 59
965 674 5896
966 114 61798
966 145 10
966 317 575
966 435 126
966 500 99509
966 526 27
966 766 61211
966 875 13277
966 877 10
966 982 179927
966 1072 750
966 1200 50510
966 1252 83258
966 1435 65898
966 1613 2075
967 114 10849
967 1016 59619
968 1016 51581
969 1462 4450
970 114 186249
970 145 114
970 164 171
970 215 13975
970 246 45193
970 317 132045
970 383 1
970 391 32969
970 435 20045
970 500 27313
970 526 66570
970 709 1621
970 711 22673
970 727 12
970 766 157886
970 872 1
970 877 459
970 902 31
970 982 40370
970 994 17415
970 1016 138596
970 1022 3391
970 1068 11630
970 1200 29254
970 1231 1
970 1252 89094
970 1255 10703
970 1264 2
970 1320 1167
970 1376 9
970 1433 217
970 1517 7873
970 1522 14
970 1549 86
970 1613 199
971 1022 3402
972 75 16
972 169 16
972 237 54
972 239 13
972 311 69
972 321 2
972 356 11
972 381 2
972 403 20
972 432 126
972 435 89200
972 496 8
972 618 1
972 683 4267
972 691 2
972 709 29
972 716 127
972 719 128
972 731 7
972 918 9
972 920 4476
972 989 2
972 994 119
972 1066 5
972 1068 10499
972 1200 30059
972 1252 6744
972 1256 2
972 1264 2
972 1339 7
972 1353 18
972 1359 7
972 1374 8
972 1376 12
972 1390 2
972 1406 13
972 1549 1
972 1628 56
972 1645 26
972 1664 364
972 1799 3
972 1820 2
972 1837 32
973 1573 5
973 1698 28
975 721 3
975 875 1856
975 1189 182
975 1482 2
975 1691 5
976 49 65
976 1016 47
977 70 2
977 88 3986
977 91 5
977 94 17
977 152 19
977 174 8
977 236 1
977 482 2
977 483 13
977 505 145
977 509 22
977 562 7
977 567 5
977 645 6
977 647 51
977 684 5
977 689 23
977 726 10
977 787 9
977 806 49
977 818 7
977 844 20
977 951 7
977 1040 16
977 1048 10
977 1121 320
977 1145 9
977 1192 3
977 1217 1
977 1346 14
977 1354 3
977 1383 27
977 1422 5
977 1451 27
977 1476 4
977 1505 4
977 1536 30
977 1537 2
977 1570 165
977 1590 1
977 1597 78
977 1660 20
977 1672 5
977 1677 35
977 1742 1
978 29 46
978 30 99
978 32 39119
978 39 74
978 41 120
978 75 1393
978 82 180
978 88 312
978 93 2
978 114 402895
978 117 45
978 123 11792
978 145 1248
978 158 1
978 169 442
978 176 210
978 179 2
978 206 107097
978 211 726
978 215 22064
978 221 84
978 239 1017
978 240 650
978 246 94571
978 251 92
978 256 181
978 290 1
978 296 213
978 299 4
978 311 48352
978 313 102
978 317 144094
978 321 20746
978 325 3
978 334 21
978 343 542
978 353 10291
978 356 43457
978 379 202345
978 381 90
978 383 96739
978 386 827
978 389 506037
978 391 295855
978 432 188
978 435 114394
978 452 434
978 460 217
978 476 35
978 478 268
978 500 61176
978 506 283
978 507 118
978 526 36566
978 572 86
978 575 1078
978 576 147
978 585 544
978 609 606
978 610 143
978 613 1423
978 618 481
978 619 191
978 622 6
978 683 28163
978 686 1822
978 687 228
978 691 2
978 709 57163
978 711 145601
978 719 918
978 727 24
978 731 53103
978 749 22
978 752 14
978 759 36
978 760 706
978 766 12368
978 771 3926
978 778 368
978 875 147443
978 877 112873
978 879 143
978 899 48
978 902 104286
978 903 52
978 918 564
978 926 44
978 964 121
978 972 70
978 982 132146
978 988 181
978 989 271979
978 994 69342
978 997 127
978 1008 656
978 1011 1493
978 1016 731
978 1022 151658
978 1047 12
978 1066 111
978 1068 146222
978 1072 14975
978 1081 63
978 1101 25
978 1162 34056
978 1176 42837
978 1185 89
978 1189 1529
978 1200 326289
978 1201 1999
978 1231 627
978 1240 34567
978 1251 147
978 1252 57466
978 1255 209415
978 1258 65
978 1264 2183
978 1270 15
978 1277 15
978 1304 120
978 1308 167
978 1313 136
978 1320 1573
978 1322 3228
978 1328 55
978 1353 3747
978 1359 1797
978 1365 6
978 1372 1978
978 1390 24
978 1391 7971
978 1403 65731
978 1404 31
978 1405 9218
978 1406 1017
978 1411 77
978 1417 68
978 1426 1926
978 1433 53716
978 1437 46083
978 1456 2845
978 1457 87
978 1462 109
978 1470 74311
978 1474 1627
978 1480 9032
978 1485 1543
978 1504 108
978 1517 127056
978 1549 86
978 1563 5293
978 1596 65
978 1613 70261
978 1630 1279
978 1664 110
978 1737 108
978 1773 38
978 1783 9
978 1822 75
978 1823 66
978 1831 46
978 1837 7793
979 389 1911
979 680 6
979 1008 2
981 63 2
981 114 1200
981 206 36
981 1025 4
981 1359 24
982 29 73017
982 32 40095
982 41 139456
982 75 99715
982 82 114
982 86 41541
982 88 578
982 112 35
982 114 1310880
982 119 5188
982 123 83840
982 126 17229
982 127 2088
982 145 194652
982 149 271
982 162 374
982 169 57336
982 184 355
982 187 3667
982 204 16974
982 206 147436
982 209 36381
982 211 370
982 215 379623
982 218 60156
982 225 1689
982 234 543
982 237 27393
982 239 205882
982 240 1119
982 246 471424
982 251 21
982 258 49746
982 262 1181
982 266 2719
982 311 125516
982 313 52
982 317 455238
982 321 144009
982 336 21
982 344 14181
982 353 32954
982 356 130738
982 379 35899
982 381 39727
982 383 295923
982 389 404397
982 391 523747
982 432 25407
982 435 535779
982 436 39465
982 439 329
982 452 25572
982 456 2588
982 462 189
982 474 49
982 478 1589
982 500 666660
982 502 17756
982 505 148
982 512 739
982 526 221404
982 534 37020
982 543 80865
982 560 84
982 579 857
982 585 583
982 588 191
982 591 78
982 594 307
982 595 96
982 597 7039
982 609 252
982 610 1
982 612 80
982 613 58017
982 615 75428
982 619 33828
982 625 4931
982 674 378
982 683 154666
982 685 163586
982 686 45
982 691 17267
982 693 23210
982 709 382201
982 711 347318
982 716 1479
982 731 178659
982 748 134
982 749 176546
982 758 77
982 759 27084
982 760 25
982 766 602647
982 774 19
982 812 52
982 872 362
982 875 102854
982 877 245356
982 879 414
982 899 42419
982 902 358332
982 903 5669
982 908 331367
982 910 811
982 914 787
982 918 1564
982 927 533
982 963 1252
982 964 71
982 966 180280
982 968 742
982 970 38805
982 978 128811
982 988 37128
982 989 364115
982 994 128195
982 997 54179
982 998 124
982 1008 103
982 1011 131314
982 1016 415999
982 1018 430
982 1022 216210
982 1029 16619
982 1031 116
982 1038 14
982 1066 50
982 1068 327564
982 1072 123889
982 1081 1171
982 1109 68712
982 1139 2352
982 1162 2595
982 1171 368
982 1176 8951
982 1185 17098
982 1189 3637
982 1191 2
982 1200 439893
982 1201 66194
982 1227 127
982 1240 4321
982 1243 44
982 1251 23284
982 1252 714013
982 1255 155375
982 1257 143
982 1264 214163
982 1270 131
982 1277 9285
982 1281 346
982 1298 46011
982 1308 76
982 1312 95717
982 1320 190588
982 1328 26151
982 1335 123
982 1351 1731
982 1353 112374
982 1359 60656
982 1372 964
982 1376 69869
982 1391 109578
982 1402 10927
982 1403 12568
982 1404 136
982 1405 73191
982 1411 42
982 1417 701
982 1426 38243
982 1430 43461
982 1433 95633
982 1437 60576
982 1438 20306
982 1454 224
982 1456 2943
982 1460 38978
982 1462 460213
982 1470 115799
982 1480 1446
982 1485 850
982 1488 21
982 1517 188363
982 1518 553
982 1520 5
982 1540 47834
982 1543 6
982 1549 57153
982 1578 121
982 1596 3417
982 1613 115
982 1617 18074
982 1626 172
982 1628 1798
982 1630 362
982 1642 546
982 1645 62602
982 1664 143
982 1686 144
982 1700 36
982 1704 281
982 1752 125
982 1773 174
982 1780 2775
982 1783 11651
982 1795 12819
982 1799 17577
982 1803 2721
982 1820 77444
982 1822 53
982 1823 7175
982 1828 2592
982 1831 11441
982 1837 220767
983 535 279
983 709 486
983 989 6
983 1068 13076
984 145 9
984 526 40057
984 709 650
984 766 28910
984 877 5
984 1016 112996
988 29 54
988 52 2248
988 60 1
988 114 88879
988 123 38
988 134 36
988 169 214
988 215 7051
988 234 52
988 256 85
988 296 43
988 300 46
988 311 22878
988 317 113470
988 322 18
988 345 140
988 356 30657
988 373 4
988 381 38
988 383 39
988 391 21
988 432 139
988 435 62907
988 452 8
988 478 426
988 489 46
988 496 7
988 500 26930
988 508 128
988 526 6736
988 534 14
988 560 65
988 609 94
988 610 13
988 618 55
988 619 28
988 686 1900
988 691 1
988 709 52663
988 711 564
988 727 64
988 731 2
988 760 158
988 901 23
988 902 1297
988 918 21
988 936 686
988 978 329
988 982 38455
988 994 540
988 1068 13
988 1072 174
988 1101 26
988 1109 58
988 1161 14
988 1176 15
988 1185 17
988 1200 137585
988 1244 29
988 1252 60618
988 1255 3
988 1264 47
988 1316 8
988 1353 8
988 1405 132
988 1406 8
988 1411 5
988 1426 103
988 1450 6
988 1462 44
988 1517 18
988 1523 8
988 1549 2
988 1596 12
988 1611 8
988 1613 161
988 1631 4
988 1645 19
988 1664 356
988 1700 12
988 1752 8
988 1837 4024
989 29 87
989 32 73135
989 75 62843
989 82 842
989 108 5
989 114 450394
989 123 73607
989 127 8
989 145 92491
989 149 35
989 163 28
989 169 63085
989 176 153
989 187 848
989 189 98
989 203 46
989 206 218485
989 211 3901
989 215 165294
989 237 3
989 239 133571
989 240 7437
989 246 219736
989 251 18
989 290 5
989 296 27
989 300 6
989 311 204892
989 317 79
989 321 195589
989 334 119
989 343 299
989 353 135
989 379 74263
989 381 5
989 389 442674
989 391 228
989 403 127
989 432 4
989 435 253403
989 452 9796
989 478 2812
989 489 20
989 500 207
989 506 14
989 510 31
989 526 172532
989 532 120
989 534 33
989 545 29
989 579 1834
989 585 2593
989 598 118
989 609 1887
989 613 1
989 619 3
989 630 33
989 651 3
989 683 213121
989 685 5
989 686 2648
989 692 3
989 702 1
989 709 196226
989 716 258
989 719 790
989 731 97443
989 735 42
989 749 103385
989 759 42990
989 760 5099
989 778 347
989 875 334235
989 877 220570
989 879 282
989 899 41
989 902 245739
989 918 25411
989 947 30
989 964 232
989 978 267511
989 982 368307
989 994 52
989 1011 108597
989 1016 37
989 1021 57
989 1022 42
989 1047 34
989 1066 2
989 1067 25
989 1068 386456
989 1072 42407
989 1109 14
989 1162 121479
989 1176 10318
989 1185 174569
989 1189 34000
989 1201 65083
989 1214 55
989 1231 2805
989 1240 67372
989 1252 196565
989 1255 260081
989 1258 53
989 1264 168422
989 1277 2105
989 1304 9
989 1308 172
989 1320 99216
989 1322 6
989 1339 41
989 1353 118818
989 1359 39
989 1372 42970
989 1376 30
989 1391 160101
989 1403 161480
989 1405 68734
989 1406 116
989 1417 32
989 1426 131452
989 1433 108052
989 1437 107363
989 1456 50196
989 1470 74775
989 1474 153
989 1480 53327
989 1485 19836
989 1504 59226
989 1517 257748
989 1525 231
989 1549 36
989 1573 65
989 1613 186189
989 1628 10667
989 1630 62440
989 1636 9
989 1645 112
989 1664 1040
989 1752 823
989 1773 88
989 1776 40
989 1780 31
989 1785 55
989 1799 21
989 1803 18
989 1818 45696
989 1820 66
989 1822 209
989 1826 1
989 1828 18
989 1831 78
989 1837 445
990 674 137
992 114 16767
992 748 99
992 1161 5
993 766 10340
993 877 150452
993 1200 5088
994 29 60
994 39 99
994 52 16977
994 60 139
994 75 60
994 82 15947
994 86 61648
994 114 432319
994 117 38
994 123 51213
994 145 224
994 149 32
994 158 2
994 169 42719
994 179 345
994 206 44254
994 215 71513
994 234 39164
994 239 244
994 240 213
994 246 65341
994 290 23781
994 296 1325
994 311 37326
994 317 196767
994 321 45024
994 322 3
994 331 1
994 334 106
994 335 35041
994 345 133
994 346 2
994 353 15670
994 356 45567
994 373 1043
994 375 2
994 379 33595
994 381 155
994 383 94732
994 389 76485
994 391 154862
994 432 41747
994 435 140177
994 439 4
994 452 23641
994 462 145
994 473 1274
994 496 10418
994 500 64342
994 506 110
994 507 264
994 526 51277
994 548 313
994 549 31658
994 585 29
994 588 117
994 595 59
994 598 5875
994 609 44572
994 613 33387
994 618 10715
994 619 46
994 623 15857
994 682 775
994 683 238
994 685 34
994 687 1500
994 691 34999
994 693 62
994 709 2425
994 711 98409
994 716 34903
994 718 26
994 719 573
994 727 23
994 731 47379
994 748 118
994 759 41334
994 760 45628
994 761 425
994 766 14390
994 875 114890
994 877 127701
994 879 31436
994 899 27993
994 901 31768
994 902 101828
994 903 336
994 918 64921
994 940 35
994 970 16446
994 978 71159
994 982 128541
994 988 18
994 997 153
994 998 30003
994 1004 30244
994 1011 272
994 1016 66688
994 1022 45721
994 1029 20465
994 1033 19945
994 1043 36383
994 1061 75
994 1065 1
994 1066 25095
994 1068 160318
994 1072 87764
994 1081 37
994 1101 84
994 1162 29
994 1176 44445
994 1185 45859
994 1189 215
994 1200 167630
994 1201 193
994 1225 1332
994 1231 7629
994 1240 651
994 1244 14323
994 1250 125
994 1251 124
994 1252 56036
994 1255 125134
994 1256 89
994 1257 13651
994 1264 44367
994 1270 54
994 1277 43910
994 1304 76
994 1308 71
994 1316 52
994 1320 99
994 1328 186
994 1339 235
994 1353 46148
994 1359 528
994 1372 262
994 1376 158
994 1391 8883
994 1403 11474
994 1405 56088
994 1406 364
994 1413 12
994 1426 41566
994 1433 45150
994 1435 308
994 1437 24537
994 1438 29131
994 1450 31183
994 1457 10
994 1460 11
994 1462 3581
994 1470 75368
994 1480 74
994 1485 141
994 1504 94
994 1517 46472
994 1549 59
994 1573 2
994 1596 29061
994 1613 83117
994 1628 42105
994 1629 6694
994 1630 1011
994 1645 40067
994 1700 39742
994 1752 35217
994 1820 25
994 1822 924
994 1823 137
994 1831 41
994 1837 20341
995 1780 4
995 1837 3
997 32 109
997 114 134481
997 123 106
997 145 2
997 164 150
997 169 20
997 206 55
997 215 1179
997 218 256
997 239 106
997 240 4
997 317 42594
997 383 88
997 389 28506
997 391 190556
997 435 32083
997 500 82160
997 507 5
997 585 7
997 691 8
997 709 34632
997 711 303854
997 766 202896
997 875 92464
997 877 316291
997 978 196
997 982 56735
997 1016 268623
997 1068 1077
997 1072 2161
997 1162 254
997 1189 253
997 1200 151669
997 1240 479
997 1252 111
997 1255 83009
997 1264 50
997 1320 12
997 1353 31
997 1403 3814
997 1405 54296
997 1433 3856
997 1437 113130
997 1456 86
997 1470 18423
997 1517 52
997 1613 147
998 114 376
998 169 13
998 206 77
998 215 5
998 317 15
998 334 30
998 343 48
998 379 286
998 383 100
998 389 398
998 391 110128
998 496 5
998 500 26
998 613 148
998 711 154470
998 875 37636
998 902 49
998 982 39
998 994 29660
998 1081 91
998 1176 29
998 1185 31
998 1200 27
998 1201 45
998 1252 7
998 1255 140
998 1405 118
998 1435 9910
998 1456 54
998 1517 167
998 1613 129
998 1630 31
999 577 16
1000 32 25
1000 133 14104
1000 156 100
1000 176 56
1000 389 28888
1000 485 169
1000 494 18
1000 612 123
1000 669 17
1000 719 446
1000 875 17656
1000 877 48646
1000 978 13
1000 1176 33
1000 1240 64748
1000 1350 48
1000 1352 54
1000 1372 60
1000 1433 37948
1000 1437 68345
1000 1470 29136
1000 1480 1
1000 1485 52
1000 1645 101
1001 114 24224
1001 500 322
1001 526 14163
1001 711 64280
1001 877 113
1001 1016 156478
1001 1405 182
1004 114 98787
1004 169 40
1004 206 7
1004 234 143
1004 256 13
1004 258 18
1004 311 110
1004 317 28973
1004 383 410
1004 389 39
1004 391 33806
1004 526 126
1004 618 25
1004 709 114
1004 711 108
1004 727 2
1004 877 136
1004 899 140
1004 901 132
1004 918 31
1004 926 132
1004 988 5
1004 994 30435
1004 1426 63
1004 1438 9
1004 1611 132
1004 1645 13
1004 1664 8
1005 685 2
1006 307 2
1006 709 10116
1006 1252 35
1007 526 7522
1007 563 1
1007 1016 14370
1007 1231 15249
1008 39 257
1008 123 364
1008 313 63
1008 335 56
1008 389 614
1008 391 36692
1008 526 59
1008 749 137
1008 877 145
1008 956 38
1008 978 896
1008 979 5
1008 982 103
1008 1176 64
1008 1200 1335
1008 1470 245
1008 1837 4
1009 484 3
1009 505 75
1009 1557 1
1009 1721 1
1011 32 181
1011 41 525
1011 49 33
1011 75 94
1011 82 7
1011 114 36848
1011 123 1365
1011 144 1
1011 145 10
1011 149 1
1011 164 15
1011 169 881
1011 206 5489
1011 215 71
1011 237 116
1011 239 20
1011 240 81
1011 246 268436
1011 272 576
1011 311 45227
1011 317 46923
1011 321 1292
1011 375 41
1011 379 598
1011 381 47
1011 383 52057
1011 389 2555
1011 391 148
1011 403 3
1011 435 95343
1011 452 346
1011 478 106
1011 500 48715
1011 526 6981
1011 548 13
1011 585 94
1011 609 11
1011 610 177
1011 613 250
1011 683 816
1011 709 40152
1011 716 107
1011 731 90
1011 735 83
1011 749 95
1011 759 150
1011 760 1299
1011 778 493
1011 875 40790
1011 877 1900
1011 879 5
1011 902 20194
1011 916 169
1011 970 7
1011 978 199
1011 982 124874
1011 989 107634
1011 994 382
1011 1016 139
1011 1022 505
1011 1068 15
1011 1072 1369
1011 1109 37
1011 1162 388
1011 1176 134
1011 1185 22
1011 1189 667
1011 1200 56168
1011 1201 934
1011 1202 91
1011 1231 2085
1011 1240 603
1011 1252 222318
1011 1255 37722
1011 1264 698
1011 1293 1
1011 1316 10
1011 1328 400
1011 1353 4879
1011 1359 56
1011 1372 321
1011 1391 4499
1011 1403 1288
1011 1405 500
1011 1426 1632
1011 1433 41
1011 1437 334
1011 1456 2244
1011 1470 187
1011 1480 114
1011 1485 734
1011 1504 11
1011 1517 2775
1011 1540 20
1011 1549 69
1011 1613 87087
1011 1628 50
1011 1630 24
1011 1631 61
1011 1664 112
1011 1837 3465
1012 240 135
1015 685 3
1016 32 110
1016 41 1
1016 49 40
1016 50 450
1016 52 497
1016 60 8
1016 75 113
1016 86 814
1016 88 405
1016 93 42684
1016 112 8
1016 114 734985
1016 119 112190
1016 123 52
1016 128 28
1016 129 686
1016 135 249
1016 139 38153
1016 142 7406
1016 144 36153
1016 145 45985
1016 149 223
1016 161 2366
1016 162 103141
1016 169 16213
1016 179 20
1016 181 5
1016 206 49464
1016 209 212672
1016 215 353881
1016 226 418
1016 228 5370
1016 239 1000
1016 246 116808
1016 250 53553
1016 256 27
1016 262 333756
1016 266 202565
1016 281 1660
1016 293 235
1016 296 16578
1016 300 693
1016 307 44
1016 311 18198
1016 315 80146
1016 317 302016
1016 320 29
1016 321 19869
1016 324 17181
1016 326 33461
1016 333 217
1016 334 54
1016 336 167
1016 345 555
1016 349 27304
1016 351 1653
1016 353 216948
1016 354 118145
1016 356 54923
1016 368 1667
1016 373 47
1016 379 392
1016 381 40
1016 383 393893
1016 389 85192
1016 391 550322
1016 406 784
1016 432 224
1016 435 150428
1016 439 80218
1016 462 11887
1016 468 55
1016 474 12984
1016 478 176
1016 500 379539
1016 502 97703
1016 503 275915
1016 504 10
1016 512 75250
1016 513 485
1016 522 3
1016 526 14
1016 539 53619
1016 543 106561
1016 545 51
1016 576 156880
1016 587 10698
1016 591 12276
1016 593 841
1016 594 153763
1016 595 12
1016 603 16673
1016 605 5918
1016 615 361842
1016 618 15583
1016 619 233
1016 625 152648
1016 631 8
1016 632 95734
1016 637 2
1016 642 189415
1016 648 148
1016 649 2528
1016 678 18199
1016 683 40
1016 686 1257
1016 709 116768
1016 711 263966
1016 713 138
1016 731 17691
1016 735 49
1016 742 140
1016 760 69009
1016 766 545404
1016 778 343
1016 812 127049
1016 858 2
1016 875 147171
1016 877 436053
1016 882 23
1016 902 553421
1016 910 407014
1016 914 266682
1016 916 37563
1016 926 34
1016 933 37643
1016 937 9280
1016 960 427
1016 963 195182
1016 967 58785
1016 968 51766
1016 970 137629
1016 978 148
1016 982 417044
1016 984 113954
1016 988 16
1016 994 61070
1016 997 272235
1016 1001 157089
1016 1007 14730
1016 1011 221
1016 1018 5997
1016 1022 135
1016 1038 126
1016 1054 143
1016 1068 128282
1016 1072 116054
1016 1080 386
1016 1081 5296
1016 1082 23991
1016 1086 42386
1016 1094 15370
1016 1101 13
1016 1104 1024
1016 1109 224097
1016 1110 410
1016 1111 59
1016 1136 55
1016 1139 456
1016 1149 152
1016 1176 35
1016 1200 593419
1016 1201 24725
1016 1208 9163
1016 1227 218308
1016 1240 218
1016 1242 11926
1016 1252 243299
1016 1255 43520
1016 1264 18202
1016 1270 88442
1016 1277 20797
1016 1280 46010
1016 1281 157565
1016 1286 34
1016 1293 629
1016 1303 184
1016 1308 39
1016 1309 8733
1016 1312 252554
1016 1316 120578
1016 1320 3
1016 1328 205
1016 1348 23
1016 1353 128898
1016 1355 25194
1016 1359 16605
1016 1372 250
1016 1376 1070
1016 1391 39623
1016 1392 102
1016 1402 86759
1016 1403 242
1016 1404 118392
1016 1405 109
1016 1406 9259
1016 1421 151471
1016 1424 8908
1016 1426 13618
1016 1430 217266
1016 1433 49984
1016 1437 198669
1016 1460 230535
1016 1462 414844
1016 1463 37017
1016 1470 2430
1016 1480 796
1016 1483 289
1016 1485 732
1016 1506 23206
1016 1515 58044
1016 1517 104042
1016 1522 115397
1016 1523 43108
1016 1534 3
1016 1543 77613
1016 1566 5783
1016 1573 21
1016 1577 2856
1016 1579 49399
1016 1592 685
1016 1596 25345
1016 1602 1305
1016 1613 221712
1016 1628 3908
1016 1642 4373
1016 1645 10421
1016 1656 170110
1016 1671 58211
1016 1700 274
1016 1702 125
1016 1704 303
1016 1705 194
1016 1706 60596
1016 1820 119619
1016 1822 2813
1016 1837 237715
1016 1847 72239
1016 1848 342
1018 711 31362
1018 982 395
1018 1016 5827
1019 239 143
1019 300 152
1019 959 152
1021 114 57
1021 123 86
1021 215 56
1021 246 51
1021 435 101
1021 462 7
1021 500 18
1021 711 63
1021 735 44
1021 989 52
1021 1022 57
1021 1068 160
1021 1252 4
1021 1258 54
1021 1264 8
1021 1308 103
1021 1433 116
1022 29 131
1022 32 283
1022 41 64
1022 49 27
1022 60 71
1022 75 197
1022 108 1
1022 114 380390
1022 117 20794
1022 123 401
1022 134 27
1022 145 5924
1022 149 117
1022 169 327
1022 176 196
1022 179 11
1022 187 4266
1022 189 69
1022 206 25036
1022 211 460
1022 215 166574
1022 240 423
1022 246 140391
1022 251 158
1022 256 2
1022 258 22864
1022 290 70
1022 293 28
1022 296 375
1022 300 66
1022 307 26
1022 311 59521
1022 317 56956
1022 321 35071
1022 322 33
1022 334 502
1022 337 5
1022 353 18717
1022 356 46787
1022 371 94
1022 373 1252
1022 375 50
1022 379 7960
1022 381 13059
1022 383 166678
1022 389 291621
1022 391 203319
1022 428 3
1022 432 46043
1022 435 160878
1022 452 128
1022 485 1317
1022 496 28
1022 500 59736
1022 506 116
1022 507 27
1022 526 36517
1022 532 193
1022 534 29355
1022 536 71
1022 548 27
1022 560 20
1022 585 485
1022 595 42
1022 609 374
1022 610 25926
1022 613 35296
1022 618 3
1022 619 35
1022 631 5
1022 683 327
1022 685 98
1022 691 113
1022 709 1470
1022 711 71346
1022 716 63
1022 719 1913
1022 731 64853
1022 749 89
1022 755 970
1022 759 7
1022 760 220
1022 766 776
1022 874 75
1022 875 220269
1022 877 118517
1022 879 16
1022 899 29
1022 902 249714
1022 926 60
1022 964 10
1022 970 3387
1022 971 3329
1022 978 159391
1022 982 216120
1022 988 50
1022 989 135
1022 994 44541
1022 998 9
1022 1011 250
1022 1016 464
1022 1021 100
1022 1043 14
1022 1053 377
1022 1066 44142
1022 1068 419489
1022 1072 7953
1022 1162 647
1022 1176 390
1022 1185 83934
1022 1189 309
1022 1200 168292
1022 1231 4
1022 1240 321
1022 1244 136
1022 1252 83896
1022 1255 180438
1022 1258 3173
1022 1264 72640
1022 1277 1473
1022 1304 204
1022 1308 258
1022 1312 85
1022 1313 99
1022 1316 3278
1022 1320 153
1022 1322 2728
1022 1339 1
1022 1353 27738
1022 1358 1397
1022 1359 23
1022 1372 17
1022 1390 1
1022 1391 72208
1022 1403 46157
1022 1405 2309
1022 1406 211
1022 1408 78
1022 1411 21
1022 1426 13930
1022 1433 55864
1022 1437 75001
1022 1456 208
1022 1460 97
1022 1470 921
1022 1479 5
1022 1480 706
1022 1485 403
1022 1497 95
1022 1500 133
1022 1504 3601
1022 1517 58405
1022 1549 84
1022 1573 30
1022 1613 88648
1022 1626 59
1022 1628 64
1022 1631 58
1022 1645 6
1022 1664 870
1022 1752 1
1022 1773 7
1022 1785 23
1022 1820 1
1022 1822 118
1022 1823 20
1022 1837 6155
1022 1843 907
1023 435 1348
1023 1200 11143
1023 1256 1
1024 674 69976
1024 768 1077
1024 828 498
1024 928 2191
1024 948 251
1024 1171 14317
1025 63 63
1025 114 423
1025 206 2014
1025 1219 14
1027 29 9
1027 114 132961
1027 117 5
1027 123 9
1027 145 62
1027 204 45
1027 246 90
1027 258 22
1027 296 53
1027 311 40
1027 317 39608
1027 379 156
1027 383 172
1027 432 15
1027 435 53
1027 500 545
1027 508 9
1027 539 12
1027 605 80
1027 609 8
1027 612 3
1027 691 80
1027 709 90
1027 710 2712
1027 716 33
1027 727 3
1027 899 3
1027 988 8
1027 1029 13
1027 1043 3
1027 1161 15
1027 1176 1
1027 1185 16
1027 1246 2461
1027 1353 44
1027 1376 34
1027 1405 45
1027 1426 8
1027 1628 23
1027 1645 3
1027 1664 376
1028 766 3
1028 1573 5
1029 29 40
1029 52 13
1029 75 8
1029 114 157506
1029 127 8
1029 133 1817
1029 145 1
1029 234 15
1029 237 5
1029 251 4
1029 300 63
1029 311 28
1029 322 94
1029 334 130
1029 353 282
1029 356 36
1029 389 44682
1029 391 26726
1029 403 9
1029 432 116
1029 435 44854
1029 476 3
1029 489 34
1029 502 20
1029 506 99
1029 510 13
1029 534 10
1029 548 100
1029 560 13
1029 588 35
1029 610 5
1029 612 15
1029 618 29
1029 685 38
1029 691 8
1029 709 1304
1029 711 141
1029 719 890
1029 760 63
1029 875 3181
1029 926 3
1029 978 65
1029 982 19182
1029 994 20479
1029 1043 6
1029 1068 34545
1029 1072 54
1029 1101 133
1029 1176 10
1029 1185 151
1029 1200 118612
1029 1304 2
1029 1339 11
1029 1353 95
1029 1359 45
1029 1405 8
1029 1406 20
1029 1408 16
1029 1433 22
1029 1517 2
1029 1540 6
1029 1568 86
1029 1596 2
1029 1617 146
1029 1628 7
1029 1664 67
1029 1700 13
1029 1711 44
1029 1810 48
1029 1826 2
1029 1828 1
1030 67 5
1030 91 10
1030 94 1
1030 122 21
1030 152 2329
1030 308 8
1030 482 37
1030 684 38
1030 817 49
1030 818 25
1030 830 36
1030 844 145
1030 851 3
1030 862 6
1030 1048 162
1030 1190 6
1030 1290 80
1030 1387 248
1030 1422 28
1030 1481 1
1030 1544 9
1030 1743 6
1031 711 16817
1031 875 73
1031 877 40300
1031 982 239
1031 1200 22617
1031 1456 6443
1031 1480 122
1032 176 5
1032 371 2
1032 389 993
1032 574 19
1032 874 1
1032 1449 9
1033 114 34579
1033 211 141
1033 246 133
1033 290 9
1033 391 24107
1033 478 135
1033 507 122
1033 526 256
1033 711 20789
1033 899 4
1033 907 121
1033 956 111
1033 994 19534
1033 1353 41
1033 1372 122
1033 1456 133
1033 1596 74
1033 1645 3
1034 505 21
1034 1536 1
1034 1557 14
1034 1684 1
1034 1721 4
1035 240 1
1035 877 15113
1035 1240 384
1035 1372 310
1035 1433 294
1035 1437 242
1035 1456 3455
1035 1698 4
1036 628 112
1037 38 32
1037 100 2
1037 537 1
1037 685 2
1037 692 6
1037 961 2
1037 1090 2
1037 1221 2
1037 1237 1
1037 1411 6
1037 1418 7
1037 1596 2
1037 1820 12
1037 1837 6
1037 1847 5
1038 114 3949
1038 383 19
1038 435 63825
1038 628 94598
1038 674 81947
1038 766 10985
1038 875 17976
1038 877 155644
1038 1016 4
1038 1437 128504
1040 51 12
1040 484 7
1040 505 189
1040 509 1
1040 564 17
1040 567 21
1040 1034 8
1040 1121 12
1040 1145 2
1040 1622 25
1041 500 4
1041 685 4
1041 1837 5
1042 108 5
1043 41 121
1043 60 15
1043 114 117575
1043 117 1
1043 126 17
1043 169 2
1043 206 24
1043 256 21
1043 290 5
1043 311 33
1043 317 30297
1043 344 10
1043 345 7
1043 383 298
1043 391 36426
1043 432 4
1043 496 32
1043 500 68
1043 508 1
1043 618 3
1043 619 10
1043 691 3
1043 711 54930
1043 716 15
1043 719 107
1043 727 3
1043 872 494
1043 877 171
1043 899 22
1043 918 39
1043 988 19
1043 994 36067
1043 998 6
1043 1072 117
1043 1185 16
1043 1200 41
1043 1264 106
1043 1426 16
1043 1644 6
1043 1645 33
1043 1664 44
1043 1837 4
1044 485 233
1044 719 419
1044 875 12
1044 1433 4
1044 1437 22800
1046 1186 3
1046 1660 1
1047 32 27
1047 206 3
1047 246 28
1047 317 52
1047 321 9
1047 389 14216
1047 485 432
1047 500 7
1047 548 4
1047 692 1
1047 709 33
1047 711 36
1047 719 440
1047 760 7
1047 875 3125
1047 876 113
1047 901 337
1047 940 2
1047 989 95
1047 1068 65790
1047 1200 12
1047 1201 47
1047 1252 55
1047 1255 33
1047 1353 13
1047 1405 69
1047 1470 6107
1048 122 145
1048 152 2823
1048 482 243
1048 505 10
1048 684 173
1048 817 1
1048 830 145
1048 836 9
1048 844 555
1048 851 3
1048 1030 163
1048 1290 160
1048 1310 1
1048 1387 169
1048 1422 164
1048 1481 8
1048 1544 85
1048 1601 2
1048 1660 22
1048 1677 43
1048 1720 3
1049 145 2
1050 215 10
1051 685 2
1053 311 111
1053 435 27441
1053 534 3
1053 610 336
1053 899 16
1053 1022 784
1053 1066 1
1053 1068 14636
1053 1200 13886
1053 1390 3
1053 1411 8
1053 1631 116
1054 127 34
1054 526 145
1054 778 386
1054 901 138
1054 1016 132
1054 1068 164
1054 1264 98
1057 88 4
1057 242 2435
1057 505 3
1057 781 4
1057 1383 7
1057 1467 124
1057 1643 3161
1057 1753 164
1058 246 6
1061 32 132
1061 40 1
1061 123 5
1061 145 87
1061 240 14
1061 334 4
1061 389 20984
1061 428 3
1061 478 47
1061 507 44
1061 595 9
1061 719 918
1061 736 2
1061 875 15235
1061 877 74293
1061 994 6
1061 1068 93
1061 1189 9
1061 1222 3
1061 1255 31392
1061 1304 41
1061 1372 431
1061 1403 7701
1061 1437 38221
1061 1480 6
1061 1482 3
1061 1573 7
1061 1630 257
1061 1807 3
1061 1822 28
1061 1835 3
1061 1847 1
1063 240 1
1065 114 8579
1065 403 94
1065 994 1
1066 41 70
1066 75 38
1066 114 2478
1066 123 8
1066 145 172
1066 163 2
1066 179 10
1066 203 227
1066 206 197
1066 215 222
1066 239 76
1066 240 2
1066 246 548
1066 311 21127
1066 317 386
1066 321 172
1066 322 61
1066 325 30
1066 334 84
1066 353 11
1066 356 14564
1066 361 49
1066 383 13907
1066 389 85464
1066 391 31921
1066 432 39
1066 435 150750
1066 452 4
1066 476 7
1066 485 1015
1066 489 8
1066 500 9252
1066 506 37
1066 510 1
1066 536 41
1066 548 14
1066 588 24
1066 612 202
1066 685 51
1066 709 185
1066 711 77
1066 716 8
1066 719 1098
1066 725 83
1066 731 121
1066 758 18
1066 759 8
1066 760 475
1066 766 174
1066 870 45
1066 872 280
1066 874 28
1066 875 746
1066 877 3375
1066 890 141
1066 901 20
1066 902 12941
1066 918 49
1066 926 4
1066 978 251
1066 982 41
1066 988 10
1066 994 25466
1066 997 14
1066 1011 107
1066 1022 49685
1066 1067 20
1066 1068 141099
1066 1075 2
1066 1176 9
1066 1185 94
1066 1200 188875
1066 1201 96
1066 1252 723
1066 1255 292
1066 1264 7
1066 1277 170
1066 1297 8
1066 1304 12
1066 1328 20
1066 1339 23
1066 1352 8
1066 1353 225
1066 1374 108
1066 1403 54
1066 1405 1
1066 1411 67
1066 1417 101
1066 1456 123
1066 1461 14
1066 1517 2878
1066 1541 25
1066 1549 29
1066 1596 44
1066 1630 28
1066 1631 3
1066 1644 1
1066 1664 232
1066 1752 8
1066 1773 7
1066 1785 377
1066 1820 67
1066 1822 1
1066 1823 11
1066 1826 3
1066 1837 29
1067 133 20702
1067 156 100
1067 240 41
1067 300 6
1067 321 28
1067 334 14
1067 389 57352
1067 391 34
1067 485 517
1067 510 66
1067 525 116
1067 532 122
1067 588 110
1067 610 7
1067 622 146
1067 709 284
1067 711 9
1067 718 130
1067 766 59
1067 875 16485
1067 877 17772
1067 903 134
1067 926 1
1067 989 16
1067 1068 40325
1067 1185 22
1067 1200 5820
1067 1240 208
1067 1252 10
1067 1264 17
1067 1297 34
1067 1403 28
1067 1408 49
1067 1426 24
1067 1433 56516
1067 1437 4837
1067 1456 127
1067 1470 66582
1067 1480 366
1067 1484 118
1067 1517 46
1067 1630 24
1067 1780 8
1067 1822 7
1068 32 75217
1068 33 19801
1068 36 198
1068 39 32
1068 41 126
1068 49 116
1068 75 26536
1068 78 22230
1068 82 234
1068 86 215032
1068 88 127218
1068 114 696264
1068 117 55176
1068 118 7479
1068 119 276
1068 123 63753
1068 134 10402
1068 142 69
1068 145 106514
1068 149 1
1068 156 213
1068 169 14193
1068 176 58526
1068 179 83958
1068 182 21260
1068 189 53
1068 203 68
1068 204 9978
1068 206 79713
1068 211 63763
1068 215 230121
1068 219 15403
1068 237 73
1068 239 20890
1068 240 3
1068 246 137442
1068 251 71655
1068 258 317
1068 266 48958
1068 293 33
1068 296 560
1068 300 48292
1068 306 45
1068 311 107089
1068 313 42
1068 317 205130
1068 321 96318
1068 322 259
1068 325 2959
1068 334 33889
1068 337 3
1068 353 100402
1068 356 97902
1068 361 50010
1068 373 9166
1068 375 105
1068 379 7457
1068 381 39132
1068 383 231332
1068 389 737616
1068 391 385750
1068 403 76704
1068 428 95
1068 432 95373
1068 435 400025
1068 436 252
1068 441 4625
1068 450 1330
1068 452 55
1068 455 53
1068 462 7669
1068 476 33
1068 478 63
1068 485 1106
1068 489 36
1068 491 2831
1068 496 47
1068 500 192182
1068 505 26665
1068 506 137414
1068 510 31366
1068 526 69135
1068 534 18686
1068 535 7612
1068 543 1768
1068 548 98905
1068 549 15
1068 560 5364
1068 576 2052
1068 585 101001
1068 588 84069
1068 591 131
1068 597 5
1068 609 320
1068 610 89883
1068 613 126055
1068 615 153
1068 619 257
1068 622 21403
1068 632 5
1068 648 5400
1068 657 10194
1068 669 17632
1068 674 82319
1068 683 2341
1068 685 86
1068 686 14770
1068 691 27
1068 709 82000
1068 711 170149
1068 716 29869
1068 718 136
1068 719 15789
1068 729 3971
1068 731 136326
1068 732 13287
1068 749 56
1068 752 26
1068 758 8065
1068 759 113
1068 760 41829
1068 766 134234
1068 773 4616
1068 801 15821
1068 870 270
1068 872 11093
1068 874 64
1068 875 403866
1068 877 381261
1068 879 73
1068 890 147
1068 899 7590
1068 902 268986
1068 910 65616
1068 918 111
1068 926 39789
1068 937 1
1068 940 45583
1068 964 23
1068 970 12320
1068 972 12938
1068 978 144622
1068 982 335773
1068 983 12839
1068 988 76
1068 989 386439
1068 994 157614
1068 997 1491
1068 1011 327
1068 1016 126399
1068 1021 42
1068 1022 406215
1068 1029 33377
1068 1047 65974
1068 1053 15227
1068 1054 165
1068 1061 91
1068 1066 131112
1068 1067 41549
1068 1072 39389
1068 1101 331
1068 1106 9609
1068 1109 250
1068 1112 1
1068 1133 166
1068 1139 113055
1068 1162 1287
1068 1171 4360
1068 1176 37217
1068 1185 131661
1068 1189 216
1068 1200 772584
1068 1201 21149
1068 1231 3319
1068 1240 210658
1068 1252 274921
1068 1255 564545
1068 1256 20006
1068 1258 56
1068 1263 10349
1068 1264 86025
1068 1270 177
1068 1277 67
1068 1297 13738
1068 1304 16462
1068 1308 77
1068 1313 64
1068 1316 4388
1068 1317 1027
1068 1320 27844
1068 1321 3939
1068 1322 26841
1068 1328 51
1068 1339 74278
1068 1353 94912
1068 1358 23510
1068 1359 11696
1068 1372 1023
1068 1376 11891
1068 1390 48246
1068 1391 159465
1068 1402 48
1068 1403 192290
1068 1405 69684
1068 1406 435
1068 1408 5
1068 1411 15926
1068 1417 148
1068 1425 4
1068 1426 52573
1068 1433 507521
1068 1437 352262
1068 1438 2401
1068 1454 4665
1068 1455 68
1068 1456 80872
1068 1457 11105
1068 1462 7483
1068 1470 243677
1068 1480 96548
1068 1485 101593
1068 1500 3
1068 1512 26
1068 1515 28
1068 1517 233970
1068 1518 859
1068 1522 703
1068 1523 15
1068 1525 98
1068 1527 24357
1068 1534 789
1068 1543 1302
1068 1549 3
1068 1611 2395
1068 1613 130522
1068 1616 118
1068 1628 27583
1068 1630 48396
1068 1631 22557
1068 1632 2393
1068 1645 12495
1068 1664 529
1068 1752 18576
1068 1773 63591
1068 1782 39
1068 1785 163
1068 1807 31681
1068 1808 7874
1068 1820 29549
1068 1822 72608
1068 1823 81752
1068 1826 34555
1068 1831 69853
1068 1835 3
1068 1837 81312
1068 1843 7364
1068 1844 867
1069 75 3350
1071 1837 20
1072 32 1696
1072 39 114
1072 41 192
1072 49 22
1072 75 161
1072 82 67
1072 114 545321
1072 123 8543
1072 133 130
1072 144 28
1072 145 896
1072 149 20
1072 162 7
1072 169 39922
1072 179 6
1072 204 137
1072 206 86544
1072 211 36
1072 215 27957
1072 232 147
1072 239 2947
1072 240 1599
1072 246 112139
1072 250 102
1072 266 1162
1072 296 301
1072 300 58
1072 311 12284
1072 317 189371
1072 321 277
1072 334 119
1072 343 38
1072 353 482
1072 356 23739
1072 361 215
1072 375 11
1072 379 184132
1072 381 95
1072 383 89820
1072 389 190920
1072 391 235857
1072 432 54
1072 435 59012
1072 478 2355
1072 481 283
1072 496 13
1072 500 87059
1072 506 38
1072 507 59
1072 512 72
1072 526 56536
1072 548 2
1072 560 96
1072 585 571
1072 591 177
1072 594 591
1072 605 169
1072 609 135
1072 619 57
1072 625 57
1072 683 277037
1072 685 1
1072 686 391
1072 693 117
1072 709 78510
1072 711 437942
1072 719 364
1072 727 24
1072 731 1575
1072 735 111
1072 749 763
1072 759 1
1072 760 4314
1072 766 109834
1072 875 72516
1072 877 102193
1072 879 14
1072 899 98
1072 902 79305
1072 908 258
1072 910 1528
1072 916 104
1072 918 1233
1072 964 425
1072 970 278
1072 978 16496
1072 982 125320
1072 989 45940
1072 994 86641
1072 997 2112
1072 1004 65
1072 1011 282
1072 1016 113260
1072 1022 7184
1072 1027 2
1072 1029 282
1072 1066 101
1072 1068 36226
1072 1101 22
1072 1162 6538
1072 1176 4526
1072 1185 73
1072 1189 491
1072 1200 174636
1072 1201 1266
1072 1231 490
1072 1240 1624
1072 1250 25
1072 1251 267
1072 1252 67914
1072 1255 45955
1072 1264 1208
1072 1308 75
1072 1320 1288
1072 1328 62
1072 1339 17
1072 1353 3067
1072 1356 198
1072 1359 505
1072 1372 901
1072 1391 44
1072 1403 8499
1072 1404 3389
1072 1405 8741
1072 1406 101
1072 1411 191
1072 1426 3582
1072 1433 2209
1072 1435 132
1072 1437 11284
1072 1456 749
1072 1462 54
1072 1470 31997
1072 1480 795
1072 1485 393
1072 1517 35040
1072 1540 176
1072 1549 180
1072 1573 2
1072 1611 6
1072 1613 94046
1072 1617 103
1072 1628 1520
1072 1629 123
1072 1630 30
1072 1664 93
1072 1671 25
1072 1752 29
1072 1823 3
1072 1831 53
1072 1837 4071
1073 432 108
1073 1372 103
1074 216 2
1074 1837 4
1075 114 2816
1075 240 1
1075 317 13
1075 334 44
1075 389 51080
1075 391 12724
1075 500 1579
1075 709 27
1075 711 14454
1075 877 1031
1075 982 4
1075 1189 8
1075 1200 7495
1075 1470 5226
1075 1837 6
1076 847 368
1076 1724 3772
1077 519 7
1079 1573 5
1080 766 322
1080 1016 264
1081 114 28332
1081 334 17
1081 381 23
1081 389 127
1081 391 103802
1081 435 16440
1081 478 12
1081 711 136756
1081 716 23
1081 766 10051
1081 875 33053
1081 978 35
1081 982 1158
1081 989 45
1081 1016 5344
1081 1072 13
1081 1185 21
1081 1200 11040
1081 1255 48
1081 1353 5
1081 1359 8
1081 1403 24
1081 1405 5364
1081 1426 31
1081 1470 39
1082 114 70809
1082 215 72513
1082 317 71624
1082 383 964
1082 389 3044
1082 435 164
1082 500 131779
1082 709 122897
1082 711 2631
1082 766 79310
1082 877 85564
1082 1016 22619
1082 1200 164951
1082 1252 72831
1082 1264 270
1082 1391 1010
1082 1437 96006
1082 1470 202
1083 1171 29
1084 910 7
1085 164 129
1086 1016 41711
1088 193 8
1088 1245 108
1088 1255 3
1089 802 11
1090 38 5085
1090 215 19486
1090 383 4233
1090 494 1
1090 498 3770
1090 500 5
1090 651 4
1090 685 1178
1090 702 1526
1090 902 4843
1090 1037 3
1090 1072 18
1090 1221 5
1090 1320 2916
1090 1573 319
1091 78 164
1091 432 70
1091 506 131
1091 548 144
1091 716 67
1091 1256 26
1091 1438 41
1091 1517 7206
1091 1795 118
1092 156 6
1092 168 2
1092 1240 140
1092 1433 1261
1094 114 38979
1094 164 2
1094 215 11
1094 391 163
1094 500 45360
1094 766 150792
1094 877 84
1094 1016 14420
1094 1252 3
1094 1437 342
1095 505 1
1095 596 53
1097 123 3
1098 577 5
1099 628 122
1100 596 8
1101 29 8717
1101 41 61213
1101 75 23
1101 114 121216
1101 119 4
1101 126 326
1101 169 34
1101 204 7
1101 206 91
1101 215 35009
1101 239 274
1101 246 159
1101 258 12
1101 293 1
1101 307 132
1101 311 16
1101 317 177173
1101 321 7
1101 356 181
1101 375 2
1101 383 7431
1101 389 49
1101 391 5667
1101 435 54167
1101 500 30789
1101 526 33151
1101 560 5191
1101 576 2
1101 605 3
1101 613 5116
1101 618 51
1101 691 2
1101 693 9197
1101 709 5
1101 710 12415
1101 711 5
1101 731 210
1101 749 110
1101 759 1
1101 760 10
1101 766 36
1101 890 2989
1101 899 24
1101 902 131859
1101 918 22
1101 970 7
1101 978 3
1101 982 115
1101 988 145
1101 994 9
1101 1004 6
1101 1029 128
1101 1068 284
1101 1072 5
1101 1109 1137
1101 1200 28574
1101 1201 73
1101 1202 4119
1101 1230 9604
1101 1246 135
1101 1252 12318
1101 1264 7643
1101 1316 13
1101 1320 52
1101 1322 22
1101 1353 9
1101 1374 226
1101 1391 61
1101 1406 87
1101 1426 213
1101 1450 2
1101 1457 1
1101 1463 147
1101 1497 2312
1101 1517 132
1101 1617 141
1101 1645 4813
1101 1752 2
1101 1780 7
1101 1795 5596
1101 1818 1203
1101 1837 10
1102 88 6
1102 152 1403
1102 604 2
1102 860 3
1102 1130 5
1102 1190 104
1102 1266 2
1102 1310 3
1102 1608 1
1104 526 125
1104 709 35
1104 766 1536
1104 1016 896
1106 240 1
1106 246 3
1106 321 5
1106 389 8976
1106 435 3
1106 500 37
1106 711 22724
1106 875 51
1106 877 34249
1106 1068 9383
1106 1255 52217
1106 1372 103
1106 1405 3
1106 1408 2
1106 1433 7213
1106 1437 552
1106 1456 37
1106 1485 4
1106 1630 5
1107 628 6328
1107 674 8705
1107 877 69086
1108 766 4608
1109 29 293
1109 39 49
1109 41 166
1109 60 6
1109 114 153005
1109 145 121
1109 149 2
1109 169 5
1109 206 148
1109 215 20028
1109 234 48
1109 239 17
1109 246 13758
1109 256 152
1109 290 105
1109 311 984
1109 317 84094
1109 321 115
1109 356 80
1109 383 25247
1109 391 14129
1109 435 2949
1109 500 70131
1109 502 4
1109 526 207694
1109 560 293
1109 619 134
1109 691 149
1109 709 17
1109 711 8980
1109 727 10
1109 731 731
1109 766 93981
1109 877 160
1109 902 19304
1109 982 66099
1109 989 7
1109 1011 36
1109 1016 221625
1109 1022 46
1109 1068 241
1109 1072 195
1109 1101 1180
1109 1176 146
1109 1200 517
1109 1201 146
1109 1231 692
1109 1252 46309
1109 1264 4901
1109 1353 224
1109 1359 267
1109 1391 115
1109 1405 133
1109 1470 6
1109 1517 80
1109 1549 31
1109 1573 36
1109 1617 141
1109 1645 91
1109 1795 117
1111 49 196
1111 526 865
1111 1016 59
1111 1122 352
1112 215 7
1112 379 4
1112 506 2
1112 766 52371
1112 877 233
1112 1016 11
1112 1390 7
1112 1573 10
1113 1435 4037
1115 1462 162
1117 88 922
1117 383 1
1117 435 38353
1117 505 359
1117 628 109226
1117 674 118148
1117 877 3905
1117 1499 22128
1118 801 79
1118 976 30
1118 1122 115
1118 1302 189
1118 1613 52
1118 1810 74
1118 1835 97
1119 1583 53
1121 91 13
1121 152 1
1121 505 31
1121 977 282
1121 1057 3
1121 1383 21
1121 1557 12
1121 1570 4
1122 1111 286
1122 1118 147
1122 1359 36
1123 1127 169
1126 454 7
1126 1724 32
1127 716 164
1127 1176 1189
1127 1189 266
1127 1302 97
1127 1361 976
1127 1682 140
1128 123 120
1128 561 90
1128 683 209
1129 88 27
1129 264 398
1129 794 1
1129 804 8
1129 854 5
1129 1307 2
1129 1429 8
1130 152 1400
1130 369 113
1130 458 5
1130 604 1
1130 684 6
1130 816 7
1130 836 20
1130 844 8
1130 851 10
1130 859 2
1130 860 3
1130 1102 6
1130 1190 277
1130 1266 7
1130 1310 2
1130 1608 76
1130 1677 16
1130 1746 115
1131 47 59
1131 70 8
1131 402 4
1131 464 3
1131 726 11
1131 826 3
1131 836 1
1131 859 8
1131 860 1
1132 70 25
1132 88 94
1132 402 8
1132 720 4
1132 726 231
1132 796 5
1132 819 10
1132 826 18
1132 1236 16
1132 1305 34
1132 1307 1
1133 49 43
1133 1068 166
1134 537 4
1134 685 31
1134 692 13
1134 1364 4
1134 1573 2
1136 49 77
1136 1613 55
1138 107 41
1139 60 9
1139 88 1436
1139 114 103145
1139 145 9
1139 215 12691
1139 234 4
1139 246 167
1139 356 13
1139 389 9814
1139 391 163837
1139 435 126430
1139 500 79299
1139 505 1383
1139 628 524097
1139 674 853766
1139 709 141622
1139 711 91213
1139 766 308798
1139 828 56497
1139 870 3819
1139 877 522141
1139 982 1595
1139 994 3
1139 1016 235
1139 1068 122791
1139 1171 5
1139 1200 303251
1139 1240 64071
1139 1255 8
1139 1378 1861
1139 1403 2734
1139 1405 983
1139 1433 153374
1139 1437 338837
1139 1470 25414
1139 1499 139205
1141 711 149
1143 246 181
1143 619 1
1143 1231 4
1144 65 21
1144 71 99
1144 88 23
1144 113 19
1144 227 1471
1144 231 63
1144 505 86
1144 1217 17
1144 1265 23
1144 1416 909
1144 1659 10
1145 51 26
1145 94 1
1145 152 5
1145 484 5
1145 505 1508
1145 567 1153
1145 647 20
1145 689 42
1145 787 527
1145 806 1
1145 814 4
1145 844 13
1145 865 40
1145 1040 2
1145 1186 2
1145 1346 33
1145 1557 5
1145 1660 17
1146 67 3
1146 115 35
1146 152 2625
1146 369 20
1146 458 1
1146 816 16
1146 817 8
1146 836 9
1146 851 9
1146 860 1
1146 862 11
1146 1190 11
1146 1266 5
1146 1601 2
1146 1608 5
1146 1733 22
1146 1743 58
1146 1746 36
1148 544 6
1148 921 15
1149 526 18
1149 766 130
1149 877 2
1149 1016 153
1150 1408 2
1151 692 1
1152 685 1
1153 537 8
1153 685 11
1154 685 5
1155 889 5
1156 526 48
1156 778 47
1156 1127 86
1156 1433 141
1157 1200 2
1159 343 190
1159 532 134
1159 711 71
1159 760 59
1159 783 595
1159 1255 55
1161 114 55269
1161 169 19
1161 311 33
1161 317 98629
1161 356 24
1161 375 1
1161 381 12
1161 609 14
1161 618 5
1161 727 44
1161 918 23
1161 988 11
1161 1022 8
1161 1027 2
1161 1201 7
1161 1277 1
1161 1426 24
1161 1438 31
1161 1504 2
1161 1596 1
1161 1645 3
1161 1700 4
1162 32 81802
1162 36 1011
1162 39 93
1162 75 351
1162 82 178
1162 99 2
1162 114 16152
1162 123 38753
1162 133 16
1162 145 2005
1162 156 206
1162 157 1
1162 158 3909
1162 169 1383
1162 184 2553
1162 189 50
1162 196 21112
1162 206 25234
1162 211 56395
1162 215 22108
1162 233 46
1162 239 472
1162 240 398067
1162 246 11568
1162 251 2
1162 311 1130
1162 321 103
1162 331 2
1162 334 32
1162 353 461
1162 356 137
1162 379 22616
1162 383 1
1162 389 206133
1162 391 652
1162 435 1215
1162 471 121
1162 478 3060
1162 494 16150
1162 507 100
1162 510 24
1162 526 951
1162 536 52
1162 579 94229
1162 585 63183
1162 674 82637
1162 683 78156
1162 686 73
1162 709 39583
1162 711 247
1162 719 702
1162 731 1997
1162 749 415
1162 758 26
1162 759 16
1162 760 1697
1162 766 82373
1162 828 23103
1162 875 301716
1162 877 374091
1162 879 78
1162 902 1197
1162 903 168241
1162 918 1585
1162 956 154
1162 964 2188
1162 978 34583
1162 982 5527
1162 989 120492
1162 994 39
1162 997 178
1162 1011 986
1162 1016 29
1162 1021 54
1162 1022 377
1162 1031 131
1162 1067 53
1162 1068 2386
1162 1072 7215
1162 1106 59
1162 1120 4
1162 1170 105
1162 1171 54285
1162 1176 1559
1162 1185 2169
1162 1189 252062
1162 1200 1184
1162 1201 1430
1162 1240 228555
1162 1252 4342
1162 1255 346927
1162 1258 48
1162 1264 709
1162 1304 281
1162 1308 37
1162 1320 402
1162 1322 290
1162 1353 1318
1162 1372 66847
1162 1403 363588
1162 1405 5716
1162 1408 14
1162 1423 9
1162 1426 158
1162 1433 391294
1162 1437 54
1162 1457 115
1162 1460 2
1162 1470 238845
1162 1480 163
1162 1482 5
1162 1485 248817
1162 1517 10106
1162 1524 2
1162 1540 86
1162 1573 14
1162 1575 2851
1162 1582 1029
1162 1594 4043
1162 1613 934
1162 1628 393
1162 1630 13354
1162 1698 2
1162 1837 54
1162 1841 832
1162 1843 608
1162 1844 87
1163 711 9624
1163 877 525
1164 674 157
1165 31 30
1165 185 1
1165 505 17
1165 567 8
1165 712 17
1165 1207 48
1165 1217 953
1165 1349 36
1165 1446 112
1165 1729 21
1165 1742 5
1166 246 173
1167 921 7
1167 1779 4
1168 201 47
1168 334 56
1170 875 99
1171 88 9080
1171 114 1536
1171 215 23
1171 240 31
1171 246 13
1171 389 27947
1171 391 79201
1171 672 3
1171 674 1003706
1171 675 115
1171 709 3541
1171 711 7537
1171 753 32214
1171 766 1234
1171 828 94462
1171 875 5269
1171 877 424676
1171 899 206
1171 911 29583
1171 928 17
1171 948 76
1171 1024 16445
1171 1068 3381
1171 1083 25
1171 1162 52062
1171 1200 32110
1171 1240 126698
1171 1255 86871
1171 1403 27518
1171 1433 163527
1171 1437 180697
1171 1456 16532
1171 1470 9950
1171 1480 35663
1171 1485 13671
1171 1773 910
1171 1822 86236
1171 1831 14258
1172 75 2319
1173 685 1
1176 29 60
1176 32 568
1176 36 14
1176 39 172
1176 41 89
1176 48 18
1176 75 50
1176 78 77
1176 82 43
1176 114 111664
1176 117 10
1176 123 4246
1176 127 26
1176 145 202
1176 156 31
1176 169 286
1176 181 32
1176 204 14
1176 206 2173
1176 211 120
1176 215 216
1176 239 186
1176 240 1354
1176 246 33800
1176 258 27
1176 290 33
1176 293 62
1176 311 824
1176 313 205
1176 317 121
1176 321 1439
1176 334 597
1176 335 253
1176 337 16
1176 343 42
1176 356 1274
1176 375 25
1176 379 92361
1176 389 265379
1176 391 287921
1176 403 34
1176 432 235
1176 435 40902
1176 452 29
1176 460 37
1176 476 1431
1176 478 65
1176 485 687
1176 500 14399
1176 507 150
1176 508 43
1176 526 253
1176 536 65
1176 548 80
1176 585 189
1176 588 42
1176 605 151
1176 609 508
1176 610 8
1176 613 13
1176 618 53
1176 683 1e+05
1176 685 1
1176 686 231
1176 691 130
1176 709 17700
1176 711 140524
1176 716 161
1176 719 1271
1176 731 77
1176 735 93
1176 749 19
1176 759 77
1176 760 586
1176 778 589
1176 872 8
1176 875 59106
1176 877 28540
1176 879 188
1176 899 23
1176 902 14
1176 903 76
1176 907 126
1176 926 259
1176 943 95
1176 947 33
1176 964 1738
1176 978 44811
1176 982 8039
1176 988 13
1176 989 13870
1176 994 46381
1176 997 27
1176 998 33
1176 1004 44
1176 1008 63
1176 1011 227
1176 1016 38
1176 1022 72
1176 1027 4
1176 1029 66
1176 1066 28
1176 1068 35430
1176 1072 2194
1176 1081 9
1176 1101 4
1176 1123 166
1176 1127 251
1176 1156 94
1176 1162 792
1176 1185 127
1176 1189 1258
1176 1200 131394
1176 1201 206
1176 1231 6
1176 1240 803
1176 1244 10
1176 1251 76
1176 1252 319
1176 1255 72519
1176 1264 300
1176 1304 95
1176 1308 39
1176 1320 45
1176 1322 1
1176 1339 40
1176 1353 258
1176 1359 135
1176 1361 867
1176 1372 439
1176 1376 74
1176 1390 2
1176 1391 33
1176 1403 1243
1176 1405 7835
1176 1406 2
1176 1411 46
1176 1417 22
1176 1426 1803
1176 1433 3136
1176 1437 2277
1176 1438 126
1176 1450 34
1176 1456 217
1176 1470 46341
1176 1480 2502
1176 1485 544
1176 1517 58320
1176 1527 2
1176 1596 246
1176 1613 2740
1176 1628 38
1176 1630 2071
1176 1631 118
1176 1645 89
1176 1664 293
1176 1682 198
1176 1700 106
1176 1737 94
1176 1752 40
1176 1807 4
1176 1820 32
1176 1822 44
1176 1823 2
1176 1837 46
1177 628 8011
1178 49 90
1179 1573 2
1180 176 462
1180 389 27
1180 582 2
1180 592 3
1181 47 3051
1181 68 90
1181 81 2
1181 820 6
1181 825 2
1181 827 1
1181 832 13
1181 1203 5
1181 1429 7
1182 556 3
1182 1329 24
1182 1347 2
1185 32 332
1185 52 82
1185 75 111
1185 82 2
1185 114 93505
1185 123 90
1185 134 4
1185 145 803
1185 158 14
1185 163 4
1185 169 341
1185 179 36
1185 204 103
1185 206 4180
1185 211 25
1185 215 449
1185 239 97
1185 240 1148
1185 246 1543
1185 256 85
1185 258 3
1185 290 48
1185 311 255
1185 321 875
1185 334 334
1185 343 6
1185 356 18731
1185 361 98
1185 379 1310
1185 381 57
1185 383 34091
1185 389 400189
1185 391 175741
1185 432 86
1185 435 64098
1185 462 115
1185 476 11
1185 478 168
1185 500 36769
1185 502 12
1185 507 295
1185 510 22
1185 526 2019
1185 532 76
1185 560 48
1185 585 432
1185 605 28
1185 609 262
1185 610 28
1185 613 347
1185 669 22
1185 683 2076
1185 691 25
1185 709 713
1185 711 107830
1185 716 47
1185 719 1477
1185 731 4134
1185 749 109
1185 759 52
1185 760 57
1185 872 95
1185 875 99893
1185 877 4069
1185 899 27
1185 902 12605
1185 903 37
1185 911 61
1185 918 14
1185 936 1083
1185 964 2
1185 972 32
1185 978 528
1185 982 16999
1185 988 25
1185 989 176456
1185 994 46500
1185 998 29
1185 1011 411
1185 1022 87411
1185 1029 174
1185 1047 13
1185 1066 196
1185 1068 132908
1185 1072 442
1185 1081 77
1185 1162 914
1185 1171 273
1185 1176 120
1185 1189 1129
1185 1200 233718
1185 1201 789
1185 1225 2
1185 1231 14
1185 1240 1895
1185 1244 18
1185 1252 417
1185 1255 161861
1185 1256 74
1185 1264 182
1185 1297 9
1185 1304 61
1185 1328 9
1185 1339 29
1185 1353 869
1185 1359 138
1185 1372 71
1185 1376 26
1185 1391 129
1185 1403 3525
1185 1405 2412
1185 1426 542
1185 1433 1100
1185 1435 341
1185 1437 6388
1185 1438 22
1185 1456 1039
1185 1470 45769
1185 1480 766
1185 1485 3263
1185 1517 87644
1185 1540 20
1185 1549 14
1185 1568 66
1185 1596 70
1185 1613 4316
1185 1628 8
1185 1630 274
1185 1645 52
1185 1664 181
1185 1700 3
1185 1752 25
1185 1783 30
1185 1799 7
1185 1820 16
1185 1822 21
1185 1831 28
1185 1837 311
1186 88 29726
1186 122 3
1186 152 145
1186 185 4
1186 227 57
1186 231 17
1186 398 243
1186 402 17
1186 427 27
1186 445 157
1186 475 1615
1186 482 49
1186 483 26
1186 505 38
1186 567 77
1186 568 2859
1186 600 1311
1186 602 11
1186 684 36
1186 712 5
1186 806 1
1186 814 1274
1186 830 6
1186 834 116
1186 844 26
1186 849 1606
1186 949 3
1186 1046 5
1186 1057 6
1186 1174 12
1186 1207 5
1186 1217 2462
1186 1228 3
1186 1254 30
1186 1323 92
1186 1446 3
1186 1447 2587
1186 1455 4
1186 1466 737
1186 1481 1119
1186 1528 3143
1186 1593 872
1186 1607 183
1186 1660 2040
1186 1677 19
1186 1718 992
1186 1720 1433
1186 1729 8
1186 1732 1125
1186 1822 117
1188 156 18
1188 1240 3002
1189 32 8531
1189 40 3
1189 60 1
1189 75 990
1189 114 81675
1189 123 1892
1189 133 192
1189 145 507
1189 169 297
1189 176 20
1189 206 12020
1189 211 4304
1189 215 17
1189 239 91
1189 240 7
1189 246 1103
1189 251 1
1189 311 193
1189 317 857
1189 321 654
1189 334 419
1189 353 46
1189 379 1746
1189 383 73
1189 389 188833
1189 391 205635
1189 435 4363
1189 478 964
1189 500 77
1189 526 719
1189 530 766
1189 579 6868
1189 585 5391
1189 669 108
1189 683 1953
1189 709 1311
1189 711 144532
1189 719 812
1189 721 143
1189 731 559
1189 735 73
1189 749 802
1189 760 49
1189 766 84
1189 778 244
1189 875 220283
1189 877 144
1189 879 8
1189 918 2212
1189 964 16
1189 975 197
1189 978 3750
1189 982 2394
1189 989 34537
1189 994 67
1189 997 150
1189 998 95
1189 1000 26
1189 1011 566
1189 1022 6
1189 1044 1
1189 1068 776
1189 1072 1504
1189 1106 13
1189 1162 259411
1189 1176 2163
1189 1185 1296
1189 1200 592
1189 1201 98
1189 1240 74331
1189 1252 66
1189 1255 394638
1189 1264 702
1189 1292 2354
1189 1297 502
1189 1320 29
1189 1322 150
1189 1352 194
1189 1353 1140
1189 1372 10697
1189 1405 3284
1189 1426 1183
1189 1433 131866
1189 1437 56281
1189 1456 147009
1189 1457 84
1189 1470 87297
1189 1480 244002
1189 1517 2329
1189 1525 11
1189 1613 2318
1189 1628 418
1189 1630 1058
1189 1645 12
1189 1691 1835
1189 1773 42
1189 1822 97
1189 1831 44
1190 88 15
1190 115 12
1190 152 3159
1190 308 6
1190 369 348
1190 402 8
1190 458 9
1190 604 10
1190 816 17
1190 817 12
1190 836 59
1190 844 10
1190 851 53
1190 859 27
1190 860 4
1190 862 14
1190 1030 6
1190 1048 1
1190 1102 111
1190 1130 222
1190 1146 10
1190 1266 13
1190 1290 18
1190 1310 9
1190 1387 1
1190 1422 3
1190 1608 188
1190 1677 21
1190 1733 2
1190 1746 358
1191 240 44
1191 353 2
1191 882 2
1191 982 2
1191 1204 2
1191 1227 117
1191 1252 2
1191 1426 8
1191 1780 2
1191 1827 3
1193 500 25385
1194 70 33
1195 70 32
1197 70 51
1200 29 71048
1200 32 84246
1200 36 2482
1200 37 683
1200 41 581
1200 52 62
1200 75 118070
1200 85 54754
1200 86 123292
1200 88 90722
1200 105 66828
1200 108 20115
1200 112 877
1200 114 647855
1200 117 67331
1200 119 9190
1200 121 82773
1200 123 223161
1200 126 30648
1200 127 42854
1200 134 37375
1200 142 6437
1200 144 78
1200 145 261930
1200 149 47
1200 156 54
1200 164 72
1200 169 39680
1200 176 5426
1200 179 9232
1200 184 12683
1200 188 15764
1200 189 140
1200 203 25
1200 204 36439
1200 206 179853
1200 211 54488
1200 213 31481
1200 215 783764
1200 221 1441
1200 226 97483
1200 237 69082
1200 239 230170
1200 246 303254
1200 250 1
1200 251 26644
1200 256 34478
1200 258 38297
1200 266 167689
1200 290 19122
1200 296 58493
1200 300 151778
1200 307 39
1200 311 311960
1200 317 538589
1200 321 274722
1200 322 58712
1200 325 17871
1200 334 93514
1200 336 70298
1200 344 34519
1200 353 189358
1200 356 233648
1200 361 66125
1200 371 5
1200 373 5821
1200 375 200
1200 379 314
1200 381 115954
1200 382 32189
1200 383 737143
1200 387 1234
1200 388 86883
1200 389 768664
1200 391 895192
1200 393 1844
1200 403 21356
1200 432 201558
1200 435 434737
1200 436 125673
1200 439 50836
1200 444 2983
1200 450 15134
1200 462 13223
1200 478 81496
1200 496 45366
1200 500 592111
1200 506 60470
1200 508 2
1200 510 6790
1200 512 106315
1200 526 238144
1200 534 39598
1200 543 370697
1200 545 44
1200 548 73186
1200 560 68106
1200 576 2557
1200 579 41876
1200 585 13397
1200 591 206
1200 595 53
1200 610 110292
1200 613 186698
1200 615 61209
1200 618 65067
1200 619 31238
1200 625 19751
1200 648 15000
1200 665 90022
1200 674 149388
1200 683 154
1200 685 116015
1200 686 627
1200 688 5
1200 691 35084
1200 697 3346
1200 703 19054
1200 709 292711
1200 711 556087
1200 715 151918
1200 716 109992
1200 718 141
1200 719 179
1200 731 272176
1200 746 2472
1200 750 76033
1200 752 1
1200 758 47686
1200 760 110059
1200 766 217581
1200 808 4738
1200 812 196
1200 813 2538
1200 828 2559
1200 841 23267
1200 872 34508
1200 875 569363
1200 877 1054755
1200 899 58409
1200 902 1216341
1200 903 47244
1200 909 3322
1200 910 546109
1200 916 1790
1200 918 104297
1200 926 52506
1200 930 16
1200 936 69
1200 940 44958
1200 963 78222
1200 966 50802
1200 970 29852
1200 972 30416
1200 978 327836
1200 982 448785
1200 986 5
1200 988 132017
1200 993 3909
1200 994 170453
1200 997 152839
1200 998 27
1200 1008 1245
1200 1011 54566
1200 1016 590771
1200 1022 159545
1200 1023 11428
1200 1027 145
1200 1029 115016
1200 1031 20220
1200 1043 48
1200 1053 14096
1200 1066 187521
1200 1067 5732
1200 1068 786720
1200 1072 182536
1200 1075 7144
1200 1081 10553
1200 1082 157393
1200 1101 28717
1200 1109 245
1200 1139 298062
1200 1157 2
1200 1162 218
1200 1171 34414
1200 1176 135130
1200 1185 238788
1200 1189 867
1200 1201 99694
1200 1211 691
1200 1225 17884
1200 1231 69426
1200 1240 273974
1200 1243 117076
1200 1251 86
1200 1252 666165
1200 1255 618287
1200 1256 81442
1200 1258 1235
1200 1264 246010
1200 1270 99
1200 1277 6039
1200 1280 564
1200 1297 108
1200 1304 43669
1200 1316 23092
1200 1320 86774
1200 1321 146959
1200 1322 67469
1200 1324 112
1200 1328 66131
1200 1339 30870
1200 1353 257722
1200 1359 167304
1200 1372 46843
1200 1374 32961
1200 1376 176894
1200 1390 54331
1200 1391 188386
1200 1402 5360
1200 1403 431519
1200 1405 167069
1200 1406 46337
1200 1411 75743
1200 1417 215
1200 1426 151310
1200 1433 658514
1200 1437 907261
1200 1438 71565
1200 1450 12
1200 1454 21864
1200 1456 100804
1200 1457 39685
1200 1460 132
1200 1462 147000
1200 1470 244001
1200 1480 104288
1200 1485 276028
1200 1488 37
1200 1497 51508
1200 1500 64
1200 1504 175
1200 1517 462737
1200 1522 4449
1200 1540 140
1200 1543 2157
1200 1548 8732
1200 1549 158231
1200 1596 65
1200 1610 1
1200 1611 29385
1200 1613 248853
1200 1617 9150
1200 1626 26
1200 1628 125577
1200 1630 82960
1200 1631 63389
1200 1645 77247
1200 1664 189
1200 1671 141
1200 1700 41
1200 1719 71154
1200 1752 89390
1200 1773 41101
1200 1783 15655
1200 1799 96963
1200 1803 20273
1200 1807 4975
1200 1820 186030
1200 1822 130697
1200 1823 63334
1200 1826 7049
1200 1828 16915
1200 1831 76947
1200 1836 1
1200 1837 385243
1200 1841 7563
1200 1843 944
1200 1847 67123
1201 32 194
1201 41 1118
1201 60 5
1201 75 1087
1201 82 31
1201 114 261422
1201 123 1493
1201 126 63
1201 145 93
1201 169 367
1201 206 34300
1201 211 78
1201 215 458
1201 234 75
1201 239 1710
1201 240 503
1201 246 128241
1201 256 95
1201 258 38
1201 300 32
1201 311 14204
1201 317 203644
1201 321 299
1201 356 29441
1201 373 4
1201 375 19
1201 379 823
1201 381 207
1201 383 34159
1201 389 716
1201 391 87975
1201 403 36
1201 432 65
1201 435 74328
1201 478 9
1201 496 22
1201 500 61099
1201 508 51
1201 526 10006
1201 534 17
1201 560 130
1201 609 455
1201 612 64
1201 613 44
1201 618 45
1201 619 8
1201 683 1302
1201 709 100378
1201 711 31494
1201 727 1
1201 731 112
1201 749 233
1201 759 143
1201 760 47783
1201 766 33459
1201 872 9
1201 875 25071
1201 877 3412
1201 899 69
1201 902 64420
1201 918 181
1201 972 25
1201 978 896
1201 982 65532
1201 989 67783
1201 994 323
1201 997 3
1201 1011 1623
1201 1016 24526
1201 1022 278
1201 1027 42
1201 1029 20
1201 1047 6
1201 1066 8
1201 1068 21031
1201 1072 2647
1201 1101 3
1201 1109 58
1201 1161 4
1201 1162 509
1201 1176 127
1201 1185 282
1201 1189 180
1201 1200 92710
1201 1231 35
1201 1240 237
1201 1252 76573
1201 1255 1473
1201 1264 31
1201 1277 214
1201 1297 4
1201 1320 1795
1201 1328 232
1201 1353 219
1201 1359 493
1201 1372 162
1201 1376 38
1201 1391 384
1201 1403 1194
1201 1405 800
1201 1406 95
1201 1411 53
1201 1426 767
1201 1433 62
1201 1437 64
1201 1456 107
1201 1463 115
1201 1470 1066
1201 1480 690
1201 1485 43
1201 1504 2
1201 1517 5008
1201 1520 564
1201 1549 113
1201 1596 127
1201 1613 33585
1201 1628 55
1201 1630 14
1201 1631 10
1201 1645 47
1201 1664 398
1201 1700 4
1201 1752 16
1201 1783 48
1201 1836 3
1201 1837 4
1202 41 93
1202 588 41
1202 1011 99
1202 1101 4006
1202 1231 1130
1202 1246 4630
1202 1359 104
1202 1435 5839
1203 47 2169
1203 392 8
1203 820 19
1203 832 56
1203 1181 5
1204 685 9
1204 1191 4
1204 1613 5
1204 1837 4
1206 505 10
1206 1771 45
1207 31 78
1207 71 17
1207 185 35
1207 483 16
1207 505 2
1207 712 85
1207 855 28
1207 1165 44
1207 1217 3598
1207 1254 39
1207 1349 403
1207 1446 67
1207 1447 18
1207 1729 195
1207 1742 35
1208 500 41057
1208 709 4980
1208 1016 10373
1211 500 57387
1211 526 23
1211 709 334
1211 711 2034
1211 1200 521
1211 1252 19649
1211 1353 157
1212 978 131
1212 1361 260
1214 240 13
1214 318 56
1214 662 4
1214 877 50
1214 1240 5158
1214 1405 3
1214 1433 767
1214 1437 16984
1214 1485 1
1214 1822 63
1216 492 213
1216 544 519
1216 921 2
1216 1824 6
1217 8 6
1217 31 1559
1217 71 14
1217 88 25174
1217 152 55
1217 185 3008
1217 227 149
1217 267 4
1217 402 56
1217 427 1020
1217 505 1880
1217 567 136
1217 568 9
1217 684 18
1217 712 2746
1217 814 25
1217 855 2721
1217 949 172
1217 1144 17
1217 1165 976
1217 1186 2648
1217 1207 3622
1217 1254 3846
1217 1265 82
1217 1349 1665
1217 1351 4
1217 1416 174
1217 1446 1502
1217 1447 37
1217 1466 13
1217 1481 4
1217 1607 3
1217 1660 11
1217 1720 6
1217 1729 4183
1217 1732 1
1217 1742 3335
1217 1822 7
1219 114 165
1219 206 452
1219 1025 12
1219 1435 15544
1220 685 5
1220 1573 2
1221 38 18
1221 41 6
1221 198 1
1221 215 4
1221 540 6
1221 619 5
1221 685 13
1221 692 3
1221 702 1
1221 709 1
1221 894 1
1221 927 4
1221 1037 2
1221 1090 12
1221 1134 1
1221 1251 2
1221 1573 2
1221 1687 2
1221 1837 2
1222 877 4069
1224 88 18
1224 314 5
1224 389 27
1224 449 5
1224 494 6
1224 1372 75
1224 1403 225
1225 994 1427
1225 1066 1
1225 1200 18049
1225 1356 282
1226 516 109
1226 612 369
1226 658 169
1226 900 105
1227 114 444
1227 500 58
1227 526 93651
1227 766 82720
1227 902 309
1227 982 972
1227 1016 221610
1227 1201 159
1227 1279 416
1227 1359 73
1227 1435 323
1227 1462 7260
1228 88 6
1228 227 3
1228 236 26
1228 483 6
1228 505 96
1228 564 24
1228 689 36
1228 806 4
1228 844 16
1228 977 5
1228 1186 2
1228 1536 65
1228 1622 4
1228 1684 16
1228 1721 15
1229 711 15342
1230 75 3
1230 215 10895
1230 526 27074
1230 710 54
1230 982 144
1230 1101 10300
1230 1246 887
1230 1258 14835
1230 1435 23727
1231 29 92
1231 41 22104
1231 60 20
1231 75 1170
1231 105 5
1231 107 10769
1231 114 545720
1231 123 51
1231 134 381
1231 145 34533
1231 169 864
1231 204 649
1231 206 4366
1231 215 161093
1231 239 1149
1231 240 19
1231 246 120451
1231 296 24
1231 311 23561
1231 317 203175
1231 321 803
1231 356 5582
1231 379 145
1231 381 96
1231 383 96341
1231 389 334
1231 391 99167
1231 435 89095
1231 500 320493
1231 526 4
1231 539 332
1231 609 1851
1231 613 28
1231 683 1159
1231 685 143233
1231 709 14
1231 710 893
1231 711 99558
1231 731 584
1231 749 106216
1231 760 51
1231 766 232264
1231 791 5
1231 875 2763
1231 877 410
1231 882 6
1231 902 201481
1231 918 2
1231 947 72
1231 978 450
1231 982 146
1231 988 39
1231 989 4009
1231 994 7437
1231 1007 14980
1231 1011 1375
1231 1022 217
1231 1068 3020
1231 1072 1184
1231 1101 5
1231 1109 578
1231 1162 6
1231 1176 141
1231 1200 67905
1231 1201 2
1231 1202 872
1231 1246 248
1231 1252 185815
1231 1255 26
1231 1264 1892
1231 1304 23
1231 1320 3328
1231 1353 1437
1231 1356 616
1231 1359 21
1231 1372 21
1231 1403 177
1231 1405 118
1231 1426 102
1231 1437 135
1231 1456 114
1231 1470 244
1231 1517 2865
1231 1549 19
1231 1566 5
1231 1573 8
1231 1596 2471
1231 1613 101702
1231 1630 10
1231 1664 324
1231 1820 43
1231 1822 4
1231 1837 19481
1232 775 24
1232 1455 4
1234 402 14
1234 726 2
1235 70 16
1236 70 4
1236 88 48
1236 720 2
1236 726 64
1236 796 3
1236 826 19
1236 838 3
1236 1132 7
1236 1305 16
1237 709 13
1237 1270 5
1237 1725 1
1237 1837 19
1238 215 29846
1239 1240 4897
1240 29 7
1240 32 29193
1240 75 321
1240 86 54154
1240 88 82434
1240 110 1142
1240 114 170970
1240 117 33
1240 123 11880
1240 145 971
1240 156 8514
1240 169 364
1240 176 46
1240 196 3004
1240 206 935
1240 211 136209
1240 215 48754
1240 239 624
1240 240 70073
1240 246 3823
1240 251 117
1240 310 2
1240 311 103
1240 314 6
1240 317 22256
1240 321 477
1240 343 27
1240 345 2
1240 356 1040
1240 379 11087
1240 381 207
1240 383 637
1240 389 493093
1240 391 206010
1240 432 667
1240 435 34267
1240 452 16
1240 478 1016
1240 485 995
1240 494 74960
1240 500 87650
1240 505 107
1240 507 19667
1240 526 818
1240 543 201
1240 579 83
1240 585 151750
1240 613 4
1240 674 128262
1240 683 2723
1240 686 29
1240 691 48
1240 709 56905
1240 711 198112
1240 715 2414
1240 719 2463
1240 731 413
1240 749 3
1240 757 6
1240 758 48
1240 760 284
1240 766 95417
1240 791 200
1240 802 2
1240 828 6193
1240 875 275260
1240 877 299774
1240 879 17
1240 902 501
1240 903 98386
1240 910 1415
1240 918 27
1240 925 8381
1240 964 16
1240 978 34531
1240 982 6025
1240 988 77
1240 989 64659
1240 994 362
1240 997 484
1240 1000 68789
1240 1011 953
1240 1016 217
1240 1022 544
1240 1035 319
1240 1067 220
1240 1068 204971
1240 1072 2689
1240 1092 100
1240 1106 276
1240 1139 57072
1240 1162 229427
1240 1171 128517
1240 1176 263
1240 1185 1836
1240 1188 2786
1240 1189 71034
1240 1200 282299
1240 1201 437
1240 1214 4269
1240 1231 17
1240 1239 4848
1240 1252 25441
1240 1255 404672
1240 1264 1119
1240 1304 27620
1240 1320 5
1240 1322 2862
1240 1339 141
1240 1352 67476
1240 1353 1096
1240 1359 43
1240 1372 61960
1240 1390 5
1240 1403 145204
1240 1405 1986
1240 1408 4006
1240 1426 32
1240 1433 463167
1240 1437 295293
1240 1456 193442
1240 1457 14612
1240 1470 286503
1240 1480 251050
1240 1484 2
1240 1485 134368
1240 1500 1
1240 1517 3288
1240 1521 12120
1240 1542 6
1240 1613 1316
1240 1614 1
1240 1628 975
1240 1630 2527
1240 1645 54
1240 1764 7
1240 1822 78750
1240 1823 73
1240 1831 11120
1240 1835 236
1240 1837 12000
1240 1843 721
1240 1844 75
1241 479 3
1241 673 2
1241 775 643
1241 1455 1
1241 1588 3
1242 526 612
1242 709 331
1242 766 12163
1242 877 2
1242 1016 12278
1243 88 6
1243 114 1621
1243 215 3570
1243 500 81958
1243 628 336
1243 674 781
1243 709 49670
1243 711 5110
1243 766 104249
1243 877 89700
1243 982 53
1243 1200 122503
1243 1252 1055
1243 1264 210
1243 1433 53423
1243 1437 182311
1244 29 9
1244 114 44077
1244 123 43
1244 234 2
1244 256 1
1244 311 9
1244 560 3
1244 691 45
1244 899 7
1244 918 8
1244 988 14
1244 994 14098
1244 1426 27
1244 1438 5
1244 1645 38
1244 1820 1
1245 141 17
1245 193 25
1245 389 1753
1245 530 77
1245 577 231
1245 868 210
1245 875 8
1245 1088 72
1245 1255 3912
1245 1437 2
1245 1495 4
1245 1630 4
1245 1675 1129
1245 1688 1
1246 29 877
1246 134 975
1246 215 105
1246 321 41
1246 613 1485
1246 618 1392
1246 619 13605
1246 710 5697
1246 899 1514
1246 1027 2146
1246 1101 27
1246 1202 4725
1246 1230 944
1246 1231 255
1246 1356 2023
1246 1435 1346
1246 1497 2201
1246 1611 1482
1246 1645 14670
1247 679 2195
1247 800 397
1247 1494 146
1248 246 4
1249 1245 80
1249 1688 11
1250 41 418
1250 246 131
1250 317 60745
1250 379 118
1250 618 31
1250 693 25
1250 994 149
1250 1068 53
1250 1257 25
1250 1264 1
1250 1353 4
1250 1517 117
1250 1628 48
1251 114 274404
1251 137 117
1251 164 123
1251 204 10
1251 215 44335
1251 258 13
1251 296 24
1251 317 73455
1251 375 117
1251 389 13702
1251 391 480
1251 609 3
1251 612 86
1251 619 41
1251 653 35
1251 691 19
1251 711 148
1251 716 64
1251 872 105
1251 902 47093
1251 982 23506
1251 994 370
1251 1027 86
1251 1176 37
1251 1185 20
1251 1252 40343
1251 1277 44
1251 1302 130
1251 1320 86
1251 1359 4
1251 1405 302
1251 1406 141
1251 1596 98
1251 1628 9
1251 1700 44
1251 1810 2
1252 29 43951
1252 32 1927
1252 36 319
1252 41 98
1252 60 542
1252 75 81238
1252 82 85
1252 86 42189
1252 88 14292
1252 112 23462
1252 114 761355
1252 119 30259
1252 123 13881
1252 126 23
1252 127 66069
1252 134 31
1252 137 36
1252 142 36085
1252 144 32506
1252 145 140102
1252 149 195
1252 162 6568
1252 163 44636
1252 164 54972
1252 167 1
1252 169 11670
1252 189 46
1252 206 124842
1252 211 248
1252 215 448013
1252 226 35696
1252 237 90486
1252 239 106296
1252 240 896
1252 246 120961
1252 256 25778
1252 258 21155
1252 262 268
1252 266 107134
1252 293 20372
1252 296 53127
1252 307 68
1252 311 144779
1252 317 389816
1252 321 106583
1252 334 95
1252 353 143286
1252 356 113754
1252 375 166
1252 379 11385
1252 381 46850
1252 383 140498
1252 389 352317
1252 391 430909
1252 432 182
1252 435 325101
1252 436 49432
1252 452 490
1252 476 53987
1252 478 502
1252 489 33623
1252 496 125
1252 500 92866
1252 506 147
1252 508 2
1252 512 80418
1252 526 320914
1252 534 37
1252 536 72
1252 543 174011
1252 545 126
1252 560 69
1252 576 7133
1252 579 48
1252 585 571
1252 591 196
1252 594 1384
1252 597 20897
1252 610 210
1252 613 258
1252 618 69119
1252 619 24854
1252 625 129
1252 655 16
1252 674 1
1252 683 54162
1252 685 35204
1252 686 1
1252 700 35836
1252 709 55666
1252 711 297059
1252 716 462
1252 719 90
1252 727 54306
1252 731 119391
1252 739 21834
1252 749 46449
1252 752 42626
1252 759 301
1252 760 135315
1252 766 19691
1252 812 1589
1252 872 167
1252 875 313980
1252 877 324221
1252 879 20
1252 901 171
1252 902 193890
1252 910 178135
1252 916 353
1252 917 22875
1252 918 13
1252 947 78
1252 950 161
1252 955 1
1252 959 6
1252 963 77576
1252 964 278
1252 966 81627
1252 970 84928
1252 972 6745
1252 978 58776
1252 982 714382
1252 988 62720
1252 989 211963
1252 994 50013
1252 997 138
1252 998 31
1252 1001 4
1252 1011 228823
1252 1016 241475
1252 1022 88667
1252 1061 3
1252 1066 1050
1252 1067 44
1252 1068 273317
1252 1072 66289
1252 1082 67886
1252 1101 11135
1252 1109 45498
1252 1161 3
1252 1162 8551
1252 1171 360
1252 1176 352
1252 1185 339
1252 1189 1380
1252 1200 678541
1252 1201 96660
1252 1211 19190
1252 1231 181869
1252 1240 24250
1252 1243 739
1252 1251 41797
1252 1255 345542
1252 1258 53
1252 1264 322456
1252 1267 35
1252 1270 5259
1252 1277 384
1252 1304 342
1252 1308 110
1252 1316 51644
1252 1320 251377
1252 1322 36
1252 1328 98840
1252 1353 316616
1252 1359 78283
1252 1372 638
1252 1374 19517
1252 1376 70600
1252 1391 144691
1252 1403 126465
1252 1405 6902
1252 1406 23667
1252 1411 54
1252 1414 36306
1252 1417 62885
1252 1426 35442
1252 1430 16431
1252 1433 111712
1252 1437 284699
1252 1456 2016
1252 1460 3545
1252 1462 237554
1252 1470 87628
1252 1480 23986
1252 1485 4848
1252 1488 353
1252 1504 3
1252 1508 329
1252 1517 145145
1252 1522 28964
1252 1524 1
1252 1540 43480
1252 1541 40
1252 1543 21360
1252 1549 92048
1252 1596 68
1252 1602 67725
1252 1611 145
1252 1613 338573
1252 1617 126
1252 1628 120
1252 1630 964
1252 1631 85
1252 1645 18136
1252 1664 398
1252 1671 1887
1252 1679 24612
1252 1699 124
1252 1782 46
1252 1783 20062
1252 1799 37159
1252 1820 85256
1252 1822 1061
1252 1823 52
1252 1828 47
1252 1831 48
1252 1837 132259
1252 1843 5
1252 1847 36101
1254 31 3
1254 65 60
1254 88 24
1254 113 1
1254 185 37
1254 227 263
1254 231 24
1254 427 1
1254 505 33
1254 855 240
1254 949 9
1254 1165 1
1254 1186 42
1254 1207 47
1254 1217 3590
1254 1265 144
1254 1349 2
1254 1446 14
1254 1677 19
1254 1718 19
1254 1742 134
1255 29 3
1255 32 362566
1255 36 5202
1255 75 1084
1255 82 2059
1255 86 948
1255 88 40131
1255 99 2
1255 114 564383
1255 123 211106
1255 145 1549
1255 156 161
1255 158 52389
1255 164 5
1255 169 37138
1255 206 87483
1255 211 76909
1255 215 153998
1255 239 40950
1255 240 325970
1255 246 212591
1255 251 47
1255 258 636
1255 290 78
1255 300 317
1255 310 5
1255 311 89069
1255 317 385675
1255 321 122177
1255 334 568
1255 335 731
1255 343 3
1255 345 1
1255 353 65322
1255 356 47017
1255 379 79412
1255 383 140081
1255 389 900469
1255 391 564937
1255 403 4
1255 428 20170
1255 432 42736
1255 435 405012
1255 444 1
1255 478 225554
1255 494 314
1255 500 304848
1255 507 91157
1255 510 49
1255 525 53033
1255 526 93475
1255 530 846
1255 543 4847
1255 545 50
1255 548 68
1255 574 4
1255 577 3
1255 579 86239
1255 585 80796
1255 592 13
1255 595 27846
1255 610 294
1255 633 3581
1255 665 78
1255 671 18318
1255 674 183220
1255 683 128114
1255 685 2
1255 686 328
1255 709 50075
1255 711 422073
1255 731 149871
1255 735 86
1255 749 3976
1255 758 129
1255 759 526
1255 760 7101
1255 766 252980
1255 778 493
1255 828 49887
1255 875 763120
1255 877 657136
1255 879 4477
1255 902 7021
1255 903 81198
1255 910 72226
1255 911 51078
1255 918 40168
1255 926 58
1255 964 227
1255 970 9863
1255 978 212424
1255 982 156547
1255 989 254081
1255 994 127627
1255 997 84192
1255 998 847
1255 1011 37233
1255 1016 45013
1255 1022 188413
1255 1029 132
1255 1061 31971
1255 1066 457
1255 1068 547020
1255 1072 39767
1255 1106 49275
1255 1139 529
1255 1162 349438
1255 1171 89150
1255 1176 71423
1255 1185 164720
1255 1189 394504
1255 1200 615645
1255 1201 1629
1255 1214 7
1255 1231 30
1255 1240 406330
1255 1245 4124
1255 1252 373239
1255 1258 53
1255 1264 146084
1255 1304 75035
1255 1308 2
1255 1313 188
1255 1318 130
1255 1320 41077
1255 1322 122213
1255 1327 4
1255 1353 49828
1255 1359 40
1255 1372 214641
1255 1391 1108
1255 1403 627906
1255 1405 196469
1255 1408 70807
1255 1413 57346
1255 1426 39844
1255 1433 568899
1255 1437 470960
1255 1456 355758
1255 1457 154477
1255 1460 15041
1255 1470 573487
1255 1480 381003
1255 1485 478790
1255 1495 2867
1255 1517 231027
1255 1520 3
1255 1541 96
1255 1573 3
1255 1576 3888
1255 1613 124499
1255 1628 68094
1255 1630 198774
1255 1650 2
1255 1698 3
1255 1752 48
1255 1773 56613
1255 1785 325
1255 1807 126
1255 1820 1078
1255 1821 54691
1255 1822 93937
1255 1823 10077
1255 1826 314
1255 1831 131469
1255 1837 52109
1255 1843 10012
1255 1844 1487
1256 133 21151
1256 256 2
1256 300 66
1256 311 35
1256 389 14456
1256 391 29699
1256 435 21609
1256 476 15
1256 685 1
1256 709 14
1256 716 28
1256 719 811
1256 731 47
1256 760 35
1256 875 34777
1256 926 2
1256 964 11
1256 989 2
1256 994 2
1256 1022 37
1256 1029 16
1256 1047 8
1256 1068 20160
1256 1091 24
1256 1185 49
1256 1200 83346
1256 1255 98
1256 1258 22294
1256 1353 47
1256 1376 7
1256 1500 35
1256 1540 3
1256 1617 9
1256 1628 41
1256 1664 323
1256 1795 99
1256 1823 4
1256 1828 3
1256 1837 51
1257 256 145
1257 536 133
1257 711 153
1257 748 137
1257 899 11
1257 982 139
1257 994 12731
1257 1628 138
1258 29 19796
1258 41 957
1258 75 134
1258 114 197
1258 156 55
1258 164 14224
1258 201 130
1258 215 104
1258 246 391
1258 290 16583
1258 300 12417
1258 311 82
1258 321 42
1258 344 148
1258 356 128
1258 389 47
1258 391 145
1258 432 14315
1258 500 47
1258 526 98
1258 560 20713
1258 609 18568
1258 613 24329
1258 618 11312
1258 619 27247
1258 683 50
1258 693 18258
1258 716 127
1258 899 16519
1258 902 283
1258 978 53
1258 982 257
1258 989 95
1258 1022 2778
1258 1066 128
1258 1068 125
1258 1072 135
1258 1162 60
1258 1200 1238
1258 1230 14235
1258 1256 22019
1258 1353 57
1258 1356 15476
1258 1374 11299
1258 1411 20527
1258 1426 267
1258 1435 396
1258 1437 47
1258 1438 18101
1258 1517 54
1258 1611 14023
1258 1617 13940
1258 1645 26497
1258 1664 931
1258 1783 1852
1258 1795 1561
1258 1837 205
1259 114 125
1259 525 98
1259 588 56
1259 1470 20230
1259 1480 101
1262 20 1
1262 70 662
1262 464 20
1262 726 2
1262 793 9
1262 794 4
1262 796 19
1262 819 4
1262 826 2
1262 838 5
1262 1307 91
1262 1652 10
1263 64 27
1263 118 36
1263 268 1
1263 389 4170
1263 680 23
1263 979 5
1263 1068 10414
1264 29 135
1264 32 400
1264 41 3221
1264 75 164
1264 82 10
1264 86 167
1264 114 439907
1264 117 35
1264 123 733
1264 127 50
1264 137 30
1264 144 126
1264 145 27040
1264 149 45
1264 169 352
1264 189 18
1264 206 1226
1264 211 63
1264 215 145023
1264 234 120
1264 237 107
1264 239 315
1264 240 906
1264 246 90825
1264 251 15
1264 266 24517
1264 296 405
1264 300 24
1264 311 29884
1264 317 306063
1264 321 126
1264 334 96
1264 353 12253
1264 356 44389
1264 379 473
1264 383 86775
1264 389 91242
1264 391 129564
1264 403 68
1264 432 355
1264 435 112634
1264 439 170
1264 452 2
1264 478 27
1264 489 130
1264 496 39
1264 500 95214
1264 506 126
1264 508 71
1264 526 74586
1264 534 17
1264 543 895
1264 545 249
1264 548 25
1264 560 11
1264 576 15
1264 585 113
1264 588 3
1264 595 9
1264 609 64
1264 610 65
1264 613 77
1264 618 22
1264 619 134
1264 623 86
1264 683 3164
1264 685 44
1264 709 84536
1264 710 99
1264 711 126997
1264 716 15
1264 719 155
1264 727 253
1264 731 644
1264 739 6
1264 749 34
1264 758 12
1264 759 178
1264 760 936
1264 766 138586
1264 872 11
1264 875 98215
1264 876 529
1264 877 35864
1264 880 1125
1264 899 172
1264 902 123009
1264 903 40
1264 916 16
1264 917 286
1264 918 11
1264 940 16
1264 947 27
1264 964 9
1264 972 40
1264 978 2219
1264 982 214424
1264 988 206
1264 989 182846
1264 994 43873
1264 997 12
1264 1011 568
1264 1016 18305
1264 1021 1
1264 1022 71835
1264 1027 116
1264 1043 191
1264 1068 86237
1264 1072 2261
1264 1101 7471
1264 1109 1262
1264 1162 898
1264 1176 1172
1264 1185 417
1264 1189 674
1264 1200 246936
1264 1201 357
1264 1227 49
1264 1230 74
1264 1231 5468
1264 1240 838
1264 1243 95
1264 1244 1
1264 1252 321573
1264 1255 146193
1264 1270 10
1264 1277 521
1264 1316 9261
1264 1320 1064
1264 1328 64
1264 1353 34086
1264 1359 1
1264 1372 715
1264 1390 68
1264 1391 52947
1264 1403 2492
1264 1405 780
1264 1406 71
1264 1411 287
1264 1426 420
1264 1433 920
1264 1435 167
1264 1437 35975
1264 1456 1099
1264 1462 979
1264 1470 1650
1264 1480 1609
1264 1484 84
1264 1485 1121
1264 1504 656
1264 1517 30661
1264 1522 21
1264 1549 253
1264 1613 100146
1264 1626 29
1264 1628 136
1264 1630 398
1264 1631 63
1264 1645 63
1264 1664 248
1264 1671 24
1264 1700 42
1264 1752 98
1264 1782 119
1264 1785 66
1264 1789 2
1264 1799 418
1264 1820 445
1264 1822 49
1264 1823 55
1264 1828 1
1264 1831 42
1264 1836 1
1264 1837 19971
1265 65 73
1265 71 29
1265 88 38
1265 113 12
1265 227 1387
1265 231 25
1265 505 23
1265 855 1
1265 1144 20
1265 1217 44
1265 1254 68
1266 67 9
1266 88 9
1266 115 27
1266 152 1361
1266 308 2
1266 369 2
1266 458 5
1266 604 14
1266 816 10
1266 817 82
1266 836 16
1266 851 90
1266 859 10
1266 860 44
1266 862 121
1266 1030 4
1266 1102 2
1266 1130 3
1266 1146 4
1266 1190 9
1266 1310 11
1266 1601 1
1266 1608 1
1266 1733 22
1266 1743 9
1267 239 122
1267 311 1659
1267 709 3415
1267 1252 180
1267 1320 31
1268 88 53
1269 239 1
1269 322 3
1269 383 45
1269 435 22989
1269 685 6
1269 918 6
1269 1022 1
1269 1029 2
1269 1264 5
1270 114 23286
1270 181 1
1270 215 5003
1270 317 46061
1270 383 955
1270 391 3563
1270 731 2
1270 766 41764
1270 1016 88630
1270 1237 5
1270 1252 5133
1270 1277 5
1270 1573 3
1271 70 340
1271 264 97
1271 854 4
1271 1129 5
1272 766 4362
1274 251 24
1275 628 9898
1275 674 3039
1277 29 7
1277 52 2
1277 60 4
1277 114 384528
1277 145 154
1277 215 6
1277 239 378
1277 246 253
1277 258 77
1277 296 81
1277 311 59
1277 317 72424
1277 321 226
1277 381 163
1277 383 630
1277 391 75168
1277 435 381
1277 500 538
1277 502 9
1277 508 46
1277 709 24061
1277 711 69418
1277 716 101
1277 719 126
1277 727 10
1277 731 406
1277 759 48
1277 766 6
1277 899 3
1277 918 2
1277 978 35
1277 982 10044
1277 988 96
1277 994 44765
1277 1004 63
1277 1016 21654
1277 1022 752
1277 1029 12
1277 1066 90
1277 1176 24
1277 1185 25
1277 1200 5927
1277 1201 1631
1277 1251 5
1277 1252 1290
1277 1264 183
1277 1320 26
1277 1353 27
1277 1359 139
1277 1426 52
1277 1517 1040
1277 1549 4
1277 1596 11
1277 1613 12253
1277 1644 47
1277 1645 2
1277 1664 174
1277 1700 32
1279 52 628
1279 296 35
1279 612 107
1279 900 55
1279 1227 244
1279 1302 182
1279 1359 54
1280 114 10735
1280 356 143
1280 500 45991
1280 711 101
1280 766 59518
1280 1016 46940
1280 1200 727
1280 1462 4340
1281 41 20
1281 52 20
1281 114 1531
1281 500 17007
1281 526 45986
1281 711 37817
1281 766 161614
1281 982 255
1281 1016 159345
1281 1462 7326
1282 240 6
1284 88 378
1284 505 261
1285 518 23106
1285 674 22100
1286 766 56
1286 1016 29
1287 674 7824
1287 877 118576
1288 283 4
1288 846 4
1288 1724 76
1289 215 14944
1289 1328 12
1289 1473 1
1290 67 23
1290 94 1
1290 122 7
1290 152 2453
1290 482 24
1290 567 4
1290 684 83
1290 830 42
1290 836 18
1290 844 444
1290 862 4
1290 1030 74
1290 1048 145
1290 1146 1
1290 1387 114
1290 1422 62
1290 1476 1
1290 1481 10
1290 1544 13
1290 1677 39
1290 1733 2
1292 389 1824
1292 530 247
1292 877 3406
1292 1189 2351
1293 114 13075
1293 164 2
1293 526 462
1293 766 55607
1293 875 104
1293 1011 1
1293 1613 249
1295 766 23676
1295 877 8
1297 32 212
1297 80 61
1297 108 1
1297 123 3
1297 133 14653
1297 196 139
1297 211 179
1297 240 11
1297 251 8
1297 311 6
1297 334 18
1297 356 38
1297 389 47429
1297 391 83
1297 432 4
1297 485 715
1297 507 141
1297 548 1
1297 585 40
1297 711 106
1297 718 226
1297 719 1062
1297 875 24877
1297 877 8386
1297 978 11
1297 1029 12
1297 1068 15885
1297 1185 22
1297 1189 393
1297 1255 128
1297 1372 149
1297 1405 37
1297 1433 93421
1297 1437 24870
1297 1470 79102
1297 1517 75
1297 1645 261
1298 766 44258
1298 982 47662
1298 1316 481
1298 1430 146
1298 1462 4956
1299 685 1
1299 1474 2
1300 88 2496
1300 283 5
1300 620 2
1300 775 10062
1300 847 1641
1300 1076 10
1300 1433 3218
1300 1724 5
1300 1736 345
1302 173 171
1302 246 253
1302 375 107
1302 403 28
1302 420 98
1302 612 209
1302 681 85
1302 725 114
1302 801 970
1302 1127 184
1302 1251 131
1302 1361 103
1302 1488 195
1302 1533 331
1302 1568 93
1302 1737 105
1302 1785 36
1303 766 143
1303 1016 129
1304 32 5
1304 114 205
1304 123 503
1304 145 1
1304 156 91
1304 176 60
1304 179 1
1304 196 24536
1304 206 168
1304 240 5
1304 271 4
1304 317 230
1304 334 38
1304 389 60817
1304 391 108320
1304 435 2
1304 478 115
1304 510 1
1304 548 4
1304 585 94
1304 669 1
1304 691 85
1304 711 113
1304 716 102
1304 719 126
1304 875 14033
1304 877 51491
1304 994 211
1304 997 10
1304 1000 2
1304 1012 135
1304 1029 2
1304 1067 1
1304 1068 16943
1304 1162 108
1304 1176 58
1304 1185 19
1304 1200 42366
1304 1240 30065
1304 1255 78801
1304 1353 259
1304 1372 1
1304 1391 24
1304 1405 31
1304 1420 3
1304 1433 92108
1304 1437 96000
1304 1456 5
1304 1470 33851
1304 1480 10564
1304 1482 3
1304 1613 126
1304 1630 30
1304 1773 16759
1304 1822 23311
1304 1823 56
1304 1831 39855
1304 1834 1
1305 88 9
1305 726 93
1305 1132 30
1305 1236 7
1306 846 6
1306 1455 140
1307 70 693
1307 88 4
1307 402 5
1307 464 5
1307 720 4
1307 726 6
1307 793 13
1307 794 39
1307 796 78
1307 819 9
1307 826 8
1307 838 38
1307 1132 2
1307 1262 84
1307 1271 2
1307 1652 6
1308 114 30
1308 149 190
1308 181 8
1308 215 27
1308 311 44
1308 317 38
1308 322 23
1308 500 31
1308 528 5
1308 685 44
1308 709 138
1308 731 189
1308 982 39
1308 989 35
1308 994 35
1308 1022 363
1308 1068 57
1308 1176 39
1308 1252 71
1308 1255 1
1308 1405 73
1308 1417 29
1308 1837 106
1309 1016 8158
1309 1462 14023
1310 152 908
1310 402 16
1310 458 38
1310 604 120
1310 684 2
1310 816 11
1310 818 4
1310 836 1
1310 859 1
1310 860 212
1310 1190 4
1310 1266 3
1310 1608 1
1310 1677 16
1310 1733 15
1310 1743 2
1312 114 45955
1312 215 245
1312 246 149
1312 391 8368
1312 500 60655
1312 526 17267
1312 709 33895
1312 711 95968
1312 766 43801
1312 877 61986
1312 982 97824
1312 1016 247600
1312 1462 50779
1313 79 7
1313 133 134
1313 240 2
1313 389 5914
1313 485 580
1313 719 1063
1313 875 3157
1313 1433 25
1316 114 51817
1316 215 15835
1316 218 797
1316 239 78
1316 246 8769
1316 311 9706
1316 317 68954
1316 345 5
1316 356 8447
1316 391 590
1316 435 8618
1316 500 79399
1316 526 12802
1316 563 2
1316 709 1820
1316 731 129
1316 766 94411
1316 982 264
1316 1016 121510
1316 1022 3382
1316 1068 4090
1316 1200 22677
1316 1252 52590
1316 1264 9278
1316 1277 3
1316 1298 493
1316 1320 172
1316 1435 170
1316 1462 51672
1316 1517 10512
1317 628 1905
1317 674 75
1317 1068 891
1317 1499 15019
1318 211 2868
1318 240 130
1318 494 148
1318 877 28
1318 956 162
1318 1008 38
1318 1433 31694
1318 1456 156
1318 1822 8
1319 215 11398
1319 685 8
1320 32 1000
1320 38 2952
1320 41 1448
1320 114 101273
1320 123 522
1320 134 17
1320 169 288
1320 206 26827
1320 211 28
1320 239 738
1320 240 648
1320 246 299652
1320 258 17
1320 293 37
1320 296 42
1320 307 35
1320 311 46499
1320 317 190893
1320 321 413
1320 353 970
1320 356 1536
1320 373 1
1320 375 128
1320 379 934
1320 383 75661
1320 389 1849
1320 391 212
1320 435 95787
1320 452 101
1320 478 69
1320 500 52566
1320 526 74591
1320 534 18
1320 560 17
1320 576 8
1320 585 23
1320 610 141
1320 613 1
1320 619 13
1320 669 11
1320 683 5152
1320 685 41
1320 686 59
1320 692 1
1320 709 76492
1320 711 191
1320 727 17
1320 731 246
1320 759 166
1320 760 3088
1320 766 157
1320 875 42389
1320 877 1464
1320 902 13575
1320 918 5
1320 970 14
1320 978 234
1320 982 185507
1320 988 125
1320 989 98141
1320 994 49
1320 1016 349
1320 1022 60
1320 1029 5
1320 1043 30
1320 1066 103
1320 1068 26466
1320 1072 1733
1320 1090 2707
1320 1101 9
1320 1109 85
1320 1162 371
1320 1176 51
1320 1185 611
1320 1189 3
1320 1200 87463
1320 1201 985
1320 1231 2861
1320 1240 110
1320 1251 84
1320 1252 245873
1320 1255 40433
1320 1256 15
1320 1264 2464
1320 1267 76
1320 1270 8
1320 1280 22
1320 1316 215
1320 1353 7660
1320 1359 211
1320 1372 30
1320 1376 4
1320 1391 10833
1320 1403 3181
1320 1405 2224
1320 1406 49
1320 1411 8
1320 1426 643
1320 1430 6
1320 1433 262
1320 1437 942
1320 1456 223
1320 1462 33
1320 1463 120
1320 1470 308
1320 1480 1226
1320 1485 567
1320 1517 1907
1320 1522 22
1320 1540 53
1320 1543 99
1320 1549 111
1320 1573 1
1320 1596 12
1320 1613 96670
1320 1628 30
1320 1630 705
1320 1631 59
1320 1645 138
1320 1664 65
1320 1773 2
1320 1822 237
1320 1837 4188
1321 88 2
1321 215 521
1321 311 2634
1321 435 77067
1321 500 83953
1321 628 303
1321 674 799
1321 766 78165
1321 877 106407
1321 902 1832
1321 1068 4356
1321 1200 154175
1321 1264 2
1321 1437 108082
1322 32 319
1322 114 20770
1322 215 15
1322 246 163
1322 317 9378
1322 389 49933
1322 391 93949
1322 435 9992
1322 500 14061
1322 507 9
1322 585 7
1322 709 12
1322 711 89860
1322 731 22
1322 766 1763
1322 875 2010
1322 877 90349
1322 902 71
1322 903 17
1322 978 3202
1322 1022 3587
1322 1068 25490
1322 1072 16
1322 1162 162
1322 1176 31
1322 1200 63820
1322 1240 1529
1322 1255 124886
1322 1403 3549
1322 1405 109
1322 1433 33549
1322 1437 81391
1322 1470 10427
1322 1480 81
1322 1517 2700
1323 88 1
1323 1186 40
1324 32 120
1324 240 6
1324 389 141
1324 532 110
1324 874 124
1324 1022 23
1324 1176 81
1324 1372 115
1324 1403 118
1324 1405 68
1324 1433 162
1324 1698 1
1325 726 11
1325 826 1
1326 685 2
1327 545 5
1327 1525 4
1328 29 165
1328 41 973
1328 49 31
1328 114 82784
1328 145 105
1328 169 18
1328 206 145
1328 239 1
1328 240 1
1328 246 88137
1328 296 63
1328 300 12
1328 311 8779
1328 317 46605
1328 321 118
1328 353 92
1328 361 1
1328 379 46
1328 381 1
1328 383 58446
1328 391 3
1328 403 6
1328 432 87
1328 435 53579
1328 500 76907
1328 526 137
1328 534 9
1328 537 5
1328 613 63
1328 618 4
1328 685 5
1328 691 4
1328 700 29
1328 709 50841
1328 716 7
1328 727 5
1328 731 62
1328 759 5
1328 760 161
1328 766 104346
1328 801 51
1328 872 18
1328 877 19
1328 902 77206
1328 978 31
1328 982 24116
1328 989 10
1328 994 49
1328 1011 206
1328 1068 1
1328 1072 22
1328 1101 19
1328 1200 70299
1328 1231 264
1328 1252 100690
1328 1264 235
1328 1269 4
1328 1277 18
1328 1316 4
1328 1353 88
1328 1359 28
1328 1376 9
1328 1391 41
1328 1411 96
1328 1426 18
1328 1460 5
1328 1463 10
1328 1517 15
1328 1549 2
1328 1610 6
1328 1613 409
1328 1645 1
1328 1799 1
1328 1820 1
1328 1837 4640
1329 544 3
1329 585 7
1329 802 6
1329 921 132
1329 935 2
1329 1182 24
1329 1388 2
1329 1585 1
1330 685 5
1335 711 19569
1335 1433 40
1336 685 4
1337 215 15334
1339 117 11
1339 133 17253
1339 169 14
1339 179 135
1339 206 30
1339 215 135
1339 311 83
1339 353 41
1339 383 125
1339 389 109977
1339 391 10629
1339 403 4
1339 432 10
1339 485 282
1339 500 110
1339 526 29
1339 548 240
1339 574 303
1339 585 41
1339 588 3
1339 669 12
1339 709 168
1339 711 4
1339 719 283
1339 875 16062
1339 926 6
1339 982 144
1339 994 9
1339 1000 100
1339 1068 72461
1339 1200 29402
1339 1252 101
1339 1256 5
1339 1390 4
1339 1405 40
1339 1408 10
1339 1437 27
1339 1470 25462
1339 1480 3
1339 1517 1
1339 1568 79
1339 1613 61
1339 1630 122
1339 1645 12
1339 1752 7
1339 1822 1
1339 1837 8
1340 877 11194
1341 1022 13
1343 240 2
1345 70 1903
1345 720 7
1345 803 9
1345 922 392
1346 51 6
1346 88 2
1346 505 1519
1346 567 144
1346 689 3
1346 787 31
1346 865 18
1346 977 11
1346 1145 33
1346 1557 36
1346 1660 5
1346 1665 1
1347 156 19
1347 802 415
1347 921 2275
1347 1329 1
1347 1585 4
1347 1824 6
1347 1834 4
1348 766 10
1348 1016 37
1349 31 70
1349 88 7094
1349 185 111
1349 425 1
1349 427 26
1349 712 144
1349 855 203
1349 1165 42
1349 1207 309
1349 1217 1584
1349 1254 2
1349 1446 78
1349 1729 230
1349 1742 285
1350 40 1690
1350 123 1
1350 240 10
1350 485 439
1350 719 83
1350 877 16444
1350 1000 48
1350 1044 48
1350 1189 2
1350 1433 6245
1350 1437 29390
1350 1485 3
1351 982 1644
1351 1795 27
1352 32 2
1352 123 2
1352 133 14075
1352 156 1
1352 158 1
1352 240 38
1352 389 14542
1352 485 358
1352 494 631
1352 509 101
1352 875 13390
1352 877 11723
1352 1000 1
1352 1176 12
1352 1189 112
1352 1240 63018
1352 1297 79
1352 1372 139
1352 1408 13
1352 1413 8
1352 1433 50245
1352 1437 29303
1352 1438 2
1352 1456 2
1352 1470 28558
1352 1480 27
1353 29 66
1353 32 969
1353 41 3787
1353 75 1282
1353 82 3
1353 88 17
1353 89 99
1353 114 607363
1353 117 71
1353 123 6046
1353 145 12731
1353 149 465
1353 164 17
1353 169 1578
1353 206 117554
1353 211 92
1353 215 165793
1353 234 78
1353 237 59
1353 239 1704
1353 240 233
1353 246 205069
1353 250 120
1353 258 3
1353 293 63
1353 296 152
1353 300 70
1353 311 46878
1353 317 331010
1353 321 5048
1353 322 37
1353 343 14
1353 345 67
1353 353 2549
1353 354 33
1353 356 41883
1353 379 2610
1353 381 74
1353 383 125283
1353 389 43904
1353 391 212353
1353 432 55
1353 435 125781
1353 439 230
1353 476 50
1353 478 121
1353 489 23
1353 496 33
1353 500 121216
1353 506 11
1353 526 60591
1353 543 366
1353 560 100
1353 579 10
1353 585 23
1353 591 190
1353 597 4
1353 609 296
1353 610 7
1353 613 219
1353 618 245
1353 619 126
1353 623 39
1353 669 1
1353 683 8461
1353 685 786
1353 691 201
1353 709 123134
1353 711 126470
1353 716 81
1353 727 763
1353 731 21589
1353 748 2081
1353 749 3874
1353 759 183
1353 760 1196
1353 766 178776
1353 872 78
1353 875 45431
1353 877 15568
1353 879 2
1353 899 215
1353 901 3
1353 902 247171
1353 910 53568
1353 918 385
1353 970 883
1353 978 3744
1353 982 118974
1353 984 1
1353 988 145
1353 989 119216
1353 992 99
1353 994 46133
1353 997 123
1353 1004 19
1353 1011 2439
1353 1016 127839
1353 1022 28859
1353 1027 35
1353 1029 95
1353 1066 41
1353 1068 90114
1353 1072 2796
1353 1109 199
1353 1162 922
1353 1176 777
1353 1185 917
1353 1189 365
1353 1200 253138
1353 1201 122
1353 1211 142
1353 1231 120
1353 1240 1044
1353 1252 314795
1353 1255 44279
1353 1256 48
1353 1258 62
1353 1264 31316
1353 1277 110
1353 1312 63
1353 1320 8606
1353 1328 105
1353 1339 38
1353 1359 88
1353 1372 583
1353 1374 73
1353 1376 70
1353 1391 1965
1353 1402 63
1353 1403 4718
1353 1405 2550
1353 1406 71
1353 1411 195
1353 1426 38
1353 1433 5395
1353 1437 3454
1353 1456 1613
1353 1460 19
1353 1462 336
1353 1470 672
1353 1480 951
1353 1485 509
1353 1517 44813
1353 1541 42
1353 1543 62
1353 1549 216
1353 1573 97
1353 1596 482
1353 1613 88802
1353 1628 154
1353 1630 263
1353 1645 62
1353 1664 775
1353 1752 36
1353 1773 62
1353 1785 29
1353 1799 119
1353 1820 219
1353 1822 236
1353 1831 22
1353 1837 29361
1354 88 39
1354 91 77
1354 297 2
1354 308 3
1354 977 6
1354 1217 1
1354 1476 8
1355 1016 27079
1355 1462 95
1356 133 19281
1356 211 297
1356 239 128
1356 258 121
1356 353 3385
1356 719 1620
1356 875 16074
1356 1072 198
1356 1225 282
1356 1231 764
1356 1246 2385
1356 1258 15588
1356 1372 258
1356 1435 20060
1356 1664 276
1356 1804 18
1357 552 3
1358 450 28
1358 755 90
1358 1022 1357
1358 1068 23524
1359 29 112
1359 114 415953
1359 117 65
1359 123 488
1359 126 15
1359 134 15
1359 154 30
1359 162 25
1359 169 144
1359 206 1420
1359 215 77050
1359 237 107
1359 246 49
1359 250 2
1359 258 28
1359 296 194
1359 300 12
1359 311 29573
1359 317 205074
1359 334 267
1359 356 30426
1359 373 2
1359 375 88
1359 381 73
1359 383 367
1359 389 790
1359 391 113155
1359 396 78
1359 403 2
1359 435 61007
1359 500 57563
1359 526 27446
1359 545 47
1359 560 73
1359 576 5
1359 579 5
1359 609 14
1359 613 19
1359 618 7
1359 690 36
1359 709 55756
1359 711 40539
1359 727 1
1359 731 3
1359 735 44
1359 759 2
1359 760 179
1359 766 73658
1359 778 367
1359 872 1
1359 877 136
1359 899 1
1359 902 91175
1359 972 15
1359 978 322
1359 981 48
1359 982 62519
1359 988 38
1359 989 59
1359 994 750
1359 998 25
1359 1016 17629
1359 1029 105
1359 1053 22
1359 1068 11034
1359 1072 806
1359 1101 133
1359 1109 49
1359 1122 45
1359 1176 117
1359 1185 244
1359 1200 166796
1359 1201 2181
1359 1231 135
1359 1252 85528
1359 1255 1128
1359 1256 11
1359 1264 2
1359 1270 28
1359 1277 124
1359 1316 64
1359 1320 202
1359 1328 30
1359 1353 166
1359 1391 248
1359 1403 549
1359 1405 790
1359 1406 76
1359 1411 97
1359 1426 26
1359 1470 217
1359 1504 175
1359 1517 5482
1359 1549 23
1359 1596 18
1359 1613 386
1359 1628 40
1359 1631 8
1359 1645 17
1359 1664 262
1359 1671 8
1359 1752 55
1359 1773 4
1359 1820 29
1359 1837 6992
1360 474 12
1360 685 4
1361 52 61
1361 656 246
1361 1054 126
1361 1127 281
1361 1176 251
1361 1212 260
1361 1359 33
1362 176 1
1362 389 14302
1362 701 20
1362 874 2
1362 957 2
1362 1738 2
1363 766 3107
1364 215 7330
1364 685 4
1364 894 3
1364 1220 2
1364 1573 5
1364 1858 4
1365 82 21
1365 337 15
1365 389 13192
1365 485 433
1365 574 540
1365 876 475
1365 1470 6270
1368 41 971
1368 1264 17
1368 1549 22
1368 1664 47
1370 71 3
1370 505 203
1370 788 3
1370 865 1
1370 1040 1
1370 1145 2
1370 1536 4
1370 1557 7
1372 32 1549
1372 75 203
1372 82 136
1372 114 1600
1372 123 2227
1372 133 477
1372 143 2
1372 145 65
1372 169 400
1372 196 380
1372 206 1423
1372 211 34772
1372 215 4078
1372 239 1017
1372 240 8918
1372 246 11194
1372 311 516
1372 321 560
1372 334 109
1372 343 117
1372 353 467
1372 361 130
1372 379 869
1372 383 394
1372 389 169168
1372 391 121620
1372 428 1
1372 432 169
1372 435 1074
1372 478 1804
1372 506 117
1372 509 161
1372 510 101
1372 526 751
1372 548 280
1372 560 240
1372 575 219
1372 579 59
1372 585 11860
1372 610 128
1372 611 118
1372 612 99
1372 613 1
1372 622 91
1372 674 371
1372 683 3435
1372 691 13
1372 709 97
1372 711 718
1372 716 369
1372 731 1090
1372 749 212
1372 758 19
1372 759 43
1372 760 68
1372 766 481
1372 875 339482
1372 877 198231
1372 879 272
1372 883 96
1372 902 227
1372 903 110
1372 907 144
1372 918 363
1372 956 130
1372 978 1690
1372 982 750
1372 989 40537
1372 994 329
1372 1011 231
1372 1016 183
1372 1022 1
1372 1033 211
1372 1035 539
1372 1061 428
1372 1067 20
1372 1068 1345
1372 1072 713
1372 1162 68932
1372 1176 675
1372 1185 1537
1372 1189 10961
1372 1200 44018
1372 1201 487
1372 1240 61337
1372 1252 508
1372 1255 220992
1372 1264 252
1372 1320 24
1372 1339 18
1372 1353 345
1372 1356 382
1372 1403 59836
1372 1405 1677
1372 1408 2
1372 1426 776
1372 1433 105801
1372 1437 83188
1372 1456 52902
1372 1457 17
1372 1460 16
1372 1461 128
1372 1470 152831
1372 1480 4
1372 1485 11304
1372 1500 124
1372 1517 401
1372 1613 886
1372 1617 124
1372 1628 226
1372 1630 1083
1372 1688 164
1372 1822 2
1372 1837 2
1373 1148 9
1374 41 983
1374 75 20
1374 89 28
1374 114 66028
1374 117 23
1374 126 21
1374 145 33
1374 149 155
1374 204 4
1374 246 191
1374 311 50
1374 317 86214
1374 344 151
1374 435 28380
1374 452 3
1374 500 34
1374 508 25
1374 526 366
1374 534 16
1374 605 2
1374 609 121
1374 613 49
1374 709 27022
1374 731 27
1374 748 123
1374 749 99
1374 759 31
1374 870 45
1374 872 150
1374 901 12
1374 902 13483
1374 982 145
1374 989 32
1374 1004 2
1374 1011 38
1374 1029 7
1374 1043 6
1374 1101 226
1374 1200 35477
1374 1201 14
1374 1244 1
1374 1252 25238
1374 1258 11350
1374 1353 32
1374 1406 8
1374 1411 16
1374 1417 31
1374 1435 15795
1374 1517 40
1374 1596 24
1374 1628 40
1374 1664 349
1374 1799 28
1375 114 1508
1376 41 1200
1376 75 81
1376 114 219187
1376 134 6
1376 145 3510
1376 149 63
1376 169 9
1376 206 166
1376 215 30386
1376 239 580
1376 246 75769
1376 290 2
1376 311 33605
1376 317 43968
1376 321 54
1376 356 15948
1376 381 1
1376 383 35498
1376 391 434
1376 432 15
1376 435 68160
1376 496 4
1376 500 72519
1376 506 8
1376 526 506
1376 610 3
1376 613 1
1376 618 51
1376 619 113
1376 683 153
1376 685 16
1376 709 62005
1376 727 22
1376 731 114
1376 760 573
1376 766 181224
1376 899 35
1376 902 48560
1376 918 6
1376 978 20
1376 982 70582
1376 988 112
1376 989 32
1376 994 128
1376 1016 655
1376 1029 12
1376 1066 50
1376 1068 10519
1376 1072 4
1376 1101 74
1376 1109 43
1376 1185 3
1376 1200 178246
1376 1201 32
1376 1231 157
1376 1252 64147
1376 1264 76
1376 1277 447
1376 1297 25
1376 1316 11
1376 1320 125
1376 1353 247
1376 1368 97
1376 1374 4
1376 1391 535
1376 1405 73
1376 1411 7
1376 1426 5
1376 1437 2626
1376 1504 15
1376 1549 111
1376 1596 1
1376 1613 35234
1376 1628 14
1376 1631 5
1376 1752 19
1376 1820 7
1376 1837 2502
1377 685 3
1377 1837 6
1378 628 8251
1378 1139 1848
1378 1427 67
1378 1499 11798
1379 628 29008
1382 32 33
1382 391 33990
1382 877 4751
1382 1682 68
1383 977 37
1383 1057 7
1383 1121 7
1383 1145 1
1383 1476 8
1384 685 3
1386 256 98
1387 67 10
1387 88 23
1387 91 416
1387 122 17
1387 152 1482
1387 482 30
1387 647 4
1387 684 33
1387 817 17
1387 818 246
1387 830 49
1387 844 118
1387 851 1
1387 862 4
1387 1030 233
1387 1048 148
1387 1290 121
1387 1422 6
1387 1451 3
1387 1544 11
1387 1601 6
1387 1677 24
1388 366 2
1388 802 74
1388 921 684
1388 1824 2
1390 75 4
1390 163 23
1390 179 7
1390 204 6
1390 206 3
1390 237 4
1390 240 4
1390 311 2
1390 321 8
1390 383 545
1390 435 14810
1390 485 288
1390 506 1
1390 534 10
1390 588 18
1390 685 91
1390 719 1089
1390 731 5
1390 872 5
1390 875 1786
1390 944 4
1390 1047 26
1390 1068 46261
1390 1112 6
1390 1176 7
1390 1200 54758
1390 1264 24
1390 1339 2
1390 1374 1
1390 1411 4
1390 1421 5
1390 1474 5
1390 1645 3
1390 1752 1
1390 1837 3
1391 32 211
1391 41 66598
1391 75 156
1391 114 516008
1391 145 12483
1391 169 75
1391 206 4826
1391 215 176815
1391 239 17538
1391 240 16
1391 246 129322
1391 258 18361
1391 311 91448
1391 317 219998
1391 321 58254
1391 356 69366
1391 381 681
1391 383 71730
1391 389 21424
1391 391 101889
1391 432 120
1391 435 270965
1391 439 45217
1391 452 8
1391 496 146
1391 500 190680
1391 502 9837
1391 534 18937
1391 543 177
1391 585 64
1391 609 2019
1391 610 105
1391 613 4707
1391 685 61648
1391 698 4
1391 709 3272
1391 711 102933
1391 731 97058
1391 749 11682
1391 766 175446
1391 872 362
1391 875 1940
1391 877 732
1391 902 41218
1391 918 5
1391 978 7849
1391 982 116343
1391 989 160037
1391 994 9390
1391 997 4
1391 1011 3070
1391 1016 44110
1391 1022 71964
1391 1068 161925
1391 1082 865
1391 1109 60
1391 1162 430
1391 1185 199
1391 1189 4
1391 1200 189334
1391 1201 357
1391 1240 118
1391 1252 147281
1391 1255 475
1391 1264 58086
1391 1320 8310
1391 1328 724
1391 1353 1574
1391 1359 219
1391 1372 4
1391 1376 485
1391 1403 127
1391 1405 218
1391 1411 55
1391 1426 684
1391 1433 445
1391 1437 409
1391 1456 2
1391 1470 9
1391 1480 18
1391 1485 453
1391 1517 52544
1391 1549 304
1391 1611 9
1391 1628 19
1391 1630 71
1391 1664 542
1391 1820 2310
1391 1828 4
1391 1837 56078
1391 1847 29
1392 114 7781
1392 500 588
1392 711 20994
1392 1016 60
1394 215 39
1394 311 8
1394 709 12592
1394 766 8572
1395 215 5453
1395 545 2
1395 685 3
1397 500 2956
1397 766 2472
1399 240 5
1400 123 3
1400 240 3
1400 875 2
1400 1350 5
1401 123 36
1401 240 63
1401 391 33001
1401 683 4
1401 877 10588
1401 1408 1
1401 1630 6
1402 52 97
1402 114 42118
1402 133 514
1402 391 26116
1402 500 7416
1402 685 66
1402 686 275
1402 709 96047
1402 711 103448
1402 766 85153
1402 877 165662
1402 982 11070
1402 1016 81243
1402 1200 5257
1402 1405 617
1402 1437 55060
1403 30 3
1403 32 66263
1403 75 19
1403 82 320
1403 86 295
1403 108 1
1403 112 143
1403 114 358552
1403 123 68414
1403 133 1224
1403 145 4349
1403 156 182
1403 158 1
1403 169 2333
1403 173 76
1403 196 18233
1403 206 45932
1403 211 4457
1403 215 71584
1403 239 1440
1403 240 12
1403 246 85848
1403 266 5
1403 300 141
1403 311 4086
1403 317 96568
1403 321 1579
1403 334 74
1403 335 123
1403 356 37479
1403 379 36166
1403 381 383
1403 383 8970
1403 389 570752
1403 391 394351
1403 435 112177
1403 478 24517
1403 500 162599
1403 505 20
1403 510 55
1403 512 114
1403 526 2822
1403 543 3820
1403 545 1
1403 548 41
1403 579 1
1403 585 1836
1403 595 12
1403 674 96406
1403 683 66989
1403 686 48
1403 691 126
1403 709 176185
1403 711 322877
1403 716 167
1403 719 771
1403 731 7303
1403 749 278
1403 758 7
1403 759 156
1403 760 775
1403 766 224045
1403 874 121
1403 875 375333
1403 877 407629
1403 879 179
1403 902 833
1403 903 185
1403 907 127
1403 910 1286
1403 918 263
1403 926 959
1403 939 119
1403 963 567
1403 964 131
1403 978 63265
1403 982 8655
1403 988 169
1403 989 150544
1403 994 13809
1403 997 3773
1403 1011 1786
1403 1016 474
1403 1022 46324
1403 1061 7723
1403 1068 188113
1403 1072 5106
1403 1081 32
1403 1139 720
1403 1162 380268
1403 1171 27529
1403 1176 575
1403 1185 2649
1403 1189 46
1403 1200 402021
1403 1201 425
1403 1240 145965
1403 1245 2
1403 1252 135313
1403 1255 618849
1403 1258 55
1403 1264 2233
1403 1313 117
1403 1320 3133
1403 1322 4247
1403 1324 118
1403 1353 3678
1403 1372 59974
1403 1391 176
1403 1405 59562
1403 1406 5
1403 1426 1967
1403 1433 343217
1403 1437 737815
1403 1456 321358
1403 1457 37227
1403 1470 209637
1403 1480 357744
1403 1517 31550
1403 1613 6840
1403 1614 21
1403 1628 3143
1403 1630 92914
1403 1664 84
1403 1752 248
1403 1773 142
1403 1822 27987
1403 1831 27866
1403 1835 8
1403 1837 19250
1404 52 57
1404 114 28764
1404 133 369
1404 215 381
1404 500 6423
1404 526 19803
1404 711 41829
1404 766 9831
1404 936 56
1404 1016 115670
1404 1072 2105
1404 1252 58
1404 1405 415
1405 32 18519
1405 41 117
1405 52 308
1405 60 5
1405 75 1366
1405 82 1522
1405 114 450295
1405 123 112
1405 133 96
1405 145 746
1405 158 7
1405 169 1714
1405 206 60498
1405 211 189
1405 215 4284
1405 234 58
1405 239 239
1405 240 3211
1405 246 107469
1405 251 21
1405 290 4
1405 293 64
1405 311 732
1405 317 81542
1405 321 1459
1405 334 341
1405 343 66
1405 345 441
1405 356 7381
1405 357 31
1405 373 89
1405 379 326963
1405 381 1101
1405 383 4658
1405 389 234326
1405 391 580089
1405 432 2
1405 435 73659
1405 452 43
1405 478 72508
1405 485 2341
1405 500 60820
1405 506 102
1405 507 122
1405 526 1982
1405 576 68
1405 585 1021
1405 609 900
1405 613 71
1405 619 59
1405 622 16
1405 625 504
1405 626 3
1405 683 142536
1405 686 38209
1405 709 41557
1405 711 359465
1405 716 636
1405 719 2283
1405 727 154
1405 731 1816
1405 749 401
1405 759 2887
1405 760 2303
1405 766 8247
1405 812 19
1405 872 636
1405 875 143381
1405 877 108486
1405 879 18
1405 899 3
1405 902 8427
1405 903 62
1405 918 5464
1405 938 4
1405 964 1137
1405 970 7
1405 978 6632
1405 982 71407
1405 988 324
1405 989 67704
1405 994 54810
1405 997 54017
1405 998 4
1405 1001 61
1405 1011 357
1405 1016 186
1405 1022 2189
1405 1029 192
1405 1047 270
1405 1068 64010
1405 1072 10924
1405 1081 5674
1405 1139 1006
1405 1162 5066
1405 1176 8192
1405 1185 1562
1405 1189 2858
1405 1200 157591
1405 1201 804
1405 1231 50
1405 1240 3196
1405 1252 8660
1405 1255 195576
1405 1264 1824
1405 1270 23
1405 1297 24
1405 1304 136
1405 1320 821
1405 1322 140
1405 1339 121
1405 1350 1
1405 1353 1833
1405 1359 142
1405 1372 3068
1405 1391 89
1405 1402 565
1405 1403 56131
1405 1404 703
1405 1406 35
1405 1408 257
1405 1426 114
1405 1433 4161
1405 1437 20494
1405 1456 5371
1405 1470 54807
1405 1480 6491
1405 1485 3831
1405 1517 12478
1405 1541 129
1405 1568 67
1405 1579 370
1405 1613 36316
1405 1628 5657
1405 1630 1915
1405 1645 46
1405 1664 949
1405 1837 171
1406 29 19
1406 41 447
1406 60 89
1406 114 313406
1406 123 220
1406 126 19
1406 127 51
1406 145 39
1406 206 125
1406 215 145
1406 234 56
1406 239 74
1406 240 2
1406 246 803
1406 258 33
1406 296 146
1406 311 627
1406 317 159820
1406 321 94
1406 356 4550
1406 381 167
1406 383 5786
1406 391 39328
1406 435 26192
1406 496 42
1406 500 33556
1406 508 7
1406 526 1225
1406 534 4
1406 539 1
1406 560 57
1406 609 960
1406 612 13
1406 618 2
1406 631 32
1406 709 50521
1406 711 34585
1406 716 41
1406 725 132
1406 727 11
1406 759 49
1406 760 1
1406 766 43
1406 872 8
1406 902 34810
1406 918 72
1406 972 20
1406 978 480
1406 988 28
1406 989 74
1406 994 560
1406 1016 9485
1406 1022 788
1406 1068 265
1406 1072 365
1406 1176 6
1406 1185 46
1406 1200 46452
1406 1201 41
1406 1251 147
1406 1252 28462
1406 1256 48
1406 1264 417
1406 1277 11
1406 1316 7
1406 1319 2
1406 1328 48
1406 1353 120
1406 1359 101
1406 1405 9
1406 1426 495
1406 1517 353
1406 1567 28
1406 1631 45
1406 1644 57
1406 1664 62
1406 1682 80
1406 1783 18
1406 1820 44
1406 1828 2
1406 1837 39
1408 32 295
1408 110 2
1408 123 62
1408 158 164
1408 240 3
1408 251 1
1408 334 56
1408 379 5
1408 389 72678
1408 428 13
1408 432 2
1408 478 160
1408 510 56
1408 585 42
1408 595 15
1408 685 1
1408 719 194
1408 828 8
1408 875 7
1408 877 123177
1408 893 2
1408 1022 78
1408 1067 63
1408 1109 11
1408 1240 4061
1408 1255 69018
1408 1313 93
1408 1352 33
1408 1401 2
1408 1405 136
1408 1426 75
1408 1433 21359
1408 1437 51155
1408 1456 5887
1408 1470 19188
1408 1480 13700
1408 1519 13
1408 1524 7
1408 1630 453
1408 1646 1
1408 1654 1
1408 1821 1
1408 1822 7
1409 1462 2268
1409 1522 9
1409 1523 17
1410 1573 2
1410 1837 4
1411 75 6
1411 114 33529
1411 133 8582
1411 145 115
1411 149 143
1411 164 5
1411 206 41
1411 215 27
1411 237 114
1411 239 21
1411 246 162
1411 256 31
1411 290 33
1411 293 13
1411 307 59
1411 311 14310
1411 334 148
1411 344 25
1411 356 31594
1411 435 71742
1411 476 13
1411 478 192
1411 489 6
1411 496 4
1411 500 144
1411 560 54
1411 588 36
1411 609 527
1411 618 51
1411 635 45
1411 691 1
1411 709 112
1411 719 293
1411 731 46
1411 875 15491
1411 877 148
1411 902 150
1411 947 29
1411 978 79
1411 989 2
1411 994 197
1411 1037 6
1411 1053 5
1411 1068 17154
1411 1072 188
1411 1176 19
1411 1200 79180
1411 1252 36
1411 1258 20202
1411 1264 253
1411 1320 51
1411 1353 108
1411 1359 20
1411 1406 12
1411 1426 155
1411 1435 19650
1411 1437 148
1411 1438 3
1411 1549 88
1411 1573 99
1411 1596 156
1411 1611 166
1411 1613 25
1411 1617 70
1411 1626 55
1411 1628 183
1411 1645 23
1411 1664 270
1411 1802 4
1411 1820 26
1411 1828 4
1411 1837 24
1412 1837 3
1413 32 535
1413 123 25
1413 389 6
1413 432 6
1413 478 102
1413 877 36189
1413 994 2
1413 1255 58694
1413 1304 2
1413 1352 1
1413 1372 1
1413 1405 16
1413 1437 33608
1413 1470 10
1413 1630 4
1414 126 30
1414 239 1
1414 317 28740
1414 801 9
1414 902 4
1414 1252 36701
1416 27 6
1416 65 2
1416 71 2
1416 88 29726
1416 227 2279
1416 231 860
1416 505 2959
1416 559 9
1416 1144 1211
1416 1186 20
1416 1217 158
1416 1659 8
1416 1690 79
1417 126 6
1417 134 3
1417 169 123
1417 203 94
1417 215 27
1417 246 31
1417 256 35
1417 300 180
1417 321 217
1417 322 202
1417 335 28
1417 361 4
1417 381 29
1417 383 92
1417 435 43958
1417 709 33261
1417 731 88
1417 870 112
1417 872 266
1417 876 24
1417 972 7
1417 978 72
1417 988 42
1417 989 39
1417 1066 114
1417 1068 147
1417 1200 189
1417 1252 62509
1417 1264 2
1417 1308 27
1417 1374 32
1417 1462 159
1417 1567 50
1417 1613 539
1417 1629 29
1417 1785 124
1417 1828 2
1418 123 4
1418 240 6
1418 510 6
1418 877 8
1419 1573 4
1420 240 26
1420 507 3
1420 719 1040
1420 875 38784
1420 903 10776
1421 114 55894
1421 215 5
1421 391 56083
1421 727 5
1421 766 55795
1421 877 30327
1421 1016 152869
1421 1573 3
1422 122 43
1422 152 2734
1422 482 169
1422 604 1
1422 684 564
1422 830 88
1422 844 78
1422 851 1
1422 860 3
1422 862 10
1422 977 2
1422 1030 32
1422 1048 156
1422 1146 4
1422 1190 4
1422 1290 61
1422 1310 5
1422 1387 7
1422 1476 1
1422 1544 35
1422 1677 154
1422 1746 3
1423 899 4
1423 1437 4
1423 1456 4
1423 1573 2
1424 1016 9270
1425 1068 5
1426 29 35
1426 32 91
1426 39 29
1426 41 826
1426 52 48
1426 75 131
1426 114 196548
1426 123 25
1426 127 37
1426 137 29
1426 145 1014
1426 169 31576
1426 206 28
1426 215 473
1426 234 26
1426 239 44
1426 240 633
1426 246 108324
1426 251 25
1426 256 96
1426 258 4
1426 290 4
1426 296 350
1426 300 217
1426 307 121
1426 311 36213
1426 313 44
1426 317 126729
1426 321 52
1426 334 577
1426 344 2
1426 353 578
1426 356 42783
1426 375 1
1426 379 321
1426 383 37867
1426 389 49268
1426 391 109379
1426 432 53
1426 435 69375
1426 450 23
1426 452 25
1426 478 234
1426 494 150
1426 496 27
1426 500 30402
1426 506 17
1426 508 91
1426 526 1341
1426 539 2
1426 548 25
1426 565 42
1426 588 27
1426 609 2
1426 618 10
1426 619 26
1426 683 4124
1426 685 3
1426 686 11
1426 709 162
1426 711 66553
1426 716 370
1426 719 226
1426 727 312
1426 731 354
1426 749 176
1426 759 19
1426 760 331
1426 766 50
1426 872 87
1426 875 41381
1426 877 2397
1426 879 11
1426 902 30792
1426 918 1089
1426 926 38
1426 940 3
1426 959 49
1426 964 43
1426 978 2735
1426 982 44347
1426 988 382
1426 989 140349
1426 994 44111
1426 1011 1293
1426 1016 14555
1426 1022 13576
1426 1053 8
1426 1066 64
1426 1068 51785
1426 1072 1620
1426 1101 95
1426 1162 222
1426 1176 2442
1426 1185 93
1426 1189 1870
1426 1191 13
1426 1200 149873
1426 1201 441
1426 1231 421
1426 1240 735
1426 1244 34
1426 1252 37488
1426 1255 38622
1426 1256 41
1426 1258 329
1426 1264 292
1426 1277 32
1426 1313 282
1426 1316 47
1426 1320 266
1426 1328 2
1426 1353 9
1426 1359 170
1426 1372 497
1426 1376 11
1426 1391 125
1426 1403 709
1426 1405 435
1426 1406 42
1426 1408 75
1426 1411 96
1426 1433 774
1426 1437 179
1426 1456 407
1426 1480 355
1426 1485 94
1426 1504 118
1426 1517 53001
1426 1520 4
1426 1549 193
1426 1573 178
1426 1596 50
1426 1613 43173
1426 1628 171
1426 1630 534
1426 1641 9
1426 1645 8
1426 1664 550
1426 1700 79
1426 1752 41
1426 1820 5
1426 1823 16
1426 1837 139
1427 628 12015
1427 674 516
1427 1378 67
1428 240 66
1428 874 24
1428 1189 10
1428 1255 12
1428 1418 4
1428 1482 8
1428 1573 3
1429 70 44
1429 88 3677
1429 264 261
1429 402 29
1429 440 146
1429 726 9
1429 793 2
1429 804 1
1429 854 67
1429 1129 14
1429 1181 7
1429 1489 15
1430 52 174
1430 114 33176
1430 215 42022
1430 218 1117
1430 224 3
1430 246 1743
1430 296 6
1430 356 179
1430 500 84693
1430 526 109301
1430 709 115
1430 766 335567
1430 877 70
1430 902 943
1430 982 43767
1430 1016 223788
1430 1201 3
1430 1252 18201
1430 1298 210
1430 1405 52
1430 1462 180916
1431 193 13
1432 155 22
1432 176 740
1432 268 1
1432 371 6
1432 389 2606
1432 397 34
1432 574 6
1432 582 1
1432 1449 13
1433 30 6
1433 32 51365
1433 37 61
1433 40 5703
1433 53 433
1433 70 868
1433 74 3
1433 75 224
1433 80 28531
1433 82 65
1433 86 105231
1433 88 657181
1433 114 484895
1433 123 51598
1433 145 159
1433 158 17
1433 169 760
1433 176 45509
1433 188 5647
1433 189 57
1433 196 94932
1433 206 25358
1433 211 186775
1433 215 137802
1433 239 1501
1433 240 134093
1433 246 53809
1433 251 37539
1433 258 160
1433 266 60486
1433 269 1774
1433 299 1
1433 310 1
1433 311 24328
1433 313 97
1433 317 103253
1433 321 91
1433 334 28
1433 343 14
1433 353 11321
1433 356 52247
1433 379 21390
1433 383 99383
1433 389 702773
1433 391 491031
1433 432 1
1433 435 198261
1433 449 44980
1433 452 41
1433 466 141
1433 478 1487
1433 485 2368
1433 494 54248
1433 500 272900
1433 505 125916
1433 506 1
1433 507 36275
1433 510 40500
1433 512 424
1433 526 1780
1433 543 69287
1433 579 501
1433 585 461930
1433 610 162
1433 620 1286
1433 622 21200
1433 665 1638
1433 669 14558
1433 674 307079
1433 683 3982
1433 691 248
1433 709 156120
1433 711 385481
1433 715 116689
1433 716 306
1433 718 7275
1433 719 3772
1433 731 365
1433 749 1141
1433 757 1
1433 758 77
1433 759 2
1433 760 1547
1433 766 259664
1433 775 123633
1433 801 29584
1433 813 30958
1433 828 55307
1433 847 61194
1433 875 532793
1433 877 737706
1433 879 36
1433 902 336
1433 903 143329
1433 910 83977
1433 911 52963
1433 918 64
1433 925 59
1433 926 611
1433 956 21905
1433 963 82
1433 970 21
1433 978 63033
1433 982 99068
1433 989 107547
1433 994 46283
1433 997 5575
1433 998 166
1433 1000 34421
1433 1016 53760
1433 1022 57891
1433 1035 383
1433 1061 12
1433 1067 57875
1433 1068 505417
1433 1072 1789
1433 1082 5
1433 1092 1338
1433 1101 2
1433 1106 10428
1433 1139 151422
1433 1162 380937
1433 1171 166138
1433 1176 2533
1433 1185 1684
1433 1189 135454
1433 1200 628342
1433 1201 202
1433 1214 622
1433 1231 226
1433 1240 455812
1433 1243 51050
1433 1252 117519
1433 1255 554130
1433 1264 941
1433 1297 94766
1433 1300 4714
1433 1304 91603
1433 1313 117
1433 1318 33235
1433 1320 88
1433 1322 39166
1433 1324 162
1433 1339 140
1433 1350 6955
1433 1352 47905
1433 1353 3335
1433 1365 162
1433 1372 106457
1433 1391 326
1433 1403 342033
1433 1405 6468
1433 1408 22070
1433 1426 34
1433 1437 681887
1433 1454 3232
1433 1455 27037
1433 1456 289249
1433 1457 27929
1433 1470 370183
1433 1480 290858
1433 1485 286028
1433 1517 64178
1433 1521 24512
1433 1524 8539
1433 1534 747
1433 1549 157
1433 1613 2901
1433 1614 65127
1433 1628 1442
1433 1630 49887
1433 1736 3631
1433 1752 77
1433 1762 2689
1433 1773 55786
1433 1788 50304
1433 1790 49476
1433 1822 193646
1433 1831 73584
1433 1834 85569
1433 1837 31967
1433 1838 1
1435 29 3439
1435 60 585
1435 63 43
1435 117 11506
1435 134 1642
1435 145 334
1435 160 2305
1435 164 23847
1435 170 7273
1435 210 557
1435 215 145
1435 225 4777
1435 290 19414
1435 300 17058
1435 356 135
1435 364 502
1435 382 170
1435 403 10939
1435 432 3878
1435 476 15586
1435 481 6869
1435 506 13761
1435 548 12493
1435 560 18180
1435 588 279
1435 597 20565
1435 609 2067
1435 613 3022
1435 618 17233
1435 619 2606
1435 653 7292
1435 693 2516
1435 711 328
1435 716 164
1435 727 13757
1435 731 134
1435 801 9087
1435 875 84
1435 878 531
1435 899 1274
1435 908 55292
1435 966 63561
1435 994 322
1435 998 9518
1435 1016 66
1435 1072 127
1435 1109 98
1435 1113 4769
1435 1137 275
1435 1185 344
1435 1202 4953
1435 1219 15267
1435 1227 45
1435 1230 23159
1435 1246 1717
1435 1258 140
1435 1264 190
1435 1356 19733
1435 1374 15676
1435 1391 45
1435 1411 19020
1435 1438 1849
1435 1450 213
1435 1517 170
1435 1567 129
1435 1611 14719
1435 1617 1759
1435 1628 41
1435 1645 2075
1435 1664 1464
1435 1752 14929
1435 1795 2449
1435 1810 175
1435 1837 5
1437 32 22667
1437 40 50389
1437 69 57035
1437 75 577
1437 82 50
1437 86 106545
1437 88 18890
1437 108 4808
1437 112 151
1437 114 545268
1437 123 89569
1437 145 1752
1437 158 16449
1437 169 129
1437 206 2156
1437 211 56637
1437 215 502060
1437 220 4
1437 226 2415
1437 239 410
1437 240 70152
1437 246 52707
1437 251 8756
1437 253 1
1437 262 82
1437 266 133684
1437 271 13280
1437 299 22984
1437 310 2
1437 311 64069
1437 317 230767
1437 321 2403
1437 334 14567
1437 336 26
1437 353 6093
1437 356 77393
1437 379 2484
1437 381 321
1437 383 4843
1437 389 767646
1437 391 502900
1437 432 375
1437 435 190215
1437 439 12107
1437 444 104858
1437 462 24
1437 478 3315
1437 494 96980
1437 500 428085
1437 503 314
1437 504 1
1437 507 38099
1437 510 85
1437 520 44
1437 526 104896
1437 543 265728
1437 548 11
1437 579 20980
1437 585 37713
1437 588 40
1437 594 51
1437 615 1709
1437 618 156
1437 631 43
1437 644 11
1437 665 385466
1437 672 10193
1437 674 587781
1437 683 2301
1437 686 2
1437 691 377
1437 709 577970
1437 711 390097
1437 715 251616
1437 716 1051
1437 719 355
1437 731 2591
1437 749 857
1437 750 346
1437 758 245
1437 759 26
1437 760 834
1437 766 1009376
1437 813 67768
1437 828 107818
1437 874 111
1437 875 871379
1437 877 1489618
1437 879 2
1437 902 2428
1437 903 152777
1437 908 318
1437 910 423787
1437 911 59988
1437 913 207
1437 914 17745
1437 918 243
1437 925 12871
1437 960 270
1437 963 172
1437 964 117
1437 978 56227
1437 982 66200
1437 989 103315
1437 993 333
1437 994 25956
1437 997 116935
1437 1000 69200
1437 1004 13
1437 1011 472
1437 1016 203349
1437 1022 78855
1437 1035 374
1437 1038 117337
1437 1044 23208
1437 1061 40830
1437 1067 4567
1437 1068 342818
1437 1072 10129
1437 1081 37
1437 1082 93624
1437 1094 486
1437 1139 321678
1437 1162 46
1437 1171 183322
1437 1176 1954
1437 1185 295
1437 1189 54693
1437 1191 2
1437 1200 939099
1437 1214 17981
1437 1231 126
1437 1240 285443
1437 1243 176815
1437 1252 315216
1437 1255 474496
1437 1259 42
1437 1260 1
1437 1264 38069
1437 1283 3
1437 1297 22657
1437 1304 95707
1437 1320 748
1437 1321 98507
1437 1322 76004
1437 1350 29277
1437 1352 28456
1437 1353 1840
1437 1356 3
1437 1359 1
1437 1372 95772
1437 1391 144
1437 1402 56030
1437 1403 721531
1437 1405 21852
1437 1408 53077
1437 1413 33843
1437 1421 520
1437 1423 4
1437 1426 154
1437 1433 691291
1437 1440 16255
1437 1450 12
1437 1454 94674
1437 1456 30
1437 1457 66492
1437 1460 504
1437 1462 68
1437 1470 204453
1437 1480 55105
1437 1482 5
1437 1485 368149
1437 1517 44809
1437 1534 727
1437 1548 143191
1437 1594 6
1437 1613 4350
1437 1614 269152
1437 1628 1629
1437 1630 24948
1437 1645 3
1437 1679 238
1437 1694 5
1437 1752 316
1437 1773 48086
1437 1820 16166
1437 1822 240973
1437 1831 108751
1437 1834 28615
1437 1837 204748
1437 1843 66
1437 1847 36600
1438 30 42
1438 114 48443
1438 126 1
1438 133 16816
1438 169 24
1438 204 44
1438 234 4
1438 356 30
1438 382 6
1438 389 33500
1438 391 88607
1438 432 31
1438 435 2702
1438 496 20
1438 506 111
1438 560 1
1438 609 372
1438 613 20
1438 691 3
1438 709 968
1438 711 173
1438 716 913
1438 719 805
1438 875 28462
1438 877 16720
1438 899 5
1438 972 1
1438 982 21039
1438 994 27702
1438 1068 1824
1438 1091 41
1438 1161 22
1438 1176 406
1438 1185 22
1438 1200 70590
1438 1258 17857
1438 1426 6
1438 1435 1863
1438 1450 3
1438 1485 2
1438 1596 10
1438 1631 21
1438 1664 259
1438 1700 25
1438 1752 52
1438 1795 117
1439 609 87
1440 215 229
1440 389 212
1440 711 212
1440 877 822
1440 1437 18196
1442 868 4
1442 1245 18
1442 1470 37286
1442 1688 2
1443 620 145
1443 673 7
1443 676 1452
1443 775 6472
1445 191 1
1445 709 10219
1445 1549 47
1446 31 258
1446 71 24
1446 185 5
1446 505 21
1446 567 4
1446 712 45
1446 855 6
1446 1165 113
1446 1207 57
1446 1217 1452
1446 1254 9
1446 1349 89
1446 1729 126
1446 1742 18
1447 88 20
1447 185 19
1447 427 9
1447 475 3
1447 505 1
1447 600 18
1447 814 11
1447 849 160
1447 855 10
1447 1186 2512
1447 1207 18
1447 1217 29
1447 1481 1
1447 1528 9
1447 1593 105
1447 1660 88
1447 1718 82
1447 1720 22
1447 1732 9
1449 176 5
1449 389 14089
1449 574 4
1449 747 11
1449 1032 11
1449 1362 8
1449 1364 7
1449 1432 2
1450 60 166
1450 75 109
1450 78 123
1450 82 287
1450 114 56105
1450 187 741
1450 256 216
1450 258 4
1450 311 18
1450 391 87237
1450 496 23
1450 618 18
1450 711 41398
1450 719 546
1450 875 19051
1450 888 2
1450 899 49
1450 988 45
1450 994 30959
1450 1022 15
1450 1101 6
1450 1176 36
1450 1185 7
1450 1252 121
1450 1374 17
1450 1461 57
1450 1617 4
1450 1644 12
1450 1752 3
1451 88 22
1451 91 488
1451 94 30
1451 152 14
1451 505 18
1451 647 53
1451 806 62
1451 818 1
1451 851 2
1451 860 1
1451 977 43
1451 1387 1
1451 1570 2
1451 1729 2
1452 1462 74
1453 340 926
1453 1522 13514
1453 1523 10064
1453 1701 13709
1454 114 4823
1454 145 67
1454 215 7
1454 389 748
1454 500 27127
1454 709 5721
1454 711 34312
1454 766 37307
1454 870 5761
1454 877 65506
1454 982 173
1454 1068 4859
1454 1200 20253
1454 1433 2800
1454 1437 92988
1455 58 10
1455 88 13433
1455 156 90
1455 445 2
1455 505 14
1455 620 49
1455 673 57
1455 676 5
1455 775 20539
1455 821 15
1455 847 3458
1455 1186 1
1455 1241 1
1455 1306 142
1455 1433 26714
1455 1588 2
1456 32 3539
1456 75 16
1456 82 75
1456 114 47920
1456 117 189
1456 123 66226
1456 145 60
1456 156 138
1456 169 1490
1456 184 826
1456 206 2924
1456 211 19403
1456 215 25479
1456 239 77
1456 240 221755
1456 246 6851
1456 265 113
1456 300 168
1456 311 4
1456 317 161
1456 321 234
1456 334 76
1456 353 40
1456 371 99
1456 379 2078
1456 383 193
1456 389 289654
1456 391 249973
1456 432 165
1456 435 2502
1456 478 1783
1456 494 136
1456 500 331
1456 506 39
1456 507 58
1456 526 584
1456 579 56750
1456 585 13600
1456 622 37
1456 624 2
1456 674 76722
1456 683 2679
1456 686 1
1456 691 216
1456 709 297
1456 711 136195
1456 718 13
1456 719 1198
1456 731 1152
1456 749 50
1456 758 20
1456 759 2
1456 760 5
1456 766 44121
1456 828 20786
1456 867 8
1456 875 294905
1456 877 443364
1456 879 249
1456 902 115
1456 903 856
1456 908 1
1456 918 9
1456 964 141
1456 978 4030
1456 982 591
1456 989 51409
1456 994 112
1456 997 392
1456 1000 19
1456 1004 80
1456 1011 890
1456 1022 648
1456 1031 6556
1456 1033 134
1456 1035 3251
1456 1066 116
1456 1067 170
1456 1068 81291
1456 1072 332
1456 1106 56
1456 1171 17007
1456 1176 300
1456 1185 1634
1456 1189 148421
1456 1200 98208
1456 1201 108
1456 1225 115
1456 1240 202921
1456 1252 2370
1456 1255 355861
1456 1264 916
1456 1318 163
1456 1320 936
1456 1322 33
1456 1353 1657
1456 1372 55177
1456 1391 1
1456 1403 316211
1456 1405 6305
1456 1408 5513
1456 1411 148
1456 1423 4
1456 1426 344
1456 1433 287028
1456 1437 133
1456 1457 1079
1456 1462 60
1456 1470 94451
1456 1480 5137
1456 1485 247389
1456 1517 1966
1456 1613 164
1456 1628 334
1456 1630 10290
1456 1633 6
1456 1737 145
1456 1752 138
1456 1773 38
1456 1822 200
1456 1831 111
1457 32 31
1457 88 8
1457 114 26127
1457 215 6
1457 317 8732
1457 321 38
1457 383 171
1457 389 35593
1457 391 107930
1457 435 3341
1457 478 135
1457 500 25582
1457 507 2
1457 711 88027
1457 875 122
1457 877 193582
1457 978 61
1457 994 35
1457 998 6
1457 1068 11113
1457 1162 10
1457 1200 39773
1457 1240 13026
1457 1252 314
1457 1255 156774
1457 1264 116
1457 1304 7
1457 1403 39969
1457 1405 601
1457 1428 50
1457 1433 27488
1457 1437 72020
1457 1456 873
1457 1470 8737
1457 1480 13586
1457 1485 295
1458 164 5
1460 114 95747
1460 169 1
1460 215 1816
1460 246 1
1460 317 37127
1460 389 29215
1460 391 63660
1460 435 76
1460 500 88954
1460 526 58711
1460 711 151153
1460 766 40675
1460 877 35835
1460 982 40083
1460 1016 226474
1460 1072 101
1460 1200 106
1460 1252 2755
1460 1255 15194
1461 30 233
1461 123 3
1461 391 53438
1461 485 1022
1461 711 15
1461 719 1174
1461 1372 71
1461 1664 53
1462 41 246
1462 60 2
1462 93 16307
1462 114 332356
1462 128 5516
1462 135 150
1462 142 1561
1462 145 46626
1462 162 4318
1462 204 137
1462 215 173182
1462 246 75792
1462 258 28
1462 262 31709
1462 311 5303
1462 317 134012
1462 321 148
1462 353 34
1462 354 664
1462 383 1017
1462 391 132277
1462 415 16437
1462 435 13439
1462 462 16
1462 467 91790
1462 500 164209
1462 513 15795
1462 526 250385
1462 540 7
1462 603 7337
1462 618 141
1462 685 132
1462 709 105440
1462 711 92533
1462 766 520343
1462 812 190
1462 875 48
1462 877 31954
1462 902 2557
1462 937 8870
1462 963 30245
1462 969 4133
1462 982 469740
1462 994 3779
1462 1016 419911
1462 1068 7298
1462 1101 149
1462 1115 258
1462 1191 1
1462 1200 152697
1462 1227 6348
1462 1252 241552
1462 1255 78
1462 1264 181
1462 1273 87
1462 1280 4363
1462 1281 7012
1462 1298 4704
1462 1309 13724
1462 1312 51590
1462 1316 52865
1462 1353 1026
1462 1359 110
1462 1406 7
1462 1409 2002
1462 1417 164
1462 1430 176271
1462 1433 233
1462 1435 3
1462 1437 514
1462 1452 237
1462 1463 12037
1462 1470 86
1462 1477 13341
1462 1515 8687
1462 1522 86860
1462 1523 83193
1462 1543 22894
1462 1573 2
1462 1613 56189
1462 1701 16504
1462 1706 7
1462 1820 1732
1462 1837 5695
1463 114 4632
1463 145 157
1463 246 132
1463 317 4294
1463 500 156
1463 766 10419
1463 1016 36853
1463 1201 115
1463 1320 118
1463 1462 12867
1463 1522 102
1463 1549 324
1464 173 40
1464 180 1491
1465 47 16
1465 81 4
1466 475 158
1466 567 9
1466 600 73
1466 787 1
1466 814 221
1466 865 4
1466 1145 1
1466 1186 774
1466 1217 13
1466 1446 1
1466 1447 2
1466 1481 1
1466 1660 856
1466 1677 6
1466 1720 3
1466 1732 23
1467 1057 92
1470 32 114148
1470 40 1
1470 75 1402
1470 82 264
1470 86 298
1470 88 67091
1470 108 3078
1470 114 515476
1470 123 55114
1470 142 986
1470 145 843
1470 149 42
1470 158 104
1470 169 113
1470 176 72024
1470 179 8521
1470 206 34231
1470 211 232369
1470 215 100479
1470 233 24308
1470 237 16
1470 239 213
1470 240 49522
1470 246 127437
1470 251 73080
1470 265 4999
1470 266 51536
1470 311 555
1470 317 1432
1470 321 296
1470 331 13955
1470 334 37618
1470 337 25056
1470 353 26703
1470 356 131514
1470 371 196
1470 379 1646
1470 381 46
1470 383 57409
1470 389 721643
1470 391 300863
1470 432 187
1470 435 194918
1470 471 21069
1470 478 5468
1470 494 29570
1470 500 86010
1470 505 3630
1470 506 24196
1470 507 41278
1470 510 54556
1470 526 14822
1470 532 128
1470 543 3
1470 548 6
1470 574 7913
1470 579 16886
1470 585 178877
1470 588 38
1470 595 37885
1470 610 122
1470 613 64
1470 622 37974
1470 626 972
1470 648 1650
1470 665 1220
1470 669 40193
1470 674 81596
1470 683 3724
1470 686 143
1470 691 8
1470 709 44628
1470 711 186774
1470 717 25
1470 718 68308
1470 719 85
1470 731 39470
1470 749 73
1470 757 10
1470 758 77879
1470 759 79
1470 760 368
1470 766 257719
1470 828 3564
1470 875 501430
1470 877 419345
1470 879 140
1470 902 4775
1470 903 176559
1470 908 54
1470 910 2421
1470 911 3554
1470 914 1007
1470 918 76
1470 926 1
1470 956 27551
1470 964 166
1470 978 75927
1470 982 114043
1470 989 70960
1470 994 77080
1470 997 20077
1470 1000 28921
1470 1008 252
1470 1011 21
1470 1016 454
1470 1022 424
1470 1047 5175
1470 1061 1
1470 1067 64136
1470 1068 240950
1470 1072 31792
1470 1075 4948
1470 1082 152
1470 1094 32
1470 1109 6
1470 1112 48
1470 1139 21696
1470 1162 236685
1470 1171 10166
1470 1176 44927
1470 1185 45657
1470 1189 86190
1470 1200 243523
1470 1201 795
1470 1230 160
1470 1240 289687
1470 1252 88441
1470 1255 572262
1470 1259 19595
1470 1264 604
1470 1297 78710
1470 1304 33911
1470 1320 480
1470 1322 10083
1470 1339 25264
1470 1350 11
1470 1352 28090
1470 1353 610
1470 1365 6115
1470 1372 153638
1470 1391 193
1470 1403 202982
1470 1405 56250
1470 1408 19335
1470 1426 262
1470 1433 380873
1470 1437 196546
1470 1442 38061
1470 1456 93939
1470 1457 9620
1470 1480 145949
1470 1485 165633
1470 1517 78405
1470 1524 37229
1470 1549 288
1470 1613 6473
1470 1628 26345
1470 1630 57821
1470 1636 26142
1470 1748 4412
1470 1773 176
1470 1821 107
1470 1822 40741
1470 1825 744
1470 1831 29387
1470 1837 29
1473 215 5636
1473 610 38
1473 685 18
1474 240 24
1474 947 39
1474 978 1698
1474 1159 153
1474 1390 4
1474 1568 187
1474 1626 1
1475 391 16952
1475 711 15491
1475 936 25
1476 91 279
1476 152 6
1476 297 26
1476 308 20
1476 647 4
1476 805 2
1476 977 1
1476 1354 6
1476 1383 14
1476 1505 28
1477 1462 15922
1478 711 8105
1479 685 1
1480 32 8277
1480 36 295
1480 40 6935
1480 75 457
1480 82 14
1480 114 106111
1480 123 2417
1480 145 515
1480 158 40
1480 169 302
1480 176 197
1480 206 8544
1480 211 16295
1480 215 1433
1480 239 92
1480 240 229308
1480 246 3339
1480 251 272
1480 265 107
1480 271 589
1480 311 1032
1480 317 12498
1480 321 1523
1480 334 64
1480 337 51
1480 353 21
1480 356 195
1480 379 3687
1480 383 299
1480 389 412857
1480 391 182274
1480 432 204
1480 435 15204
1480 452 50
1480 478 1580
1480 500 264
1480 506 1
1480 526 2127
1480 579 23386
1480 585 20617
1480 588 96
1480 674 82750
1480 683 5861
1480 709 46763
1480 711 161429
1480 716 88
1480 719 1353
1480 731 1868
1480 749 33
1480 759 210
1480 760 886
1480 766 35944
1480 875 282139
1480 877 306280
1480 879 346
1480 902 525
1480 903 72578
1480 918 232
1480 947 40
1480 964 97
1480 978 8809
1480 982 2185
1480 989 50431
1480 994 40
1480 1011 252
1480 1016 40
1480 1022 119
1480 1067 349
1480 1068 99710
1480 1072 378
1480 1097 3
1480 1162 1
1480 1171 35834
1480 1176 1881
1480 1185 842
1480 1189 248092
1480 1200 105780
1480 1201 422
1480 1240 252467
1480 1252 24748
1480 1255 372024
1480 1259 102
1480 1264 1625
1480 1304 11323
1480 1320 1179
1480 1352 31
1480 1353 803
1480 1359 249
1480 1372 2
1480 1391 1
1480 1403 359932
1480 1405 7982
1480 1408 11620
1480 1426 732
1480 1433 291195
1480 1435 85
1480 1437 55610
1480 1456 4491
1480 1457 9839
1480 1470 147374
1480 1474 39
1480 1485 229540
1480 1517 11710
1480 1613 1281
1480 1628 1437
1480 1630 7221
1480 1822 90
1480 1837 37
1480 1843 397
1481 88 31
1481 152 2
1481 475 13
1481 482 56
1481 505 1
1481 567 19
1481 568 5
1481 600 8
1481 684 6
1481 814 1
1481 830 53
1481 844 11
1481 1048 9
1481 1130 1
1481 1186 1110
1481 1217 4
1481 1290 5
1481 1466 2
1481 1528 11
1481 1544 9
1481 1660 921
1481 1677 4
1481 1720 5
1481 1732 10
1482 158 2
1482 240 5
1482 507 6
1482 510 18
1482 875 6
1482 1044 2
1482 1061 5
1482 1162 5
1482 1400 4
1482 1437 3
1482 1457 8
1482 1485 5
1482 1519 1
1482 1630 3
1482 1688 2
1483 766 653
1483 1016 218
1484 158 70
1484 334 12
1484 588 105
1484 719 610
1484 875 20608
1484 877 25816
1484 1067 119
1484 1240 20
1484 1264 84
1484 1405 2
1484 1527 106
1485 32 1612
1485 82 20
1485 108 11
1485 114 196247
1485 123 849
1485 145 1546
1485 169 5
1485 189 65
1485 206 1385
1485 211 1608
1485 215 1418
1485 239 377
1485 240 1
1485 246 1181
1485 250 135
1485 296 34
1485 311 12
1485 317 269
1485 321 845
1485 334 148
1485 356 176
1485 379 1039
1485 383 8449
1485 389 420346
1485 391 438216
1485 435 24438
1485 452 11
1485 478 626
1485 500 98060
1485 506 13
1485 510 59
1485 526 1370
1485 543 3
1485 579 115
1485 585 794
1485 610 74
1485 625 38
1485 669 62
1485 674 18065
1485 683 2021
1485 709 3992
1485 711 186876
1485 716 10
1485 731 846
1485 749 52
1485 758 206
1485 759 13
1485 760 117
1485 766 7719
1485 875 218949
1485 877 184
1485 879 11
1485 902 2194
1485 918 28
1485 925 9
1485 956 6
1485 978 2214
1485 982 1408
1485 989 18691
1485 994 13
1485 997 137
1485 1011 863
1485 1016 1477
1485 1021 56
1485 1022 313
1485 1067 9
1485 1068 99442
1485 1072 412
1485 1162 249752
1485 1171 12066
1485 1176 776
1485 1182 3
1485 1185 1211
1485 1189 4
1485 1200 278990
1485 1201 74
1485 1231 47
1485 1240 135041
1485 1252 1161
1485 1255 497050
1485 1264 730
1485 1308 57
1485 1313 135
1485 1320 1011
1485 1339 2
1485 1353 964
1485 1372 8931
1485 1391 191
1485 1405 2338
1485 1406 40
1485 1408 2
1485 1426 24
1485 1433 280606
1485 1437 374990
1485 1456 251333
1485 1460 72
1485 1462 52
1485 1470 164572
1485 1480 231478
1485 1517 2867
1485 1576 3
1485 1613 685
1485 1628 207
1485 1630 1410
1485 1773 90
1485 1820 470
1485 1822 15
1485 1837 10768
1488 29 5
1488 114 245
1488 164 41
1488 215 35053
1488 389 16
1488 403 3
1488 500 60597
1488 709 1
1488 766 73690
1488 899 8
1488 1200 37
1488 1426 3
1488 1573 10
1489 70 18
1489 88 3011
1489 402 1
1489 440 15
1489 1429 23
1489 1514 147
1493 1837 8
1494 11 5
1494 679 5439
1494 726 2
1494 800 121
1494 1247 137
1495 1255 3075
1496 1507 47424
1497 41 101
1497 313 114
1497 709 482
1497 719 277
1497 1101 2278
1497 1200 51780
1497 1246 2143
1497 1517 99
1497 1664 477
1499 350 355
1499 628 54808
1499 660 821
1499 672 879
1499 715 116854
1499 810 138
1499 813 12120
1499 1117 22590
1499 1139 138146
1499 1317 18283
1499 1378 11321
1499 1584 19220
1500 391 42175
1500 485 264
1500 590 44
1500 719 1447
1500 1372 119
1500 1405 74
1500 1628 43
1500 1664 72
1501 240 1
1503 921 7
1503 1585 29
1504 30 3
1504 114 339659
1504 126 28
1504 127 3
1504 145 273
1504 206 99
1504 215 6369
1504 239 410
1504 246 24190
1504 258 115
1504 311 58
1504 317 84178
1504 321 193
1504 356 8986
1504 381 599
1504 383 25743
1504 391 58
1504 435 12743
1504 500 194
1504 534 53
1504 609 524
1504 618 4
1504 685 9
1504 709 181
1504 711 51
1504 727 69
1504 731 15995
1504 766 68251
1504 902 45
1504 918 14
1504 978 152
1504 988 7
1504 989 62227
1504 994 129
1504 1022 3179
1504 1068 598
1504 1074 2
1504 1200 864
1504 1201 28
1504 1252 80
1504 1264 278
1504 1320 33
1504 1328 293
1504 1353 192
1504 1359 131
1504 1406 95
1504 1426 48
1504 1470 3
1504 1517 153
1504 1549 36
1504 1664 1854
1504 1837 11261
1505 91 124
1505 152 24
1505 297 18
1505 308 15
1505 818 2
1505 951 2
1505 977 12
1505 1354 3
1505 1476 17
1506 1016 17859
1506 1462 1
1507 1496 48094
1507 1516 2
1508 136 149
1508 1176 95
1510 1837 4
1511 802 5
1512 719 1137
1514 88 523
1514 505 1
1514 1489 119
1515 114 147
1515 296 4
1515 526 21957
1515 709 347
1515 766 337107
1515 1016 59016
1515 1462 9672
1516 403 107
1517 32 32315
1517 41 191
1517 49 32
1517 52 81
1517 63 30
1517 75 1825
1517 82 963
1517 114 414877
1517 123 6183
1517 145 2493
1517 169 27554
1517 179 98
1517 206 39805
1517 211 480
1517 215 74326
1517 221 1113
1517 234 79
1517 237 1
1517 239 3883
1517 240 884
1517 246 151914
1517 256 59
1517 285 4278
1517 296 490
1517 300 20
1517 311 62214
1517 317 162303
1517 321 63042
1517 334 118
1517 343 178
1517 353 50386
1517 356 45971
1517 373 11
1517 375 155
1517 379 218323
1517 383 106011
1517 387 947
1517 389 319763
1517 391 364126
1517 432 5712
1517 435 213133
1517 452 11
1517 478 1901
1517 500 73087
1517 506 398
1517 507 71
1517 508 22
1517 526 47685
1517 548 57
1517 585 2009
1517 588 90
1517 591 80
1517 609 761
1517 610 41
1517 613 143
1517 622 1
1517 669 18
1517 683 120900
1517 685 27
1517 686 132
1517 691 68
1517 709 64676
1517 711 82585
1517 716 4302
1517 719 879
1517 727 524
1517 731 6344
1517 744 1914
1517 749 1381
1517 759 75
1517 760 7612
1517 766 27771
1517 872 152
1517 875 149857
1517 877 176606
1517 879 1207
1517 902 158156
1517 918 51757
1517 947 42
1517 964 649
1517 968 14
1517 970 7636
1517 978 127054
1517 982 185379
1517 988 85
1517 989 258014
1517 994 47826
1517 997 53
1517 998 93
1517 1011 2397
1517 1016 98394
1517 1021 17
1517 1022 58276
1517 1027 68
1517 1047 66
1517 1066 2487
1517 1067 8
1517 1068 232376
1517 1072 34984
1517 1081 50
1517 1091 6797
1517 1101 47
1517 1109 11
1517 1161 18
1517 1162 10273
1517 1176 54661
1517 1185 93059
1517 1189 2413
1517 1200 463548
1517 1201 2941
1517 1231 2709
1517 1240 4304
1517 1251 66
1517 1252 146042
1517 1255 226189
1517 1256 36
1517 1264 33589
1517 1277 69
1517 1304 585
1517 1316 10592
1517 1320 4146
1517 1322 2814
1517 1328 1
1517 1339 1
1517 1353 44275
1517 1359 4750
1517 1372 3409
1517 1376 58
1517 1391 52414
1517 1403 27109
1517 1405 17429
1517 1406 474
1517 1426 57750
1517 1433 60377
1517 1435 171
1517 1437 43398
1517 1450 16
1517 1456 6322
1517 1460 74
1517 1470 80599
1517 1480 4764
1517 1485 6155
1517 1504 3
1517 1543 129
1517 1549 94
1517 1563 184
1517 1568 117
1517 1579 138
1517 1613 78918
1517 1628 44192
1517 1630 2744
1517 1631 3
1517 1645 365
1517 1655 7265
1517 1664 901
1517 1700 288
1517 1773 38
1517 1799 46
1517 1820 46
1517 1823 2
1517 1831 43
1517 1837 17090
1517 1843 4
1518 123 5
1518 143 15
1518 164 91
1518 500 40
1518 760 45
1518 766 41
1518 982 471
1518 1068 907
1518 1390 4
1518 1573 7
1519 240 2
1519 1255 1
1519 1408 9
1519 1482 3
1520 114 59860
1520 317 5
1520 619 1
1520 709 3
1520 760 8
1520 877 179
1520 1201 595
1520 1308 5
1520 1426 4
1520 1573 7
1520 1613 270
1521 478 4
1521 875 16546
1521 877 40341
1521 1240 11370
1521 1408 1
1521 1433 24451
1521 1822 14
1522 114 98846
1522 215 19903
1522 317 59185
1522 383 1368
1522 391 1288
1522 435 69
1522 500 30533
1522 526 37462
1522 563 6
1522 709 5282
1522 766 60810
1522 877 10
1522 902 264
1522 982 631
1522 1016 113458
1522 1068 862
1522 1200 1667
1522 1252 28923
1522 1353 70
1522 1409 6
1522 1453 14059
1522 1462 98548
1522 1480 10
1522 1523 32721
1522 1573 2
1522 1701 154
1523 93 1
1523 114 11752
1523 144 4
1523 296 2
1523 317 1900
1523 727 3
1523 760 3
1523 779 300
1523 1016 37396
1523 1231 2
1523 1252 384
1523 1309 48
1523 1353 193
1523 1406 72
1523 1409 11
1523 1453 9329
1523 1462 88769
1523 1463 155
1523 1522 32760
1523 1613 136
1523 1701 3961
1524 211 2971
1524 240 130
1524 877 5759
1524 1324 1
1524 1408 7
1524 1433 6601
1524 1437 11
1524 1470 37004
1524 1822 19
1525 114 80
1525 149 35
1525 206 220
1525 215 49
1525 311 18
1525 321 88
1525 379 47
1525 389 87
1525 435 99
1525 545 46
1525 709 54
1525 902 52
1525 989 179
1525 1068 47
1525 1255 87
1525 1456 47
1525 1631 47
1525 1773 44
1525 1831 47
1526 405 67
1526 1302 58
1526 1583 56
1527 117 1
1527 206 16
1527 432 304
1527 610 1
1527 719 79
1527 1068 24178
1527 1484 106
1528 88 36
1528 185 17
1528 505 21
1528 568 801
1528 814 8
1528 849 1
1528 1186 3139
1528 1207 19
1528 1217 19
1528 1254 25
1528 1447 27
1528 1481 9
1528 1660 138
1528 1677 3
1528 1718 18
1528 1720 18
1528 1732 5
1528 1742 19
1529 32 1496
1533 1118 44
1533 1176 198
1533 1438 58
1533 1464 72
1533 1682 72
1534 114 24113
1534 215 28
1534 709 8155
1534 766 153951
1534 875 98
1534 877 34627
1534 1068 491
1534 1433 101
1535 164 10
1536 71 5
1536 91 16
1536 236 3
1536 483 19
1536 505 782
1536 509 139
1536 564 36
1536 567 41
1536 743 16
1536 977 15
1536 1040 9
1536 1217 15
1536 1228 48
1536 1370 5
1536 1684 9
1536 1721 70
1537 88 4
1537 977 2
1537 1597 2
1540 114 20405
1540 134 15
1540 246 49
1540 258 157
1540 321 22
1540 334 217
1540 379 134
1540 381 8
1540 435 41256
1540 502 6
1540 526 44776
1540 534 5
1540 560 4
1540 766 50
1540 899 4
1540 902 100
1540 926 84
1540 972 31
1540 982 48193
1540 989 22
1540 1066 11
1540 1072 167
1540 1176 29
1540 1252 43606
1540 1353 167
1540 1390 12
1540 1405 2
1540 1406 28
1540 1411 2
1540 1631 9
1540 1664 37
1540 1837 1
1541 39 226
1541 123 284
1541 313 264
1541 396 143
1541 879 173
1541 901 135
1541 926 29
1541 1021 116
1541 1022 107
1541 1066 24
1541 1252 50
1541 1255 88
1541 1318 138
1541 1353 41
1541 1405 140
1542 500 7
1542 877 6
1542 1573 11
1543 114 28633
1543 215 5054
1543 246 121
1543 317 54837
1543 500 41895
1543 526 5937
1543 619 56
1543 709 6288
1543 727 9
1543 766 73087
1543 1016 76160
1543 1068 1275
1543 1200 1768
1543 1252 22311
1543 1462 26418
1543 1522 3
1544 67 11
1544 122 79
1544 152 197
1544 482 702
1544 684 11
1544 830 37
1544 836 2
1544 844 108
1544 1030 9
1544 1048 104
1544 1290 12
1544 1387 9
1544 1422 53
1544 1481 10
1544 1660 2
1544 1677 5
1545 509 8
1547 47 35
1548 114 6960
1548 674 116936
1548 766 34934
1548 877 430951
1548 1200 9314
1548 1437 150200
1549 41 1967
1549 75 94
1549 114 84105
1549 119 23
1549 123 59
1549 145 217
1549 164 105
1549 206 97
1549 215 13673
1549 237 88
1549 239 63
1549 240 4
1549 250 2
1549 256 11
1549 258 460
1549 293 49
1549 296 47
1549 300 2
1549 307 279
1549 311 30834
1549 317 79734
1549 321 31
1549 356 14049
1549 373 40
1549 375 89
1549 381 4
1549 383 62222
1549 389 77
1549 435 81663
1549 489 17
1549 496 55
1549 500 50818
1549 502 35
1549 506 3
1549 534 8
1549 548 39
1549 576 1
1549 613 26
1549 619 121
1549 683 26
1549 685 25
1549 709 68022
1549 711 32
1549 731 7
1549 760 264
1549 766 179017
1549 872 10
1549 899 236
1549 902 35768
1549 916 1
1549 940 50
1549 947 39
1549 970 85
1549 978 31
1549 982 56125
1549 989 14
1549 994 49
1549 1022 200
1549 1027 24
1549 1043 25
1549 1066 50
1549 1068 124
1549 1072 606
1549 1101 288
1549 1109 59
1549 1176 9
1549 1185 10
1549 1200 160092
1549 1201 222
1549 1231 212
1549 1252 96380
1549 1264 238
1549 1270 33
1549 1316 94
1549 1320 109
1549 1353 321
1549 1368 260
1549 1376 39
1549 1391 4
1549 1405 46
1549 1411 65
1549 1426 296
1549 1433 161
1549 1445 47
1549 1460 1
1549 1463 3
1549 1470 100
1549 1517 7
1549 1573 5
1549 1613 167
1549 1628 12
1549 1631 3
1549 1645 74
1549 1700 15
1549 1780 5
1549 1799 105
1549 1837 2721
1550 164 4
1552 758 2
1555 114 1265
1555 766 78
1556 628 351
1556 674 236
1557 51 22
1557 88 2
1557 484 7
1557 505 2974
1557 509 14
1557 567 53
1557 689 36
1557 696 40
1557 865 1
1557 1121 8
1557 1145 2
1557 1186 15
1557 1346 35
1557 1481 16
1557 1536 16
1558 711 13817
1561 766 9259
1562 526 437
1563 978 3954
1563 1517 200
1564 1837 4
1566 526 3862
1566 727 1
1566 1016 5695
1566 1231 5
1567 63 31
1567 206 72
1567 234 180
1567 246 344
1567 256 237
1567 383 161
1567 539 34
1567 565 135
1567 605 259
1567 870 36
1567 899 63
1567 903 554
1567 1353 153
1567 1406 28
1567 1417 172
1567 1435 131
1567 1611 32
1567 1645 155
1567 1752 137
1568 612 164
1568 669 61
1568 727 64
1568 1073 80
1568 1302 214
1569 766 1
1570 91 3
1570 505 2
1570 806 2
1570 977 181
1570 1121 2
1573 38 827
1573 41 7
1573 105 3
1573 112 4
1573 128 3
1573 138 2
1573 142 1
1573 144 2
1573 162 3
1573 183 5
1573 189 2
1573 215 6
1573 226 1
1573 229 6
1573 238 3
1573 240 205
1573 258 1
1573 284 1
1573 287 14
1573 293 1
1573 322 49
1573 341 1
1573 379 2
1573 381 131
1573 404 2
1573 406 4
1573 439 4
1573 459 3
1573 462 10
1573 498 2
1573 502 15
1573 504 7
1573 534 5
1573 543 2
1573 566 2
1573 584 1
1573 606 6
1573 631 49
1573 665 2
1573 702 24
1573 709 18
1573 722 3
1573 733 5
1573 772 3
1573 782 6
1573 791 2
1573 801 2
1573 875 4
1573 877 2
1573 882 55
1573 894 16
1573 895 4
1573 898 1
1573 903 3
1573 910 22
1573 915 5
1573 926 4
1573 927 1
1573 944 26
1573 947 64
1573 953 8
1573 966 8
1573 982 5
1573 989 68
1573 994 2
1573 1016 8
1573 1022 30
1573 1068 4
1573 1079 5
1573 1087 16
1573 1090 252
1573 1109 20
1573 1112 9
1573 1120 2
1573 1134 4
1573 1157 2
1573 1162 6
1573 1179 2
1573 1220 1
1573 1221 6
1573 1255 3
1573 1256 2
1573 1282 6
1573 1289 1
1573 1293 1
1573 1320 3
1573 1353 99
1573 1364 5
1573 1376 4
1573 1408 4
1573 1419 6
1573 1423 2
1573 1426 158
1573 1434 2
1573 1474 1
1573 1482 1
1573 1485 4
1573 1518 4
1573 1520 6
1573 1524 1
1573 1534 9
1573 1543 8
1573 1549 46
1573 1610 23
1573 1617 1
1573 1621 6
1573 1630 2
1573 1673 2
1573 1780 31
1573 1782 1
1573 1822 10
1573 1823 2
1573 1828 5
1573 1837 212
1573 1847 29
1573 1858 1
1574 269 2
1574 679 6
1575 215 2760
1575 709 186
1575 1162 3039
1576 181 4
1576 240 12
1576 389 5260
1576 1255 3916
1577 1016 2963
1579 52 310
1579 114 18515
1579 711 31429
1579 994 20
1579 1016 47938
1579 1405 168
1580 711 2480
1581 246 1
1582 875 1
1582 877 261
1582 1162 1401
1583 1119 54
1583 1526 59
1584 1499 19520
1585 921 14
1585 1329 1
1585 1347 4
1585 1793 18
1585 1796 24
1587 679 2
1588 58 5
1588 679 9
1588 775 630
1588 1241 1
1589 1214 2
1590 309 14
1590 374 52
1590 505 145
1590 1228 3
1591 628 10401
1591 674 2016
1593 88 2
1593 475 17
1593 568 20
1593 600 18
1593 814 9
1593 834 12
1593 849 16
1593 1186 885
1593 1447 110
1593 1660 37
1593 1718 75
1593 1720 18
1593 1732 27
1593 1742 8
1594 215 2
1594 711 13702
1594 877 26303
1594 1162 4586
1594 1428 3
1594 1437 6
1596 60 1
1596 89 88
1596 100 1
1596 114 154293
1596 126 8
1596 145 56
1596 149 187
1596 169 13
1596 206 73
1596 215 3
1596 239 227
1596 246 374
1596 256 14
1596 258 1
1596 293 254
1596 311 27
1596 317 59179
1596 321 53
1596 344 18
1596 356 13
1596 379 15
1596 381 151
1596 383 536
1596 391 17244
1596 435 1
1596 496 2
1596 500 50
1596 508 1
1596 526 15557
1596 545 82
1596 618 396
1596 619 152
1596 683 21
1596 709 276
1596 725 129
1596 727 1
1596 731 61
1596 735 48
1596 872 37
1596 899 13
1596 918 1
1596 982 4058
1596 988 38
1596 994 29398
1596 1016 26589
1596 1022 68
1596 1033 79
1596 1101 6
1596 1161 10
1596 1176 244
1596 1185 72
1596 1201 123
1596 1231 2399
1596 1251 99
1596 1252 124
1596 1277 61
1596 1320 4
1596 1324 141
1596 1353 556
1596 1374 25
1596 1391 19
1596 1405 3
1596 1411 14
1596 1426 1
1596 1438 7
1596 1613 10941
1596 1628 14
1596 1629 26
1596 1645 40
1596 1664 124
1596 1752 20
1596 1837 7
1597 152 2
1597 977 86
1600 766 469
1601 67 79
1601 91 40
1601 122 2
1601 152 2325
1601 308 2
1601 482 8
1601 557 7
1601 684 2
1601 816 2
1601 817 131
1601 818 10
1601 844 7
1601 851 1
1601 862 25
1601 1102 2
1601 1146 5
1601 1266 2
1601 1387 6
1601 1544 2
1602 49 139
1602 114 68162
1602 164 17
1602 215 2
1602 317 189
1602 435 2
1602 500 255236
1602 648 1
1602 766 292740
1602 877 53155
1602 1016 2181
1602 1072 48
1602 1200 207
1602 1252 68882
1602 1573 8
1603 685 5
1603 1573 1
1605 240 1
1607 949 12
1607 1186 178
1608 122 1
1608 152 1518
1608 369 78
1608 458 9
1608 604 1
1608 689 1
1608 816 24
1608 836 19
1608 844 3
1608 851 20
1608 859 4
1608 860 1
1608 1102 1
1608 1130 55
1608 1146 4
1608 1190 203
1608 1266 1
1608 1310 1
1608 1677 9
1608 1746 192
1609 47 3
1609 70 8
1609 115 6
1609 122 9
1609 152 103
1609 402 1740
1609 482 44
1609 647 2
1609 726 6
1609 803 1
1609 823 53
1609 827 11
1609 830 9
1609 836 27
1609 844 59
1609 860 12
1609 1146 2
1609 1422 26
1609 1634 9
1609 1677 32
1610 156 1
1610 215 16
1610 537 2
1610 619 2
1610 709 4
1610 877 10
1610 1200 1
1610 1328 4
1610 1573 16
1611 41 825
1611 211 128
1611 240 8
1611 435 19472
1611 609 1018
1611 655 6
1611 685 1
1611 709 285
1611 716 260
1611 719 109
1611 725 1
1611 731 63
1611 735 31
1611 778 83
1611 874 127
1611 936 1639
1611 1004 133
1611 1068 2288
1611 1200 29161
1611 1246 1549
1611 1258 14403
1611 1376 6
1611 1411 109
1611 1435 15114
1611 1567 33
1611 1628 136
1611 1630 142
1611 1664 399
1612 628 668
1612 674 195
1613 32 10219
1613 37 33
1613 41 50924
1613 75 43456
1613 82 228
1613 112 258
1613 114 924503
1613 123 35107
1613 126 6866
1613 145 88759
1613 169 55443
1613 173 155
1613 176 107
1613 206 128754
1613 211 360
1613 215 143451
1613 226 4
1613 239 75850
1613 240 679
1613 245 135
1613 246 299323
1613 251 76
1613 256 1
1613 258 38381
1613 262 122
1613 266 226
1613 296 163
1613 311 69719
1613 317 354002
1613 321 88967
1613 334 270
1613 354 27
1613 356 66292
1613 379 21311
1613 381 19768
1613 383 171780
1613 389 217658
1613 391 311178
1613 435 284212
1613 462 288
1613 478 2777
1613 500 305743
1613 502 17108
1613 526 245850
1613 534 21677
1613 545 190
1613 576 17340
1613 585 1110
1613 609 13286
1613 610 90
1613 613 6059
1613 619 50
1613 625 401
1613 683 114268
1613 685 31837
1613 709 157515
1613 711 236130
1613 731 117608
1613 749 91562
1613 759 6
1613 760 65070
1613 766 292921
1613 875 95163
1613 877 46845
1613 879 29
1613 882 14
1613 899 40
1613 902 140544
1613 903 42
1613 908 56277
1613 910 1429
1613 918 1236
1613 947 35
1613 964 146
1613 966 2483
1613 970 152
1613 978 71382
1613 982 30
1613 984 132
1613 988 3
1613 989 182131
1613 994 85593
1613 997 434
1613 1004 120
1613 1011 89297
1613 1016 217010
1613 1022 94757
1613 1068 131641
1613 1072 98368
1613 1162 2055
1613 1168 56
1613 1176 2706
1613 1185 3533
1613 1189 699
1613 1200 250952
1613 1201 31963
1613 1231 96379
1613 1240 1652
1613 1252 344720
1613 1255 128314
1613 1264 103164
1613 1277 12691
1613 1281 112
1613 1293 295
1613 1312 534
1613 1320 99818
1613 1322 38
1613 1328 926
1613 1353 93171
1613 1359 108
1613 1372 695
1613 1376 35819
1613 1402 133
1613 1403 2593
1613 1405 35915
1613 1411 28
1613 1426 42646
1613 1433 2323
1613 1437 4683
1613 1456 777
1613 1460 126
1613 1462 54719
1613 1470 7079
1613 1480 1068
1613 1485 522
1613 1488 5
1613 1504 116
1613 1517 83462
1613 1520 132
1613 1523 202
1613 1549 177
1613 1596 10609
1613 1628 340
1613 1630 639
1613 1664 67
1613 1671 56
1613 1679 65
1613 1782 81
1613 1783 1251
1613 1799 7336
1613 1820 3698
1613 1822 90
1613 1831 2
1613 1837 102098
1613 1847 486
1614 88 33730
1614 391 193
1614 435 8030
1614 500 53352
1614 628 33707
1614 674 24108
1614 766 24634
1614 877 456186
1614 1433 69239
1614 1437 266375
1615 391 9782
1615 711 12038
1617 41 822
1617 114 88557
1617 117 11
1617 169 13
1617 234 9
1617 290 124
1617 311 5
1617 317 54364
1617 356 1543
1617 375 2
1617 383 1
1617 435 10905
1617 452 7
1617 609 489
1617 613 24
1617 619 2
1617 685 1
1617 716 124
1617 778 201
1617 918 10
1617 982 17998
1617 994 42
1617 1029 146
1617 1072 98
1617 1109 76
1617 1200 9229
1617 1252 130
1617 1258 13875
1617 1405 1
1617 1411 7
1617 1435 1777
1617 1549 3
1617 1596 2
1617 1631 9
1617 1645 194
1617 1664 1275
1617 1837 5
1618 99 8
1618 240 8
1618 875 2
1619 500 48
1621 1573 6
1622 509 2
1622 564 15
1622 567 16
1622 977 16
1622 1346 16
1622 1481 16
1622 1557 16
1626 239 93
1626 307 28
1626 685 2
1626 882 1
1626 982 172
1626 1022 60
1626 1200 59
1626 1264 26
1626 1411 56
1626 1426 33
1628 32 1935
1628 75 32
1628 82 73
1628 114 81692
1628 123 3941
1628 127 145
1628 169 304
1628 179 20
1628 206 827
1628 211 276
1628 215 433
1628 239 117
1628 240 382
1628 246 425
1628 256 18
1628 258 62
1628 296 4
1628 300 43
1628 311 1031
1628 313 46
1628 317 87
1628 321 735
1628 334 1
1628 343 247
1628 353 345
1628 356 168
1628 373 14
1628 379 129278
1628 381 86
1628 383 412
1628 389 177450
1628 391 279116
1628 428 80
1628 432 100
1628 435 34299
1628 452 17
1628 462 36
1628 478 652
1628 485 144
1628 500 12818
1628 506 133
1628 526 128
1628 534 9
1628 585 22
1628 588 16
1628 610 35
1628 613 58
1628 683 97844
1628 686 80
1628 691 9
1628 693 34
1628 709 254
1628 711 125548
1628 716 47
1628 719 1118
1628 731 385
1628 748 148
1628 749 7
1628 758 128
1628 760 2
1628 875 38757
1628 877 16556
1628 879 235
1628 902 194
1628 903 78
1628 918 3
1628 964 305
1628 978 45
1628 982 919
1628 989 10352
1628 994 43071
1628 998 32
1628 1011 13
1628 1016 4714
1628 1022 10
1628 1027 7
1628 1029 33
1628 1066 43
1628 1068 27401
1628 1072 2295
1628 1162 550
1628 1176 97
1628 1185 216
1628 1189 1312
1628 1200 121347
1628 1201 47
1628 1240 144
1628 1251 34
1628 1252 94
1628 1255 68485
1628 1256 42
1628 1257 138
1628 1264 899
1628 1304 16
1628 1320 10
1628 1353 48
1628 1372 341
1628 1374 38
1628 1376 12
1628 1403 2513
1628 1405 1425
1628 1411 177
1628 1426 146
1628 1433 289
1628 1435 38
1628 1437 215
1628 1456 137
1628 1470 28023
1628 1480 2196
1628 1485 747
1628 1517 50046
1628 1549 10
1628 1611 136
1628 1613 2934
1628 1630 67
1628 1631 2
1628 1645 25
1628 1664 270
1628 1700 5
1628 1773 14
1628 1799 30
1628 1807 8
1628 1820 18
1628 1822 122
1628 1831 2
1628 1837 70
1629 39 48
1629 114 4834
1629 206 24
1629 256 41
1629 293 37
1629 381 53
1629 565 124
1629 899 177
1629 994 7167
1629 1065 6
1629 1417 29
1629 1573 41
1629 1596 27
1629 1645 137
1630 32 48737
1630 75 432
1630 114 106104
1630 123 1360
1630 133 149
1630 145 208
1630 158 426
1630 169 267
1630 176 4
1630 206 2261
1630 215 1132
1630 240 1071
1630 246 1619
1630 251 83
1630 296 148
1630 300 168
1630 311 41
1630 321 31
1630 334 17
1630 379 1274
1630 383 1769
1630 389 226021
1630 391 282863
1630 428 51
1630 432 27
1630 435 328
1630 478 322
1630 494 590
1630 500 127
1630 506 26
1630 507 583
1630 525 19
1630 526 2
1630 579 4
1630 585 250
1630 595 16
1630 622 2
1630 669 83
1630 671 86
1630 683 1517
1630 686 22
1630 691 231
1630 711 91014
1630 719 1057
1630 731 632
1630 749 6
1630 752 28
1630 760 227
1630 875 162851
1630 877 196871
1630 879 55
1630 902 1616
1630 903 152
1630 918 8
1630 956 150
1630 978 2975
1630 982 739
1630 989 66458
1630 994 297
1630 997 18959
1630 998 21
1630 1022 10
1630 1061 25
1630 1066 4
1630 1067 6
1630 1068 48103
1630 1072 121
1630 1106 55
1630 1162 14005
1630 1176 167
1630 1185 381
1630 1189 1058
1630 1200 86977
1630 1201 2
1630 1231 357
1630 1240 3900
1630 1252 568
1630 1255 209500
1630 1264 239
1630 1304 134
1630 1320 345
1630 1322 23
1630 1339 52
1630 1352 20
1630 1353 588
1630 1372 1221
1630 1391 27
1630 1403 96088
1630 1405 854
1630 1408 29
1630 1413 251
1630 1426 438
1630 1433 50959
1630 1437 24331
1630 1456 5355
1630 1457 101
1630 1470 58450
1630 1480 8824
1630 1482 2
1630 1485 2717
1630 1504 22
1630 1517 1781
1630 1541 29
1630 1611 142
1630 1613 752
1630 1664 79
1630 1773 2
1630 1821 1
1630 1822 9
1630 1837 4
1630 1843 1
1631 75 5
1631 126 11
1631 145 6
1631 164 2
1631 169 36
1631 204 15
1631 206 9
1631 237 16
1631 239 10
1631 300 14
1631 311 28
1631 381 3
1631 389 4133
1631 403 2
1631 435 71801
1631 489 3
1631 506 4
1631 548 14
1631 560 1
1631 610 1
1631 613 28
1631 691 13
1631 711 24
1631 716 7
1631 731 46
1631 759 10
1631 899 18
1631 902 1924
1631 1022 47
1631 1053 146
1631 1068 23449
1631 1176 2
1631 1185 6
1631 1200 64279
1631 1320 79
1631 1328 21
1631 1359 6
1631 1376 11
1631 1390 15
1631 1525 48
1631 1540 10
1631 1549 7
1631 1617 8
1631 1630 14
1631 1645 6
1631 1837 33
1632 657 26
1632 1068 2452
1633 193 32
1633 240 10
1633 423 17
1633 507 36
1634 152 14
1634 402 162
1634 805 1
1634 823 6
1634 860 1
1634 1609 15
1635 156 4
1635 921 10
1635 1767 4
1635 1822 1
1636 240 11
1636 875 6514
1636 1470 28989
1641 391 26547
1641 1696 130
1642 169 4
1642 215 240
1642 500 45155
1642 766 56042
1642 877 195
1642 982 946
1642 1016 4763
1643 1057 2769
1644 216 1
1644 391 49059
1644 711 25224
1644 1240 29
1645 29 9
1645 35 6
1645 41 1295
1645 52 5
1645 63 26
1645 75 20
1645 114 153770
1645 117 32
1645 123 73
1645 127 69
1645 134 137
1645 145 83
1645 169 23
1645 206 128
1645 211 100
1645 234 578
1645 246 12
1645 256 166
1645 258 42
1645 290 179
1645 293 30
1645 300 1
1645 311 5671
1645 317 99093
1645 321 226
1645 345 49
1645 356 20431
1645 381 22
1645 383 27148
1645 389 19480
1645 391 56280
1645 435 34255
1645 494 163
1645 500 10734
1645 506 7
1645 526 18468
1645 536 49
1645 548 5
1645 560 30
1645 565 36
1645 588 7
1645 605 159
1645 609 518
1645 612 5
1645 613 19
1645 619 37
1645 683 19
1645 685 188
1645 709 27818
1645 711 42104
1645 716 169
1645 719 486
1645 731 61
1645 759 22
1645 899 37
1645 901 4
1645 902 8871
1645 918 41
1645 926 1
1645 943 44
1645 972 14
1645 978 356
1645 982 64392
1645 988 40
1645 989 22
1645 994 39785
1645 1000 1
1645 1004 5
1645 1016 11233
1645 1022 204
1645 1029 22
1645 1043 23
1645 1066 3
1645 1068 11908
1645 1072 52
1645 1101 5022
1645 1109 48
1645 1161 3
1645 1168 51
1645 1176 96
1645 1185 51
1645 1200 76674
1645 1201 44
1645 1240 58
1645 1246 14586
1645 1252 17785
1645 1256 11
1645 1258 26889
1645 1264 93
1645 1320 183
1645 1339 100
1645 1359 9
1645 1372 32
1645 1405 26
1645 1406 40
1645 1435 2089
1645 1438 31
1645 1504 5
1645 1517 442
1645 1540 4
1645 1549 20
1645 1567 186
1645 1596 16
1645 1617 81
1645 1629 137
1645 1631 7
1645 1644 1
1645 1664 1777
1645 1700 14
1645 1752 53
1645 1785 32
1645 1799 17
1645 1803 28
1645 1823 30
1645 1837 97
1646 1408 1
1648 965 59
1649 685 4
1651 685 1
1652 70 170
1652 793 1
1652 1262 11
1652 1307 4
1652 1739 1
1654 240 1
1654 1408 1
1655 49 44
1655 1517 7644
1656 75 11
1656 114 36388
1656 500 245
1656 711 34618
1656 766 3286
1656 1016 171884
1656 1462 46
1659 71 1
1659 227 2
1659 505 87
1659 509 7
1659 1144 1
1659 1416 5
1659 1690 4
1660 88 6120
1660 91 8
1660 94 1
1660 122 8
1660 152 12
1660 475 252
1660 482 23
1660 505 19
1660 509 32
1660 567 3
1660 568 56
1660 600 166
1660 689 2
1660 787 70
1660 806 9
1660 814 461
1660 818 6
1660 830 67
1660 844 47
1660 849 29
1660 865 1
1660 977 1
1660 1030 1
1660 1046 1
1660 1048 9
1660 1145 19
1660 1186 1979
1660 1207 3
1660 1217 29
1660 1447 100
1660 1466 886
1660 1481 1025
1660 1528 116
1660 1544 8
1660 1593 20
1660 1677 24
1660 1718 15
1660 1720 891
1660 1732 123
1661 290 1
1662 759 1
1662 1837 1
1663 1072 9
1664 29 506
1664 30 100
1664 32 129
1664 39 99
1664 60 455
1664 75 130
1664 82 152
1664 114 11761
1664 117 223
1664 123 524
1664 126 616
1664 133 75
1664 145 91
1664 169 182
1664 206 305
1664 215 66
1664 216 102
1664 234 296
1664 239 584
1664 246 646
1664 256 1083
1664 258 378
1664 272 87
1664 290 742
1664 296 47
1664 307 122
1664 311 832
1664 317 1634
1664 321 172
1664 343 873
1664 344 223
1664 345 115
1664 356 105
1664 375 402
1664 379 382
1664 381 693
1664 389 113
1664 391 833
1664 435 1190
1664 478 117
1664 496 392
1664 500 217
1664 506 240
1664 508 166
1664 526 677
1664 560 481
1664 590 461
1664 605 121
1664 610 574
1664 612 240
1664 613 534
1664 618 783
1664 619 1312
1664 635 399
1664 683 394
1664 686 129
1664 709 255
1664 711 628
1664 716 198
1664 727 651
1664 731 1680
1664 748 651
1664 749 267
1664 760 555
1664 872 179
1664 875 117
1664 879 126
1664 880 246
1664 888 76
1664 899 191
1664 902 132
1664 903 388
1664 936 488
1664 972 483
1664 978 110
1664 988 353
1664 989 1052
1664 1004 89
1664 1022 867
1664 1027 375
1664 1029 428
1664 1043 44
1664 1066 229
1664 1068 379
1664 1072 91
1664 1176 412
1664 1185 125
1664 1189 100
1664 1200 189
1664 1201 223
1664 1231 445
1664 1252 393
1664 1256 322
1664 1258 930
1664 1264 248
1664 1277 175
1664 1320 65
1664 1328 189
1664 1353 1566
1664 1356 275
1664 1359 877
1664 1374 297
1664 1376 144
1664 1391 539
1664 1403 84
1664 1405 947
1664 1411 450
1664 1426 546
1664 1435 1314
1664 1438 557
1664 1461 429
1664 1497 476
1664 1500 73
1664 1504 1847
1664 1517 902
1664 1527 427
1664 1540 92
1664 1549 54
1664 1596 242
1664 1611 342
1664 1613 66
1664 1617 1206
1664 1628 194
1664 1630 79
1664 1645 1766
1664 1795 667
1665 505 172
1665 567 1
1671 114 41281
1671 317 6148
1671 526 4
1671 766 34866
1671 1016 56865
1671 1252 1401
1671 1517 71
1672 10 2
1672 91 18
1672 297 1
1672 977 3
1672 1476 14
1673 1573 2
1675 577 40
1675 1245 1667
1676 658 100
1677 67 9
1677 88 28
1677 122 4
1677 152 4421
1677 369 6
1677 482 46
1677 568 9
1677 604 1
1677 684 435
1677 814 9
1677 817 5
1677 830 20
1677 836 5
1677 844 45
1677 860 13
1677 977 20
1677 1030 2
1677 1048 43
1677 1130 16
1677 1186 19
1677 1190 28
1677 1254 19
1677 1290 38
1677 1310 23
1677 1387 24
1677 1422 152
1677 1466 6
1677 1481 4
1677 1528 3
1677 1544 4
1677 1608 8
1677 1609 60
1677 1660 24
1677 1720 18
1677 1746 21
1679 114 17602
1679 215 198
1679 391 286
1679 766 59704
1679 875 167
1679 1252 25088
1679 1437 17
1679 1613 62
1681 52 1
1681 711 5037
1682 201 79
1682 391 45
1682 674 2
1682 989 43
1682 1011 72
1682 1068 8
1682 1279 135
1682 1382 61
1682 1437 39
1682 1533 238
1682 1773 261
1682 1776 75
1682 1799 2608
1683 70 17
1683 88 15677
1683 269 21
1683 483 1
1683 505 23
1684 104 187
1684 505 1835
1684 509 21
1684 564 429
1684 743 18
1684 788 3
1684 1034 1
1684 1721 29
1685 240 9
1685 330 7
1685 389 4421
1686 218 127
1686 711 17279
1686 875 124
1686 982 104
1687 1221 2
1688 3 14128
1688 240 25
1688 424 4786
1688 577 39755
1688 868 2113
1688 1245 131
1688 1372 204
1688 1442 18
1688 1485 5
1689 133 1
1689 709 58336
1689 766 78907
1690 573 3
1690 1416 61
1691 975 2
1691 1189 1826
1691 1304 3
1694 215 3
1694 403 6
1694 500 9
1694 685 5
1694 877 4
1694 1573 13
1695 145 5
1695 766 9144
1696 114 42205
1696 345 64
1696 918 136
1696 1641 130
1698 41 1
1698 88 2
1698 321 4
1698 349 4
1698 875 4
1698 882 8
1698 973 24
1698 1072 4
1698 1112 3
1698 1162 2
1698 1204 4
1698 1252 2
1698 1255 3
1698 1287 13
1698 1457 6
1698 1573 12
1698 1822 2
1698 1837 4
1699 389 118
1699 1072 96
1700 29 6
1700 52 20
1700 75 11
1700 114 157140
1700 117 19
1700 126 4
1700 204 1
1700 256 20
1700 258 31
1700 296 42
1700 311 50
1700 317 46728
1700 344 16
1700 356 8
1700 381 98
1700 383 149
1700 391 67733
1700 432 1
1700 435 33
1700 496 14
1700 499 1
1700 508 226
1700 534 56
1700 617 98
1700 618 15
1700 619 40
1700 691 5
1700 709 2
1700 710 292
1700 711 34012
1700 727 4
1700 879 36
1700 899 18
1700 943 127
1700 988 17
1700 994 40292
1700 1016 444
1700 1027 107
1700 1029 55
1700 1066 38
1700 1176 11
1700 1185 83
1700 1201 27
1700 1251 117
1700 1320 5
1700 1353 22
1700 1359 20
1700 1406 1
1700 1426 102
1700 1450 72
1700 1517 3
1700 1549 9
1700 1586 28
1700 1628 2
1700 1644 7
1700 1645 8
1700 1752 2
1701 779 9673
1701 1453 14772
1701 1462 17513
1701 1522 200
1701 1523 4061
1703 685 5
1704 711 14368
1704 982 176
1704 1016 489
1705 766 177
1705 877 2
1705 1016 183
1706 709 73
1706 1016 66461
1707 921 3
1708 1780 5
1709 651 3
1709 749 8
1709 1549 3
1710 240 23
1710 903 9
1711 1200 43
1713 70 19
1714 70 146
1716 70 7
1716 88 61
1716 726 14
1716 793 2
1716 794 3
1716 796 1
1716 826 6
1716 838 3
1716 1262 4
1718 398 25
1718 427 2
1718 475 1
1718 849 44
1718 1186 1054
1718 1254 19
1718 1447 74
1718 1528 18
1718 1593 70
1718 1607 2
1718 1660 11
1719 500 35806
1719 766 59029
1719 1200 74585
1720 88 8
1720 122 6
1720 152 5
1720 475 23
1720 482 23
1720 567 6
1720 568 4
1720 600 7
1720 743 2
1720 806 1
1720 814 9
1720 830 92
1720 844 41
1720 1130 2
1720 1186 1460
1720 1217 6
1720 1447 27
1720 1466 2
1720 1481 10
1720 1528 1
1720 1593 21
1720 1660 814
1720 1677 18
1720 1732 15
1721 104 2
1721 277 8
1721 302 2
1721 505 817
1721 509 10
1721 564 98
1721 743 2
1721 788 8
1721 1034 4
1721 1536 80
1721 1684 30
1722 505 39
1722 564 3
1723 1426 3
1724 283 4030
1724 413 28
1724 454 101
1724 558 4
1724 646 46
1724 704 36
1724 705 1867
1724 786 2
1724 789 4
1724 792 115
1724 833 17
1724 846 2065
1724 857 611
1724 863 135
1724 912 96
1724 1076 3692
1724 1126 46
1724 1288 85
1724 1300 8
1724 1726 91
1724 1731 137
1724 1745 96
1724 1854 24
1724 1855 697
1724 1856 358
1725 1037 1
1726 846 3
1726 1724 98
1727 156 15
1727 1092 26
1728 402 3
1728 726 2
1729 31 73
1729 185 98
1729 427 11
1729 600 6
1729 712 35
1729 855 16
1729 1165 22
1729 1186 8
1729 1207 202
1729 1217 3929
1729 1254 9
1729 1349 250
1729 1446 106
1729 1742 3
1730 875 24
1731 1724 161
1732 398 7
1732 475 45
1732 600 77
1732 814 54
1732 849 15
1732 1186 1136
1732 1217 1
1732 1466 27
1732 1593 18
1732 1660 97
1732 1720 18
1733 67 5
1733 115 8
1733 152 1694
1733 458 23
1733 482 1
1733 604 1
1733 816 5
1733 817 4
1733 836 19
1733 851 24
1733 859 15
1733 860 25
1733 862 10
1733 1146 5
1733 1190 2
1733 1266 21
1733 1310 12
1733 1422 1
1733 1743 16
1734 70 1
1734 726 2
1734 1307 1
1735 114 72
1735 1302 100
1736 88 2232
1736 775 3213
1736 847 1791
1736 1300 398
1736 1433 3143
1737 356 70
1737 759 79
1738 371 33
1738 389 2386
1738 874 304
1738 957 11
1739 70 167
1739 402 17
1739 458 3
1739 464 2
1739 1262 1
1740 172 11377
1741 802 133
1741 921 1673
1741 1768 2
1741 1824 14
1741 1834 2
1742 31 25
1742 65 14
1742 185 43
1742 427 13
1742 509 20
1742 567 24
1742 689 1
1742 712 18
1742 844 3
1742 855 292
1742 1165 12
1742 1207 56
1742 1217 3296
1742 1254 135
1742 1349 378
1742 1446 16
1742 1536 23
1742 1593 8
1742 1729 9
1743 115 3
1743 152 2886
1743 369 47
1743 458 102
1743 604 26
1743 816 108
1743 817 6
1743 836 98
1743 844 2
1743 851 9
1743 859 148
1743 860 118
1743 862 24
1743 1030 6
1743 1146 53
1743 1266 10
1743 1310 2
1743 1733 13
1743 1746 1
1744 685 2
1745 1724 99
1746 70 1
1746 115 6
1746 152 1788
1746 369 44
1746 482 4
1746 684 6
1746 816 1
1746 836 27
1746 844 2
1746 851 13
1746 859 4
1746 860 2
1746 1048 15
1746 1102 2
1746 1130 94
1746 1146 30
1746 1190 334
1746 1266 1
1746 1310 7
1746 1422 1
1746 1608 189
1746 1677 33
1746 1743 3
1747 847 33
1747 1724 7
1748 1470 4433
1749 435 5
1752 29 6
1752 60 30
1752 114 69563
1752 123 384
1752 133 1614
1752 145 58
1752 169 306
1752 206 461
1752 211 22
1752 215 9
1752 234 40
1752 256 184
1752 258 7
1752 293 35
1752 311 43
1752 317 31747
1752 334 36
1752 356 19858
1752 383 241
1752 389 21255
1752 391 135630
1752 432 41
1752 435 15837
1752 478 211
1752 494 36
1752 500 10864
1752 548 11
1752 549 12
1752 605 58
1752 609 546
1752 613 78
1752 618 45
1752 619 21
1752 623 40
1752 709 11
1752 711 39070
1752 719 225
1752 727 30
1752 731 60
1752 760 1
1752 875 14537
1752 877 14778
1752 899 33
1752 902 12131
1752 918 22
1752 956 38
1752 972 9
1752 988 5
1752 989 753
1752 994 34077
1752 1004 160
1752 1022 33
1752 1043 15
1752 1066 31
1752 1068 19117
1752 1072 153
1752 1081 15
1752 1161 2
1752 1176 37
1752 1189 130
1752 1200 88029
1752 1244 19
1752 1255 134
1752 1264 13
1752 1374 19
1752 1390 13
1752 1403 143
1752 1405 126
1752 1435 15114
1752 1456 96
1752 1480 98
1752 1497 40
1752 1549 14
1752 1567 147
1752 1596 4
1752 1629 159
1752 1630 1
1752 1645 99
1752 1700 6
1752 1820 9
1752 1823 4
1752 1837 74
1753 1057 107
1759 921 16
1762 88 3387
1762 269 127
1762 775 3796
1762 1433 2725
1763 628 6082
1764 156 20
1764 802 20
1764 921 48
1764 1240 7
1765 156 7
1765 802 165
1767 156 5
1767 1635 4
1768 544 5
1768 802 341
1768 921 13
1768 1741 2
1769 709 1
1770 1573 4
1771 505 218
1771 1206 49
1772 802 275
1772 921 7
1772 1216 4
1773 75 10
1773 88 102
1773 206 36
1773 239 43
1773 240 11
1773 321 114
1773 334 168
1773 344 5
1773 371 142
1773 389 66130
1773 391 412
1773 435 11
1773 500 36
1773 506 4
1773 510 59
1773 613 47
1773 711 37637
1773 719 324
1773 731 167
1773 758 4
1773 875 69512
1773 877 35955
1773 918 3
1773 978 36
1773 982 268
1773 989 44
1773 994 20
1773 1047 1
1773 1068 64190
1773 1162 52
1773 1171 756
1773 1185 22
1773 1189 57
1773 1200 42324
1773 1255 56558
1773 1264 17
1773 1304 16867
1773 1320 6
1773 1353 17
1773 1403 268
1773 1433 54403
1773 1437 46527
1773 1456 82
1773 1470 107
1773 1517 58
1773 1525 47
1773 1613 13
1773 1630 73
1774 505 16
1775 875 1
1775 1403 10
1777 802 36
1778 802 23
1778 921 3
1779 802 538
1779 921 36
1779 1167 4
1780 41 8
1780 156 4
1780 489 12
1780 875 3
1780 877 6
1780 982 2511
1780 1191 8
1780 1398 3
1780 1403 4
1780 1549 4
1780 1573 12
1781 802 26
1781 921 4
1782 75 149
1782 215 45
1782 239 82
1782 246 46
1782 500 108
1782 526 84
1782 709 46
1782 766 41
1782 1252 93
1782 1264 121
1782 1376 65
1782 1573 1
1783 114 548
1783 215 24728
1783 356 32
1783 435 12827
1783 500 56946
1783 526 1658
1783 613 2
1783 683 4
1783 709 11955
1783 711 58
1783 766 23441
1783 902 6178
1783 982 11995
1783 1176 14
1783 1185 25
1783 1200 17744
1783 1201 15
1783 1252 18990
1783 1258 1665
1783 1353 3
1783 1613 1208
1784 802 327
1784 921 84
1785 41 32
1785 89 33
1785 145 290
1785 149 99
1785 203 61
1785 239 1
1785 272 136
1785 300 222
1785 322 198
1785 353 99
1785 432 22
1785 536 41
1785 619 57
1785 685 8
1785 694 20
1785 731 35
1785 735 43
1785 778 397
1785 870 102
1785 947 2
1785 989 55
1785 1022 23
1785 1066 279
1785 1068 127
1785 1255 303
1785 1264 70
1785 1302 36
1785 1353 30
1785 1417 129
1785 1837 2
1786 500 6
1787 379 2
1787 731 120
1788 449 19
1788 485 728
1788 719 1119
1788 1297 67
1788 1420 3
1788 1433 51504
1789 75 11
1789 232 6
1790 875 4997
1790 1240 146
1790 1433 46982
1791 505 13
1793 802 343
1793 921 174
1793 1585 18
1794 356 1
1795 41 3388
1795 49 29
1795 78 120
1795 296 131
1795 506 115
1795 548 117
1795 609 254
1795 982 12811
1795 1091 118
1795 1101 5560
1795 1109 126
1795 1258 1576
1795 1359 2
1795 1435 2549
1795 1438 115
1795 1664 667
1796 921 4
1796 1585 23
1798 505 24
1799 114 79
1799 149 86
1799 169 3
1799 206 47
1799 215 12850
1799 239 253
1799 296 142
1799 317 8160
1799 321 40
1799 334 44
1799 379 44
1799 383 16073
1799 389 6617
1799 432 7
1799 435 39980
1799 500 45550
1799 526 12516
1799 545 129
1799 560 11
1799 613 4
1799 685 1
1799 691 68
1799 709 46681
1799 727 2
1799 766 1
1799 875 825
1799 902 21666
1799 918 7
1799 940 1
1799 972 23
1799 982 17387
1799 989 8
1799 1016 2
1799 1029 5
1799 1068 54
1799 1200 84033
1799 1201 3
1799 1202 2
1799 1252 33926
1799 1256 6
1799 1264 357
1799 1353 213
1799 1406 23
1799 1411 12
1799 1426 21
1799 1517 41
1799 1525 44
1799 1613 7304
1799 1628 7
1799 1631 1
1799 1645 29
1800 766 7
1801 802 251
1802 390 1
1802 685 5
1802 1411 4
1803 134 40
1803 169 15
1803 215 24
1803 300 2
1803 311 475
1803 356 34
1803 390 36
1803 435 23400
1803 500 45240
1803 526 10777
1803 709 3944
1803 766 31
1803 872 1
1803 918 18
1803 982 2836
1803 989 16
1803 994 3
1803 1200 19736
1803 1628 7
1803 1631 3
1806 500 14753
1806 709 3
1807 117 5
1807 389 25048
1807 403 1
1807 432 8
1807 548 1
1807 875 8110
1807 1022 136
1807 1068 31180
1807 1200 5287
1807 1255 233
1807 1304 12
1808 1068 7620
1809 88 237
1809 505 118
1809 775 40
1810 206 35
1810 290 2
1810 709 17
1810 766 120
1810 1251 3
1810 1302 308
1811 500 45
1813 237 1
1813 685 1
1814 685 3
1815 802 156
1816 500 832
1816 685 6
1817 921 11
1818 215 40360
1818 500 111065
1818 685 1
1818 989 46530
1818 1101 1202
1819 88 7
1819 505 9
1820 41 398
1820 75 39
1820 114 77205
1820 117 27
1820 123 22
1820 137 2
1820 145 6112
1820 149 5
1820 164 4
1820 169 28
1820 176 2
1820 204 12
1820 215 44383
1820 239 228
1820 246 72
1820 256 6
1820 258 40
1820 311 33962
1820 317 26876
1820 321 66
1820 356 7194
1820 383 28374
1820 389 21408
1820 391 41881
1820 403 5
1820 432 1
1820 435 62170
1820 500 105057
1820 526 169681
1820 545 139
1820 613 137
1820 618 29
1820 619 71
1820 683 45
1820 685 64
1820 702 4
1820 709 60558
1820 711 16732
1820 731 32
1820 759 17
1820 760 32
1820 766 55308
1820 872 9
1820 875 59412
1820 877 53809
1820 902 130009
1820 978 18
1820 982 79283
1820 988 2
1820 989 58
1820 994 54
1820 1016 120688
1820 1029 6
1820 1037 13
1820 1066 34
1820 1068 29940
1820 1072 285
1820 1101 9
1820 1176 21
1820 1185 1
1820 1200 187544
1820 1201 11
1820 1231 228
1820 1252 74124
1820 1255 998
1820 1264 305
1820 1353 168
1820 1359 139
1820 1372 78
1820 1374 78
1820 1376 7
1820 1391 2190
1820 1411 9
1820 1426 102
1820 1437 15550
1820 1462 1657
1820 1470 165
1820 1485 368
1820 1517 27
1820 1540 30
1820 1573 2
1820 1613 4526
1820 1631 11
1820 1700 65
1821 738 100
1821 877 23735
1821 1161 78
1821 1255 55307
1821 1415 65
1822 32 84
1822 88 10675
1822 98 3
1822 99 2
1822 110 2
1822 114 6382
1822 156 94
1822 215 1211
1822 239 430
1822 317 875
1822 321 47
1822 332 8
1822 379 44
1822 383 1280
1822 389 75467
1822 391 99969
1822 428 2
1822 432 2
1822 435 7208
1822 443 5
1822 463 1
1822 476 1
1822 500 45877
1822 525 8
1822 548 3
1822 585 5
1822 595 2
1822 613 127
1822 674 111873
1822 711 75110
1822 766 49279
1822 802 2
1822 828 9566
1822 875 134995
1822 877 397579
1822 902 86
1822 911 5819
1822 921 15
1822 978 5
1822 982 508
1822 989 155
1822 994 1084
1822 1061 24
1822 1066 13
1822 1067 21
1822 1068 69807
1822 1162 41
1822 1171 84369
1822 1176 1
1822 1186 145
1822 1189 49
1822 1200 132562
1822 1214 62
1822 1217 7
1822 1231 5
1822 1240 77460
1822 1252 207
1822 1255 91134
1822 1264 49
1822 1304 22828
1822 1318 8
1822 1353 148
1822 1372 1
1822 1403 26623
1822 1405 6
1822 1408 6
1822 1426 2
1822 1433 188453
1822 1437 238795
1822 1456 190
1822 1470 37832
1822 1485 17
1822 1517 48
1822 1521 14
1822 1524 17
1822 1525 45
1822 1573 5
1822 1613 41
1822 1630 11
1822 1698 2
1823 117 8
1823 206 51
1823 215 18
1823 311 21
1823 321 34
1823 389 51899
1823 391 3
1823 435 3
1823 534 8
1823 613 26
1823 685 7
1823 711 60
1823 716 7
1823 731 97
1823 766 202
1823 875 17498
1823 918 1
1823 982 7731
1823 989 39
1823 994 1
1823 1022 37
1823 1029 7
1823 1068 81014
1823 1185 15
1823 1200 63801
1823 1252 47
1823 1255 10185
1823 1256 3
1823 1264 9
1823 1426 12
1823 1438 26
1823 1497 1
1823 1628 2
1823 1645 8
1824 314 4
1824 544 18
1824 802 1109
1824 921 8184
1824 1347 12
1824 1741 5
1825 1470 739
1826 117 3
1826 246 3
1826 300 1
1826 389 28361
1826 432 22
1826 766 33
1826 875 8698
1826 1068 33605
1826 1200 7462
1826 1255 349
1826 1264 13
1826 1426 2
1826 1628 5
1827 1016 2
1828 117 3
1828 126 2
1828 169 1
1828 215 3
1828 432 15
1828 435 23062
1828 560 2
1828 619 12
1828 872 1
1828 982 2501
1828 988 8
1828 1185 3
1828 1200 15202
1828 1231 6
1828 1252 44
1828 1411 1
1828 1573 5
1829 156 6
1829 877 4
1830 88 170
1830 505 179
1830 775 172
1831 98 2
1831 123 123
1831 126 2
1831 133 2
1831 145 84
1831 206 111
1831 215 12
1831 239 43
1831 240 13
1831 246 99
1831 321 53
1831 325 1
1831 379 40
1831 383 671
1831 389 91172
1831 391 66397
1831 403 100
1831 435 132
1831 478 10
1831 500 52614
1831 526 76
1831 545 40
1831 548 2
1831 613 69
1831 674 9394
1831 709 64
1831 711 152574
1831 719 130
1831 875 118875
1831 877 119754
1831 899 3
1831 902 242
1831 978 110
1831 982 12322
1831 989 46
1831 994 60
1831 1022 54
1831 1066 1
1831 1068 74856
1831 1072 18
1831 1075 1
1831 1171 14246
1831 1176 12
1831 1185 59
1831 1189 37
1831 1200 80911
1831 1240 10414
1831 1252 186
1831 1255 131782
1831 1264 112
1831 1304 40192
1831 1372 13
1831 1403 27331
1831 1405 2
1831 1433 71816
1831 1437 109070
1831 1456 36
1831 1470 30792
1831 1497 5
1831 1517 115
1831 1613 71
1831 1630 25
1831 1645 1
1832 463 8
1833 321 27
1833 766 1603
1834 156 220
1834 334 4
1834 494 4
1834 544 6
1834 674 2257
1834 709 2
1834 802 60
1834 875 11646
1834 877 8
1834 921 457
1834 1068 5
1834 1182 4
1834 1347 6
1834 1433 84722
1834 1437 27815
1834 1741 2
1835 978 2
1835 1068 38
1835 1573 5
1836 114 151
1836 169 1
1836 500 17851
1837 29 2092
1837 32 1
1837 41 4108
1837 49 61
1837 60 88
1837 75 4515
1837 98 4
1837 108 1
1837 114 166143
1837 117 14
1837 127 11
1837 130 5
1837 134 15
1837 143 4
1837 145 13316
1837 149 122
1837 156 49
1837 159 5
1837 169 63
1837 179 16
1837 189 79
1837 206 17828
1837 215 133077
1837 217 119
1837 237 17
1837 239 139
1837 246 33475
1837 258 13
1837 290 64
1837 296 39
1837 300 31
1837 311 50758
1837 317 101940
1837 321 17144
1837 322 4
1837 334 291
1837 356 38400
1837 371 60
1837 379 63
1837 381 2421
1837 383 64101
1837 389 109969
1837 391 124264
1837 403 18
1837 411 5
1837 432 130
1837 435 96595
1837 452 4
1837 462 5
1837 471 5
1837 476 11
1837 478 8
1837 496 6
1837 500 226302
1837 506 17
1837 526 190509
1837 534 21
1837 537 8
1837 545 43
1837 548 58
1837 552 2
1837 560 29
1837 563 21
1837 613 3715
1837 618 21
1837 619 230
1837 657 4
1837 667 7
1837 669 5
1837 683 59
1837 685 1730
1837 691 13
1837 700 3
1837 702 2
1837 709 78844
1837 711 101968
1837 716 406
1837 727 75
1837 731 13325
1837 735 5
1837 759 16
1837 760 90
1837 766 90427
1837 872 11
1837 875 180095
1837 877 234205
1837 899 8
1837 902 331831
1837 903 49
1837 940 21
1837 972 23
1837 978 9232
1837 982 222667
1837 988 4034
1837 989 222
1837 994 17589
1837 1011 3607
1837 1016 235978
1837 1021 58
1837 1022 12909
1837 1027 75
1837 1037 13
1837 1041 4
1837 1066 41
1837 1068 86173
1837 1071 17
1837 1072 4455
1837 1075 6
1837 1084 4
1837 1101 24
1837 1162 49
1837 1176 124
1837 1185 204
1837 1189 1
1837 1200 388230
1837 1201 19
1837 1204 4
1837 1221 2
1837 1231 18219
1837 1237 13
1837 1240 11444
1837 1244 64
1837 1252 123789
1837 1255 52946
1837 1256 12
1837 1258 328
1837 1264 21037
1837 1277 3
1837 1308 160
1837 1313 54
1837 1320 4337
1837 1328 4899
1837 1336 3
1837 1353 31139
1837 1359 7079
1837 1372 2
1837 1376 2555
1837 1377 3
1837 1390 39
1837 1391 57024
1837 1403 18317
1837 1405 39
1837 1406 79
1837 1426 133
1837 1433 32005
1837 1435 5
1837 1437 200051
1837 1462 5968
1837 1470 36
1837 1480 101
1837 1485 11115
1837 1504 12094
1837 1517 17923
1837 1522 46
1837 1540 1
1837 1549 2698
1837 1564 5
1837 1573 223
1837 1603 13
1837 1611 8
1837 1613 101185
1837 1617 5
1837 1628 90
1837 1630 147
1837 1645 35
1837 1662 1
1837 1698 2
1837 1700 54
1837 1785 2
1839 156 3
1839 802 8
1841 391 2
1841 877 27522
1841 1162 646
1841 1200 7174
1843 391 3583
1843 507 151
1843 711 24050
1843 875 35
1843 877 29964
1843 1022 890
1843 1068 7157
1843 1162 588
1843 1200 1095
1843 1240 961
1843 1255 10428
1843 1437 53
1843 1480 390
1843 1630 1
1844 711 8704
1844 877 19870
1844 1068 899
1844 1162 76
1844 1255 1462
1844 1403 7
1845 802 251
1845 921 31
1846 152 20
1847 114 59931
1847 145 2
1847 156 1
1847 164 2
1847 215 68803
1847 389 2453
1847 391 117
1847 403 1
1847 500 61799
1847 622 3
1847 683 4
1847 685 33
1847 709 47449
1847 731 6
1847 766 220714
1847 875 4
1847 877 77181
1847 1016 70878
1847 1037 6
1847 1068 2
1847 1072 7
1847 1200 69451
1847 1252 36558
1847 1391 3
1847 1437 36752
1847 1573 39
1847 1613 474
1848 526 4124
1848 1016 289
1849 802 2
1854 1724 20
1855 705 1
1855 1724 682
1856 1724 365
1858 38 3
1858 685 1
1858 1573 2
