# Supplementary material for: Clustering assessment in weighted networks
Source: PeerJ Comput Sci. 2021 Jun 18;7:e600. doi: 10.7717/peerj-cs.600 (PMC8237321; doi:10.7717/peerj-cs.600)
Supplement: Supplemental Information 1 [file peerj-cs-07-600-s001.zip › cluster_assessment-main/data/Opsahl_US_airports_top500.txt]

1 111 68150
1 49 110902
1 283 72020
1 177 220192
1 72 164951
1 56 22700
1 48 325839
1 137 171783
1 152 34400
1 51 441099
1 68 474438
1 156 115098
1 41 514446
1 20 913102
1 303 55500
1 123 190185
1 62 372300
1 22 886030
1 101 279330
1 119 247564
1 139 175425
1 158 43267
1 90 367113
1 38 336769
1 12 659832
1 47 358062
1 82 129111
1 121 36375
1 129 83085
1 207 139524
1 18 503145
1 173 262594
1 46 53900
1 79 426824
1 26 723262
1 6 809574
1 3 1510808
1 236 117606
1 86 54400
1 8 732851
1 182 19440
1 64 101916
1 150 72523
1 17 1107213
1 144 12810
1 184 112068
1 31 1195101
1 226 52110
1 127 163399
1 128 59720
1 203 144231
1 134 224027
1 85 67375
1 77 547157
1 88 321661
1 224 71557
1 39 502806
1 96 54400
1 107 300258
1 240 48500
1 28 1033195
1 11 652386
1 92 138079
1 155 96715
1 45 355688
1 84 62370
1 175 1080
1 93 284942
1 55 860593
1 29 199964
1 9 492319
1 4 679619
1 103 215841
1 16 1216421
1 78 246739
1 399 9350
1 229 32400
1 33 577310
1 261 84653
1 19 1520415
1 94 69300
1 24 555804
1 276 43500
1 37 693453
1 162 188756
1 71 132912
1 30 1039108
1 52 360310
1 174 261300
1 116 116070
1 190 70972
1 131 328311
1 7 770395
1 40 856502
1 104 202436
1 35 109821
1 69 157585
1 66 124264
1 53 103140
1 2 1234310
1 65 486198
1 231 15175
1 57 558990
1 34 197325
1 180 192011
1 140 216469
1 15 1069691
1 5 617113
1 153 54250
1 21 670403
1 97 470080
1 110 4620
1 54 274926
1 95 103305
1 42 781815
1 74 378133
1 132 83020
1 76 176752
1 61 680280
1 27 380118
1 50 349165
1 87 647211
1 118 54600
1 63 346938
1 14 336710
1 13 419356
1 130 136631
1 36 128340
1 23 575474
1 44 155862
1 43 191160
1 112 361559
1 10 560866
1 178 36500
1 81 108867
1 99 359943
1 133 104490
1 25 1234255
1 147 159108
1 67 202476
1 70 115095
1 91 307547
1 299 57945
1 136 305183
1 117 90250
2 111 54450
2 49 84265
2 72 222640
2 264 25849
2 56 93844
2 143 168856
2 48 368818
2 152 54400
2 142 140276
2 51 601556
2 68 11525
2 156 85285
2 41 227843
2 73 54391
2 20 1162050
2 123 10582
2 100 118763
2 62 349885
2 22 687470
2 101 54000
2 119 53650
2 139 38602
2 90 56675
2 106 286079
2 38 574240
2 12 597658
2 47 560874
2 200 84090
2 82 97769
2 129 54400
2 18 682265
2 183 65461
2 79 228213
2 265 51491
2 26 925060
2 6 1420328
2 3 1233525
2 172 44163
2 86 354183
2 8 1030315
2 182 25524
2 64 117390
2 150 73720
2 17 1235594
2 154 54450
2 31 421622
2 135 72140
2 128 134553
2 75 52107
2 120 186486
2 85 377019
2 77 113599
2 88 105047
2 214 16498
2 32 75555
2 96 347150
2 107 32130
2 28 643652
2 11 788853
2 92 109257
2 373 18012
2 45 521541
2 175 23232
2 55 72550
2 29 43481
2 138 68634
2 9 954365
2 4 1839950
2 103 53848
2 16 1442016
2 98 51535
2 164 78229
2 192 59931
2 151 90350
2 33 608601
2 19 686182
2 94 252481
2 37 267665
2 71 248396
2 30 694420
2 52 317883
2 274 14221
2 116 112488
2 228 13350
2 89 323704
2 7 1292439
2 40 277199
2 234 10771
2 104 35026
2 35 162108
2 69 173244
2 66 340139
2 53 228
2 65 125428
2 231 13694
2 428 11305
2 57 118891
2 34 449012
2 15 1215775
2 5 846534
2 153 129640
2 21 669633
2 110 64242
2 54 434649
2 95 87833
2 42 353125
2 74 227296
2 58 106580
2 132 53550
2 76 367789
2 167 125019
2 61 221436
2 27 584843
2 50 273182
2 87 56000
2 118 120142
2 63 186997
2 14 828937
2 13 1403826
2 125 70350
2 36 555526
2 23 419199
2 44 198172
2 43 505981
2 194 49850
2 10 814852
2 178 88827
2 81 283362
2 133 88298
2 25 468769
2 67 247832
2 70 153909
2 165 132110
2 91 104566
2 117 117412
3 258 90464
3 49 368022
3 273 81277
3 209 32640
3 114 165830
3 56 16720
3 48 706257
3 51 181978
3 68 148051
3 41 355559
3 73 28315
3 20 626658
3 251 13039
3 123 134413
3 62 25477
3 60 152220
3 490 15639
3 22 335243
3 101 54200
3 90 54300
3 106 53734
3 38 198239
3 219 74052
3 12 384590
3 47 217976
3 82 296048
3 121 162604
3 18 390557
3 79 80429
3 26 511022
3 6 1150527
3 213 14362
3 86 94308
3 8 462564
3 182 50336
3 388 15966
3 64 376435
3 17 519661
3 113 81528
3 31 455469
3 220 94826
3 128 35049
3 317 47719
3 85 49063
3 77 118144
3 88 55148
3 290 16016
3 214 21472
3 32 148833
3 361 15741
3 39 230511
3 124 1080
3 107 151781
3 28 399547
3 11 844453
3 92 249523
3 254 1530
3 202 150856
3 45 274821
3 175 37840
3 93 118702
3 55 270516
3 29 149140
3 9 990103
3 277 78863
3 4 1036428
3 105 174205
3 181 48230
3 16 818075
3 98 180817
3 78 318843
3 241 58254
3 108 125465
3 33 545485
3 19 633071
3 24 386524
3 37 361758
3 163 101161
3 162 38050
3 30 607010
3 52 168352
3 190 56466
3 131 54450
3 89 13423
3 7 510120
3 40 415633
3 234 12528
3 35 295186
3 59 75555
3 69 328599
3 66 150528
3 53 361833
3 65 135450
3 57 211253
3 34 326312
3 15 546737
3 5 869649
3 21 309998
3 440 7086
3 97 54500
3 110 96298
3 42 385831
3 74 135901
3 58 107328
3 61 23091
3 27 581157
3 50 716495
3 87 83030
3 63 137075
3 14 606243
3 13 747571
3 125 97919
3 130 206555
3 36 374428
3 280 72508
3 23 450081
3 44 215043
3 43 514862
3 284 71097
3 10 554888
3 99 36300
3 25 492089
3 67 346586
3 70 378239
3 256 94129
3 255 96781
3 91 76427
3 136 13775
3 378 9310
3 117 248767
4 49 317096
4 56 43372
4 168 9775
4 48 144175
4 215 61830
4 41 196004
4 73 37575
4 20 521081
4 22 169254
4 148 100
4 259 61830
4 38 152702
4 12 232171
4 47 44405
4 82 133856
4 18 285773
4 6 1167244
4 8 464499
4 182 1232
4 64 212685
4 145 32075
4 17 696785
4 113 216217
4 31 123024
4 32 1517349
4 39 52746
4 28 666421
4 11 583558
4 45 79777
4 352 33510
4 369 30750
4 29 1404735
4 83 203345
4 9 2253992
4 80 110834
4 33 296158
4 19 280430
4 24 427379
4 37 180289
4 161 18225
4 30 434609
4 52 67312
4 176 149420
4 7 509007
4 40 157601
4 35 1223330
4 59 531798
4 53 84330
4 311 51885
4 34 473715
4 15 391244
4 5 1567073
4 21 248582
4 110 200736
4 58 305959
4 27 568655
4 50 50922
4 126 224157
4 186 155578
4 14 1007655
4 13 1326899
4 36 1093303
4 23 808519
4 44 527202
4 297 61830
4 43 86016
4 10 464999
4 221 1122
4 25 109350
4 67 31734
4 70 313603
4 448 5760
4 252 43560
5 49 935455
5 168 26270
5 48 369351
5 51 40262
5 215 68996
5 68 50005
5 122 6425
5 41 147473
5 73 101612
5 20 119961
5 62 50005
5 60 508387
5 22 427320
5 259 29045
5 38 209108
5 12 88310
5 47 244223
5 82 114565
5 18 174454
5 26 97683
5 6 962187
5 213 49429
5 86 86995
5 8 464061
5 64 598874
5 145 43175
5 17 365920
5 113 89585
5 295 62285
5 31 54750
5 270 13642
5 75 83235
5 201 46213
5 32 41588
5 39 263243
5 28 63016
5 11 529005
5 92 73100
5 254 16340
5 45 212439
5 29 260180
5 9 1594065
5 98 173173
5 78 49817
5 33 414790
5 19 142628
5 24 406362
5 37 54329
5 161 8950
5 30 47730
5 52 155623
5 176 43750
5 7 659329
5 40 152165
5 234 12173
5 35 533320
5 59 22728
5 69 149308
5 66 288132
5 53 887322
5 34 521559
5 421 16587
5 15 279803
5 21 180451
5 398 12711
5 110 91179
5 54 99941
5 42 105067
5 58 374424
5 27 1111717
5 50 313246
5 126 87150
5 186 31806
5 344 34500
5 63 50005
5 14 758598
5 13 566407
5 36 576715
5 23 701439
5 44 568411
5 43 553231
5 10 654620
5 329 11433
5 25 127776
5 67 143574
5 70 457506
5 252 56376
6 49 396850
6 439 10649
6 470 17765
6 114 24614
6 56 19944
6 168 256232
6 48 237593
6 51 1638
6 475 17632
6 122 135022
6 199 36694
6 41 36300
6 73 233275
6 20 359013
6 60 87248
6 22 382622
6 148 71208
6 465 7448
6 486 17090
6 106 60572
6 38 173607
6 12 153514
6 47 72051
6 460 11723
6 322 4816
6 82 312017
6 238 59085
6 18 229758
6 316 49266
6 26 49597
6 389 13479
6 213 75605
6 86 133560
6 8 398335
6 385 18563
6 182 70930
6 64 36400
6 145 36930
6 17 445015
6 154 49255
6 113 47050
6 31 114656
6 270 20681
6 135 91125
6 377 21992
6 340 18601
6 75 145142
6 201 85136
6 290 49218
6 214 81517
6 32 27402
6 409 12730
6 28 558045
6 11 717024
6 92 141992
6 187 3512
6 254 20700
6 45 209161
6 175 92013
6 29 59473
6 83 564
6 417 21717
6 9 713334
6 372 18667
6 364 12730
6 16 466112
6 164 64634
6 33 560038
6 390 17641
6 19 263428
6 24 400471
6 37 133549
6 30 221005
6 52 145969
6 116 36050
6 89 84950
6 146 57390
6 7 811705
6 40 242767
6 234 68365
6 35 254322
6 69 208921
6 66 377760
6 53 232171
6 34 514694
6 15 335563
6 153 32625
6 347 11789
6 21 183357
6 160 34575
6 110 2850
6 477 17575
6 169 114657
6 346 20425
6 430 18829
6 58 225553
6 61 9362
6 339 36119
6 27 505547
6 50 123121
6 126 69400
6 14 842435
6 13 962589
6 125 56300
6 404 22030
6 36 412154
6 23 764241
6 44 340119
6 43 305022
6 10 532371
6 329 29231
6 25 136682
6 67 135395
6 70 166729
6 478 17565
6 378 6244
6 446 3154
7 49 115296
7 263 49702
7 72 3300
7 264 46937
7 56 218962
7 168 19967
7 143 72522
7 324 17663
7 48 87700
7 142 40780
7 51 133253
7 122 118334
7 199 164098
7 271 54522
7 426 11362
7 156 13158
7 41 133545
7 73 131541
7 20 406249
7 288 44353
7 62 64619
7 22 237150
7 148 110096
7 106 153108
7 38 269773
7 12 200651
7 47 172589
7 275 35853
7 82 95592
7 18 397390
7 183 106070
7 79 47507
7 265 35224
7 26 300519
7 172 248047
7 86 191332
7 8 839657
7 272 48722
7 182 21534
7 17 379217
7 109 18042
7 154 286718
7 171 30200
7 31 65857
7 127 58996
7 135 253632
7 75 138806
7 208 159070
7 407 17
7 120 192245
7 85 184573
7 159 63600
7 214 16428
7 359 6936
7 32 122570
7 96 55195
7 124 1980
7 28 157946
7 11 394642
7 92 36450
7 254 8010
7 45 221771
7 321 18734
7 427 11343
7 175 13082
7 55 46455
7 29 63750
7 342 18012
7 138 70481
7 9 399514
7 16 376629
7 164 91376
7 192 144944
7 151 56955
7 33 255329
7 19 330957
7 285 35819
7 24 596987
7 37 385889
7 30 121667
7 52 394678
7 116 69472
7 244 109482
7 89 238409
7 146 80700
7 40 97236
7 69 52082
7 66 297543
7 53 95248
7 34 283435
7 15 357026
7 153 31654
7 347 238
7 21 291144
7 97 2340
7 110 38172
7 54 86083
7 95 900
7 169 141747
7 42 125834
7 294 20298
7 74 18400
7 58 93408
7 167 198354
7 61 113355
7 27 247613
7 50 86948
7 118 30644
7 63 87709
7 14 551376
7 13 412344
7 125 170
7 36 141656
7 23 276947
7 44 156048
7 43 148318
7 268 54825
7 10 545923
7 232 116388
7 25 175802
7 67 52200
7 70 56572
7 165 34866
7 91 3275
8 111 103815
8 141 37272
8 72 149554
8 56 40158
8 298 30906
8 143 63971
8 142 176681
8 51 180314
8 188 34391
8 68 95367
8 156 40922
8 41 360973
8 20 409782
8 100 54150
8 62 184929
8 22 383484
8 148 4696
8 119 73324
8 90 52850
8 106 28175
8 38 299579
8 12 337394
8 47 243635
8 200 46206
8 129 39814
8 18 354825
8 183 50889
8 79 146040
8 26 344723
8 86 56301
8 182 1940
8 206 48741
8 189 79924
8 150 54916
8 17 556990
8 31 286712
8 127 229392
8 128 131766
8 120 157109
8 85 344035
8 77 118324
8 88 93675
8 32 22480
8 96 100529
8 28 228633
8 11 439106
8 45 320517
8 55 121021
8 29 90075
8 419 21947
8 138 234181
8 9 426353
8 103 112664
8 16 653200
8 78 31825
8 151 253461
8 33 173366
8 19 546171
8 94 115410
8 24 635516
8 37 380012
8 71 202614
8 30 211861
8 52 318071
8 274 51578
8 116 35448
8 228 48212
8 89 178889
8 40 110368
8 104 69810
8 35 58656
8 66 34550
8 65 127250
8 57 139022
8 34 97620
8 15 505613
8 153 28526
8 21 290131
8 314 48849
8 97 1200
8 54 184962
8 95 67502
8 42 159912
8 74 119998
8 58 1488
8 132 46342
8 76 131932
8 61 266127
8 27 119943
8 50 22816
8 87 38614
8 118 153332
8 191 36074
8 63 145387
8 14 309816
8 13 231138
8 125 750
8 36 91552
8 43 53586
8 112 35772
8 10 696194
8 81 140112
8 133 87849
8 25 419035
8 165 164199
8 91 86802
8 434 4947
9 49 273849
9 72 50005
9 114 50005
9 48 144535
9 51 10938
9 68 50005
9 41 149819
9 73 99687
9 20 103778
9 62 50005
9 60 578346
9 22 231834
9 38 221021
9 12 81497
9 47 201613
9 82 47264
9 18 243528
9 26 42077
9 64 98500
9 17 516157
9 113 70515
9 31 53687
9 357 27478
9 39 196794
9 28 106805
9 11 393054
9 254 1260
9 45 176757
9 29 480055
9 105 49794
9 98 44226
9 78 50005
9 108 49682
9 33 309244
9 19 53325
9 24 456305
9 37 54020
9 30 150495
9 52 56672
9 40 49868
9 35 577419
9 69 4247
9 66 144740
9 53 506324
9 65 50005
9 34 342779
9 15 356224
9 21 147394
9 160 64
9 110 21780
9 42 21202
9 58 577788
9 27 681353
9 50 194967
9 126 7650
9 63 50005
9 14 694504
9 13 977225
9 36 529896
9 23 749392
9 44 432255
9 43 430674
9 10 312508
9 25 100731
9 67 50005
9 70 187029
10 49 258465
10 264 14687
10 56 32752
10 48 165130
10 51 171726
10 68 50005
10 156 103434
10 41 161831
10 20 249551
10 459 18563
10 22 418870
10 458 18629
10 106 156198
10 38 458750
10 12 346463
10 47 358615
10 200 66238
10 82 116048
10 320 44776
10 18 190587
10 79 120456
10 26 281997
10 473 17719
10 86 205611
10 150 44718
10 17 334742
10 31 211881
10 135 78825
10 220 5800
10 128 24550
10 85 43696
10 32 80860
10 39 396124
10 28 176829
10 11 261323
10 92 190831
10 45 271693
10 55 146316
10 29 119905
10 302 37903
10 419 1529
10 103 10557
10 16 345564
10 78 396160
10 164 96704
10 33 740914
10 19 515223
10 24 604721
10 37 168487
10 30 204270
10 52 125964
10 469 17793
10 116 273759
10 89 65960
10 40 191751
10 400 25403
10 59 78582
10 69 360783
10 66 295518
10 53 63538
10 65 120977
10 471 17755
10 301 18582
10 34 144259
10 15 352404
10 153 107429
10 21 234287
10 42 173197
10 74 95080
10 61 127188
10 27 206148
10 50 237891
10 118 73548
10 63 357174
10 14 293815
10 13 265098
10 125 271651
10 130 43202
10 36 98447
10 23 245249
10 44 134042
10 43 185280
10 194 78839
10 232 7760
10 25 276847
10 67 418107
10 91 10544
10 319 18553
10 117 72453
11 49 204812
11 209 64737
11 114 66048
11 56 22007
11 48 478427
11 68 113806
11 41 117096
11 20 217410
11 251 87374
11 253 99299
11 123 124111
11 22 299402
11 101 29500
11 90 30275
11 38 302787
11 219 72785
11 12 230277
11 47 132790
11 82 94665
11 121 178259
11 129 6142
11 18 132244
11 46 377658
11 79 25789
11 26 290123
11 213 14300
11 86 15819
11 278 77885
11 182 21041
11 64 163202
11 17 575638
11 31 289095
11 134 82838
11 77 43693
11 88 33698
11 290 2328
11 214 19848
11 32 174013
11 124 81633
11 107 46537
11 28 208266
11 92 44318
11 254 1440
11 202 43386
11 45 153683
11 175 1612
11 93 44923
11 55 125794
11 29 36304
11 105 69095
11 269 82224
11 103 25732
11 181 138858
11 16 386827
11 78 68191
11 241 53753
11 108 85465
11 33 171072
11 19 356969
11 37 259680
11 163 243326
11 30 406062
11 52 47602
11 190 40413
11 131 52159
11 40 581952
11 234 15450
11 35 146547
11 69 174781
11 66 95086
11 53 97904
11 65 42861
11 57 104323
11 34 119920
11 15 344617
11 21 247024
11 97 114621
11 110 9825
11 42 139356
11 74 5400
11 58 61304
11 61 76199
11 27 288405
11 50 494294
11 87 8400
11 63 84509
11 14 296094
11 13 375315
11 130 86209
11 36 132244
11 23 219263
11 44 105349
11 43 174152
11 25 295683
11 67 192621
11 70 111235
11 91 34255
11 338 37360
11 117 10560
12 111 45621
12 177 54975
12 481 17480
12 72 97507
12 137 206221
12 51 227408
12 68 197681
12 41 219623
12 20 480121
12 123 52200
12 62 138389
12 22 512340
12 101 159700
12 119 19879
12 139 112626
12 158 87302
12 90 313351
12 38 227424
12 47 191392
12 129 69970
12 207 37333
12 18 165137
12 79 98398
12 26 448724
12 237 115277
12 17 458378
12 184 141616
12 31 350785
12 226 80107
12 203 49611
12 77 334485
12 88 148369
12 235 118566
12 107 86050
12 240 19665
12 28 222063
12 155 288584
12 45 231184
12 93 52700
12 55 312202
12 103 52943
12 16 497031
12 78 53500
12 399 6764
12 229 30267
12 33 187209
12 19 451038
12 94 82598
12 24 107750
12 37 255570
12 162 58730
12 71 97440
12 30 280020
12 52 114903
12 131 52100
12 40 227546
12 104 312135
12 296 61773
12 65 276355
12 57 282198
12 293 64173
12 140 61611
12 15 513482
12 21 485238
12 97 164403
12 54 211849
12 42 396229
12 74 331887
12 132 128163
12 76 95148
12 61 262796
12 27 84569
12 87 264301
12 63 118540
12 14 98745
12 13 177954
12 112 100818
12 81 99530
12 99 40885
12 25 350692
12 147 106294
12 91 134817
12 117 49450
13 210 94845
13 56 27840
13 168 1615
13 215 29190
13 73 91019
13 20 467178
13 60 284011
13 22 130848
13 368 10890
13 334 40020
13 38 85344
13 18 176622
13 182 17600
13 145 153764
13 17 511650
13 113 104775
13 32 762985
13 28 505423
13 254 2880
13 29 989760
13 83 128310
13 80 82402
13 33 37935
13 19 64520
13 24 256800
13 37 67363
13 161 153203
13 30 275364
13 52 27552
13 325 43530
13 176 92790
13 40 50553
13 59 309435
13 34 634060
13 15 344794
13 21 208972
13 110 127150
13 243 72855
13 198 32670
13 58 194063
13 27 485267
13 126 102805
13 186 52305
13 63 163
13 14 932316
13 23 426670
13 44 159330
13 43 475394
13 70 1008
13 306 280
14 49 49862
14 310 51985
14 56 968027
14 482 380
14 122 59195
14 245 107999
14 41 50005
14 73 308040
14 20 74629
14 225 20457
14 60 187410
14 22 14033
14 148 45837
14 312 51837
14 18 153558
14 26 43680
14 289 68820
14 145 76956
14 17 322077
14 109 102665
14 113 33830
14 171 51051
14 75 924403
14 159 46494
14 195 22044
14 32 284178
14 28 240899
14 254 5490
14 29 262232
14 115 172915
14 149 173134
14 98 12175
14 223 47316
14 33 59401
14 24 203230
14 37 86978
14 161 43334
14 30 6369
14 146 74622
14 438 15800
14 35 681335
14 59 69084
14 53 202752
14 34 612868
14 15 127966
14 227 540
14 21 170555
14 160 130901
14 110 73318
14 249 56933
14 198 44141
14 58 300481
14 27 399996
14 344 540
14 204 20286
14 36 536298
14 23 519705
14 44 464346
14 43 365069
14 221 34716
14 70 100249
14 246 105129
15 111 84508
15 179 2775
15 141 18563
15 72 235190
15 152 109036
15 51 321101
15 218 43866
15 188 67802
15 157 20276
15 68 32100
15 41 101315
15 20 833627
15 100 162819
15 62 237841
15 22 261207
15 101 43460
15 158 38199
15 90 22837
15 38 161917
15 47 228552
15 129 29560
15 18 335393
15 79 34809
15 26 221141
15 206 46437
15 17 2116
15 31 402799
15 453 19152
15 77 129877
15 88 45059
15 96 79071
15 305 54945
15 28 130975
15 45 177853
15 286 12891
15 84 82909
15 211 30172
15 55 185434
15 29 19900
15 381 5415
15 103 10266
15 16 163021
15 229 11492
15 33 125526
15 19 645024
15 94 112554
15 24 200700
15 37 90700
15 71 249709
15 30 360217
15 52 111066
15 40 98929
15 242 2775
15 65 212010
15 231 38145
15 57 136952
15 140 70638
15 21 611065
15 54 283038
15 95 176284
15 323 13832
15 42 294233
15 74 216903
15 132 39326
15 76 224699
15 61 76367
15 27 99293
15 239 90755
15 191 55685
15 63 39828
15 23 110970
15 178 51837
15 81 204860
15 25 396503
15 91 19009
16 179 29661
16 72 51675
16 218 13232
16 157 22355
16 68 36450
16 41 134831
16 20 1638087
16 100 60698
16 62 173282
16 22 101731
16 101 23404
16 158 29011
16 90 58058
16 38 248550
16 47 220998
16 18 377173
16 79 42541
16 26 1551020
16 182 2816
16 31 671815
16 77 139805
16 88 48292
16 39 94363
16 212 13005
16 28 152879
16 45 174110
16 211 53576
16 55 50950
16 381 17898
16 33 156990
16 19 502466
16 94 28656
16 24 445515
16 37 164486
16 71 74586
16 30 468802
16 52 138678
16 40 56171
16 242 13882
16 104 87488
16 65 111564
16 57 280247
16 140 70668
16 21 400879
16 54 94019
16 95 113511
16 42 363816
16 74 143860
16 132 5236
16 76 117633
16 61 40452
16 87 39100
16 63 33200
16 81 94143
16 25 285219
16 165 370
16 117 16037
17 179 11646
17 72 63597
17 56 15372
17 48 65578
17 137 28979
17 51 77639
17 218 931
17 68 31825
17 41 84769
17 20 553858
17 100 66745
17 62 123781
17 22 94901
17 101 30991
17 90 37450
17 38 251736
17 47 182956
17 18 318808
17 173 2000
17 79 28969
17 26 210850
17 86 11518
17 182 22977
17 31 514427
17 85 20214
17 77 65505
17 88 50255
17 214 4520
17 32 84262
17 96 2275
17 28 213045
17 45 114950
17 55 108656
17 103 5309
17 33 81572
17 19 645521
17 24 379166
17 37 137534
17 71 109737
17 30 491286
17 52 149264
17 40 167282
17 234 2015
17 242 1862
17 104 34772
17 35 33712
17 69 5025
17 66 14831
17 65 71151
17 57 342146
17 34 61415
17 21 373629
17 54 136638
17 95 69782
17 42 267743
17 74 103857
17 76 74039
17 61 136471
17 27 156229
17 50 40831
17 87 38569
17 63 45133
17 196 6401
17 36 43861
17 23 141797
17 43 106082
17 112 51611
17 81 66347
17 25 301235
17 91 31442
18 111 71125
18 49 111443
18 141 13525
18 72 138164
18 143 84309
18 48 103540
18 137 68620
18 152 54375
18 142 67400
18 51 247124
18 157 55960
18 68 166909
18 41 137078
18 20 325867
18 100 48147
18 62 56715
18 22 251959
18 101 96703
18 119 91685
18 139 88427
18 158 52152
18 90 51993
18 106 69302
18 328 18250
18 38 276138
18 47 329780
18 82 54995
18 129 56798
18 173 11146
18 79 125958
18 26 265789
18 86 88150
18 182 2880
18 150 95052
18 31 176061
18 127 52304
18 128 100643
18 120 54068
18 85 138537
18 77 124510
18 88 116596
18 39 54780
18 96 54500
18 107 69150
18 28 146479
18 92 35975
18 45 189834
18 84 55200
18 93 54025
18 55 133261
18 29 148618
18 138 64991
18 103 222893
18 78 53500
18 33 200633
18 19 295414
18 94 87975
18 24 54390
18 37 175480
18 71 125370
18 30 98293
18 52 238133
18 174 5200
18 89 51437
18 40 186497
18 104 59480
18 69 64200
18 66 75680
18 65 137797
18 57 114926
18 34 208331
18 180 5200
18 21 221585
18 54 142732
18 95 108196
18 42 230222
18 74 172445
18 132 61527
18 76 54650
18 61 89584
18 27 132596
18 50 113684
18 87 70575
18 118 111912
18 63 254396
18 23 364787
18 112 56370
18 178 54750
18 81 105839
18 99 18350
18 133 129492
18 25 282406
18 147 82480
18 67 54400
18 70 99112
18 91 135694
18 136 5200
19 49 99873
19 141 104880
19 72 100010
19 48 49682
19 51 267198
19 68 49555
19 156 936
19 41 246359
19 20 390192
19 62 50264
19 22 355549
19 119 26463
19 38 155973
19 47 203125
19 173 5951
19 79 848
19 26 150060
19 144 46682
19 31 419327
19 127 4446
19 77 54725
19 39 51413
19 107 1400
19 28 376202
19 45 263734
19 84 95283
19 93 47387
19 55 6900
19 29 636943
19 33 146040
19 24 432481
19 37 173476
19 71 112203
19 30 540934
19 52 105756
19 174 12177
19 40 287944
19 66 5964
19 65 99797
19 57 78165
19 180 5814
19 140 35334
19 166 309
19 21 374340
19 97 51010
19 54 244156
19 42 182792
19 76 23985
19 61 59780
19 50 50005
19 63 104773
19 23 147098
19 99 112747
19 25 41285
19 136 10602
20 111 21756
20 179 50181
20 72 28929
20 408 12635
20 157 161106
20 382 23389
20 41 24605
20 100 65655
20 62 69325
20 22 431591
20 148 77
20 101 3392
20 38 137081
20 47 101587
20 26 723164
20 206 2571
20 31 221557
20 77 36450
20 96 67204
20 212 16775
20 28 334092
20 45 49850
20 84 54180
20 211 7881
20 29 282659
20 33 24906
20 94 36315
20 24 181792
20 37 81493
20 30 371132
20 52 95334
20 242 25110
20 104 4750
20 65 38406
20 57 121026
20 21 399832
20 358 32392
20 95 124527
20 42 233048
20 74 83967
20 336 21280
20 76 62550
20 61 101714
20 414 18525
20 27 45606
20 36 107261
20 23 177981
20 81 51321
20 25 152005
21 111 156798
21 72 187597
21 335 27006
21 345 17537
21 152 160832
21 142 40455
21 51 257629
21 463 18401
21 188 80712
21 68 43700
21 422 6697
21 380 11485
21 41 128437
21 100 77029
21 62 199988
21 22 345836
21 101 27869
21 119 121790
21 158 76528
21 90 25679
21 106 8300
21 328 14335
21 38 67394
21 47 125806
21 129 98938
21 79 152889
21 26 314262
21 384 26020
21 206 85825
21 189 153685
21 150 41470
21 429 22486
21 31 210216
21 128 71373
21 85 90350
21 77 120387
21 88 61470
21 281 48416
21 96 80889
21 240 44458
21 28 138602
21 45 232432
21 286 55988
21 211 77030
21 29 51366
21 424 20729
21 326 32205
21 138 34126
21 366 30875
21 103 70034
21 78 29350
21 393 25937
21 399 9300
21 229 52388
21 151 12578
21 33 167271
21 94 212647
21 24 66550
21 37 50300
21 337 27844
21 71 151062
21 30 144433
21 52 188436
21 89 52750
21 40 90916
21 66 8700
21 65 140552
21 57 108150
21 374 30248
21 54 210648
21 95 100080
21 323 30410
21 42 178849
21 74 129221
21 132 86868
21 76 173141
21 61 56819
21 27 156785
21 118 81973
21 239 18
21 191 90465
21 63 134557
21 461 18525
21 43 89060
21 81 181724
21 133 74748
21 25 245808
21 147 40693
21 282 5712
21 91 45196
22 49 50005
22 141 15618
22 72 334723
22 48 50005
22 51 366982
22 157 54581
22 68 146084
22 41 423170
22 62 331349
22 101 3256
22 38 465098
22 47 174884
22 129 19038
22 26 277
22 31 226694
22 77 38595
22 281 12635
22 39 100010
22 96 22993
22 45 142000
22 84 375997
22 93 99188
22 55 148586
22 29 79634
22 78 50005
22 33 148828
22 24 372490
22 71 427835
22 30 169444
22 52 21760
22 40 51139
22 242 1140
22 69 1233
22 65 358684
22 57 132369
22 217 1254
22 54 520085
22 42 268013
22 74 28550
22 76 100545
22 61 59346
22 50 50005
22 239 11784
22 63 229132
22 196 55187
22 23 50005
22 81 36718
22 25 270550
22 91 2581
23 49 160560
23 56 172164
23 48 48331
23 122 172213
23 73 381242
23 225 69750
23 148 150045
23 375 29895
23 322 31140
23 82 90550
23 238 50830
23 86 33775
23 247 63420
23 64 54450
23 113 72700
23 171 112253
23 75 244705
23 201 72670
23 159 106020
23 195 86694
23 32 85775
23 28 154976
23 187 133420
23 254 180
23 175 118317
23 29 285744
23 98 13365
23 33 247177
23 146 149510
23 35 243728
23 69 120264
23 66 54600
23 53 167321
23 34 432861
23 227 54240
23 160 147049
23 110 19550
23 169 60600
23 58 208917
23 27 259808
23 50 109900
23 126 36500
23 36 207634
23 44 205011
23 43 226358
23 221 106680
23 67 72288
23 70 72900
23 306 54120
24 49 50005
24 51 96714
24 68 97880
24 41 363153
24 62 27240
24 106 18207
24 38 421243
24 47 227626
24 79 76874
24 26 179910
24 86 60860
24 31 286200
24 127 27285
24 85 80048
24 39 98008
24 92 55516
24 45 385093
24 84 149604
24 93 97090
24 103 16439
24 78 49697
24 33 814070
24 71 96640
24 30 129654
24 52 90117
24 116 34969
24 89 59806
24 35 110353
24 66 284007
24 166 179986
24 54 137801
24 42 145973
24 61 147414
24 27 84529
24 118 73695
24 63 270911
24 36 39091
24 194 43226
24 112 52596
24 133 27659
24 25 149109
25 49 50005
25 141 48408
25 341 19627
25 48 50005
25 51 143615
25 68 98434
25 41 192520
25 38 106499
25 47 175309
25 173 12312
25 26 138627
25 144 85614
25 31 582306
25 134 42705
25 39 4300
25 28 157844
25 45 49997
25 84 100010
25 55 184328
25 29 333614
25 33 50005
25 37 145223
25 71 61855
25 30 425732
25 52 24912
25 174 12445
25 40 281036
25 57 239281
25 180 9310
25 97 58404
25 54 111929
25 42 163044
25 61 19266
25 50 50005
25 63 49793
25 112 12245
25 99 192612
25 136 10393
26 179 2775
26 72 41366
26 51 145082
26 41 24592
26 123 155
26 100 24998
26 62 35631
26 101 33143
26 90 37682
26 38 109164
26 47 162250
26 129 29540
26 79 34346
26 86 20412
26 31 98269
26 85 4352
26 77 42198
26 88 26099
26 96 53335
26 107 48950
26 45 45350
26 55 21300
26 29 115068
26 33 59332
26 37 150927
26 71 28651
26 30 369446
26 52 122594
26 40 60967
26 242 2775
26 66 45234
26 65 77108
26 57 70404
26 140 25
26 54 173630
26 95 24969
26 42 172436
26 76 39886
26 239 10397
26 63 25955
26 81 34965
26 91 36217
27 49 191215
27 48 49936
27 41 99736
27 73 13750
27 64 49855
27 32 83835
27 39 1225
27 28 120921
27 254 1620
27 29 119165
27 33 50005
27 37 1776
27 40 50005
27 35 692869
27 59 115
27 34 199303
27 50 49868
27 36 680973
27 44 554515
27 43 152
27 70 151830
28 111 42108
28 72 62365
28 48 20416
28 51 113256
28 188 42050
28 68 41100
28 422 1643
28 380 2850
28 41 45050
28 100 72600
28 62 55338
28 101 72600
28 158 42050
28 90 72600
28 38 93775
28 47 63738
28 129 42108
28 79 54929
28 31 118260
28 75 77
28 77 42276
28 88 70530
28 96 49806
28 45 72950
28 55 72600
28 29 198654
28 98 79218
28 33 36048
28 94 42050
28 37 6678
28 71 72600
28 30 239070
28 52 26944
28 40 82414
28 35 145251
28 65 69983
28 34 50841
28 54 72600
28 95 65650
28 42 125596
28 74 48103
28 132 42108
28 76 54235
28 61 928
28 87 72250
28 191 42021
28 63 39855
28 36 47119
28 178 42050
28 81 47777
28 91 49123
29 72 42245
29 56 164051
29 51 34085
29 100 118260
29 62 281394
29 38 53449
29 31 773172
29 98 289402
29 30 444285
29 40 76140
29 35 341970
29 53 59049
29 65 18125
29 57 313435
29 54 25399
29 42 63691
29 76 242352
29 61 147420
29 36 102813
29 81 141083
30 341 2546
30 51 62634
30 41 47085
30 38 88808
30 182 5104
30 144 245818
30 31 503
30 55 108921
30 37 56434
30 40 156408
30 42 143704
30 61 117023
30 196 3979
30 112 14791
30 99 54368
31 141 106080
31 341 288
31 51 124832
31 41 50005
31 38 101038
31 144 40237
31 134 42705
31 45 62568
31 84 144399
31 55 317380
31 33 19720
31 37 44671
31 71 205
31 52 10304
31 40 99804
31 104 10296
31 54 205
31 42 105860
31 112 15255
31 99 36400
32 60 26536
32 102 783107
32 291 66415
32 83 1180125
32 80 1490185
32 205 121606
32 197 141624
32 35 46500
32 59 1891609
32 53 48662
32 34 111264
32 36 61248
32 44 47840
32 43 45384
33 49 144605
33 48 65178
33 41 184999
33 106 17537
33 38 64684
33 82 51780
33 360 9414
33 86 40761
33 462 18506
33 455 9414
33 340 2479
33 195 128
33 39 24378
33 409 2479
33 92 22629
33 45 78990
33 78 10773
33 164 2147
33 37 128717
33 333 29478
33 71 50005
33 52 149656
33 40 79120
33 104 6160
33 35 99736
33 69 258081
33 66 54074
33 34 50005
33 54 50005
33 42 50005
33 61 1176
33 50 55272
33 125 22667
33 36 50005
33 44 50005
33 43 152
33 67 137389
33 117 1653
34 49 50005
34 210 15856
34 56 85387
34 122 3790
34 73 249598
34 60 144716
34 145 103563
34 113 18665
34 75 319253
34 159 128
34 254 14400
34 307 53520
34 161 130288
34 35 505394
34 53 144573
34 308 53280
34 315 24642
34 160 24642
34 110 30480
34 243 16707
34 198 131993
34 58 177169
34 36 499137
34 44 322152
34 43 136806
34 70 16225
35 49 97027
35 41 49945
35 73 50005
35 60 633282
35 75 49922
35 39 5206
35 83 25792
35 98 132192
35 40 49868
35 59 45942
35 53 610776
35 243 260
35 58 304525
35 36 77
35 44 260
35 43 589774
36 48 120034
36 73 31200
36 60 395598
36 254 360
36 59 52976
36 53 398595
36 110 10468
36 58 281073
36 126 40050
36 43 662084
36 70 33960
37 209 41268
37 168 7790
37 48 72600
37 68 112227
37 41 121252
37 123 94210
37 139 56220
37 38 83136
37 47 77528
37 86 39648
37 150 41035
37 220 44458
37 383 27590
37 134 114506
37 85 34669
37 88 60425
37 224 33
37 107 91639
37 92 54500
37 45 137973
37 93 103879
37 55 70121
37 302 18524
37 103 30037
37 181 44529
37 78 130911
37 276 1419
37 162 61337
37 52 149214
37 116 16966
37 190 41671
37 131 64825
37 413 24330
37 89 5371
37 40 138020
37 69 129338
37 66 48499
37 301 41695
37 57 6860
37 180 31981
37 425 21453
37 97 66057
37 42 90522
37 61 1400
37 50 80532
37 63 101336
37 125 68660
37 130 64957
37 194 16329
37 99 45557
37 147 30782
37 67 71572
37 279 41292
37 91 81764
37 136 128500
37 117 102417
38 111 33627
38 72 56110
38 51 93635
38 41 246626
38 100 16331
38 62 74350
38 47 63826
38 129 31746
38 79 49001
38 128 1054
38 85 60155
38 88 22453
38 96 43520
38 45 76936
38 84 28661
38 55 100
38 103 28721
38 94 34657
38 71 67763
38 52 102745
38 89 42974
38 40 35663
38 104 1050
38 65 30531
38 57 16020
38 54 80932
38 95 9259
38 42 63128
38 74 43486
38 76 39972
38 61 88433
38 87 525
38 63 59654
38 112 9028
38 81 52180
38 91 22271
39 49 99837
39 48 526180
39 68 99721
39 41 324653
39 121 243766
39 46 1276157
39 64 165126
39 124 382907
39 93 195608
39 78 49697
39 108 88580
39 40 904306
39 69 168755
39 50 534495
39 67 170892
40 68 312509
40 41 143310
40 46 298406
40 45 49967
40 55 49847
40 78 22287
40 97 10013
40 130 22629
41 48 96220
41 51 95626
41 68 131643
41 47 88707
41 290 176
41 45 25653
41 84 96996
41 55 144093
41 78 10545
41 71 99449
41 52 24704
41 69 1392
41 53 50005
41 57 63020
41 54 97955
41 42 235762
41 50 50005
41 147 16872
41 67 22976
42 48 49799
42 137 4816
42 51 41699
42 90 16150
42 47 28712
42 77 9125
42 88 11200
42 96 9046
42 55 22784
42 52 24960
42 296 85
42 65 16650
42 50 49868
43 122 152
43 59 45260
43 53 52
43 44 267179
44 210 19890
44 73 36830
44 60 456334
44 254 540
44 69 154
44 53 586175
44 110 8950
44 243 260
44 50 152
44 63 62
45 47 1925
45 79 1075
45 128 3604
45 55 47779
45 52 25004
45 166 93842
45 61 110821
45 63 62
45 112 46040
45 133 289
46 49 294941
46 114 328662
46 48 555307
46 64 252063
46 105 335576
46 78 314848
46 108 276585
46 69 286957
46 50 629501
46 67 372439
47 51 66700
47 79 70
47 85 8626
47 52 28855
47 61 18738
48 64 181386
48 124 44552
48 105 93839
48 108 81893
48 50 19456
49 500 13926
49 114 90483
49 499 13205
49 82 25758
49 376 17841
49 213 7392
49 64 246027
49 270 42545
49 495 15637
49 254 540
49 105 87168
49 108 68632
49 69 10080
49 370 29108
49 339 500
49 467 17803
49 70 124040
50 64 178258
50 124 92532
50 254 3240
51 72 3315
51 62 34650
51 52 37348
51 57 114195
51 76 21201
51 81 14288
52 143 67727
52 183 31260
52 79 14240
52 86 37888
52 423 15922
52 127 18126
52 120 34424
52 85 50269
52 254 350
52 138 10564
52 192 17423
52 274 13319
52 116 14601
52 228 17128
52 89 91010
52 66 81432
52 294 10535
52 61 16800
52 63 11143
53 159 64
54 179 21447
54 72 20349
54 212 3315
54 84 183580
54 242 16362
55 68 49936
55 235 2035
55 84 50005
55 65 99462
55 99 10013
56 222 141266
56 248 66518
56 313 18202
56 170 166299
56 386 16187
56 250 58603
56 233 61498
56 262 86205
56 450 3756
56 216 158238
56 109 499335
56 300 5586
56 287 52367
56 115 146548
56 416 4970
56 185 82629
56 193 81720
56 330 8229
56 331 40746
57 141 24480
57 84 50005
57 99 19496
58 73 137209
58 247 41670
59 102 83192
59 83 96921
59 80 78474
59 205 34366
59 197 34966
61 141 57900
61 144 9162
62 72 74906
62 188 2257
62 96 788
62 94 37
62 76 1424
62 81 1949
63 68 92437
63 79 85
63 103 10721
64 254 1260
64 105 47570
64 108 49770
65 140 15474
65 74 15448
66 254 350
67 82 11840
67 69 73094
68 107 6525
69 82 8768
71 72 20349
72 111 12996
72 179 361
72 188 2978
72 157 6773
72 100 17100
72 96 20539
72 84 38668
72 381 190
72 94 15551
72 95 20349
72 76 30860
72 379 17290
72 81 20636
73 122 6408
73 75 181944
73 187 55551
73 254 720
73 223 50283
73 146 2720
73 227 32944
73 221 629
75 171 5720
75 159 9920
75 254 720
75 438 5800
76 188 37
76 96 14506
76 81 52259
77 104 725
81 188 740
81 206 1517
81 96 1491
81 211 462
83 102 18633
83 205 5550
83 197 1554
85 127 7942
86 254 340
86 89 28
87 177 180
88 137 5719
88 101 450
89 143 275
89 254 345
89 192 1029
90 177 90
93 190 13561
94 111 5316
94 286 1794
94 191 1091
95 157 2958
96 141 190
96 218 11187
96 242 2736
97 99 10013
100 420 11267
102 197 3996
104 141 36720
105 254 900
106 254 350
107 190 6816
108 254 900
109 230 83361
109 356 19261
109 300 17858
109 351 1957
109 488 1350
109 493 156
109 489 1350
109 355 21394
109 330 1404
111 188 1110
111 231 34340
111 196 34340
113 448 14550
114 254 720
115 371 25954
115 363 31394
115 257 45916
115 476 11223
115 149 62712
115 260 41854
115 318 5472
115 204 121164
115 266 41953
116 153 3650
119 434 12070
120 143 85
120 183 5301
120 423 28
122 238 696
122 171 9450
122 377 1888
122 159 19270
122 195 21338
122 254 540
122 432 11976
122 431 11576
122 146 10856
122 474 9416
122 464 10472
124 254 1080
125 254 170
127 274 817
132 158 74
136 180 20995
138 423 945
141 218 152
141 242 171
141 217 2698
143 228 19
144 341 10323
145 254 720
146 171 44795
146 159 15552
146 195 2032
148 225 44187
149 332 18341
149 387 19132
149 327 14259
149 452 17544
149 468 17800
149 204 50301
149 267 41629
153 156 11220
154 254 350
156 200 11084
157 217 55729
157 196 1124
159 171 37350
159 195 69430
159 254 360
160 254 720
160 315 24642
165 274 817
166 341 2375
166 391 8996
166 217 8823
166 196 37494
167 254 350
170 313 1871
170 450 1878
170 441 3161
170 396 9792
170 472 9101
170 435 3051
170 454 5355
170 492 6102
170 451 6300
170 442 10401
170 449 2922
170 443 7460
170 411 12311
171 195 12856
172 359 6613
172 254 350
172 321 2567
173 174 1507
179 218 425
179 367 17428
179 212 119131
179 242 11072
181 276 32760
183 228 9
185 349 8742
185 362 12351
185 402 8868
185 437 2946
185 193 43100
185 401 15660
185 418 3991
185 348 18703
185 436 9244
185 330 2997
185 444 5943
185 447 7591
185 354 15099
187 227 43877
188 206 1054
188 211 777
190 383 808
191 434 4913
192 265 22
192 254 350
193 487 6222
193 497 6094
193 498 7598
193 405 5338
193 456 6496
193 488 5204
193 394 13158
193 397 15062
193 489 1642
193 395 13438
193 445 13462
194 319 27339
196 341 779
196 391 17646
196 231 86
196 217 53716
197 205 26875
199 254 350
199 392 6568
206 211 18
208 254 350
208 406 12410
209 224 32640
210 368 19890
210 243 19575
212 242 14721
213 270 3709
217 218 7448
217 242 2726
217 231 23009
218 242 3037
218 282 67466
222 248 256
223 249 43666
224 279 35109
225 254 360
227 254 540
228 275 43741
228 423 4161
230 415 12877
230 484 9414
230 483 6142
233 248 17611
238 377 2584
242 367 13383
244 254 170
245 254 1260
246 254 810
250 266 41953
254 258 900
254 288 170
254 344 540
254 280 870
254 284 870
257 371 4513
257 318 41437
260 476 6363
260 267 41629
261 299 3615
263 324 20587
263 347 17289
268 271 1853
268 288 935
268 407 24803
270 329 1548
271 321 12886
271 406 12410
272 294 32674
276 425 1419
285 343 35819
287 485 624
287 350 17328
288 359 14280
288 321 9571
292 482 8152
292 309 9776
292 304 34960
292 480 8760
298 365 30906
300 403 9079
300 402 78
300 351 11192
300 493 6945
300 355 1957
304 309 7416
313 396 11229
313 416 1548
313 451 2218
314 423 952
321 359 952
322 417 1833
322 430 3686
322 446 3154
324 347 5491
326 335 11217
327 332 20392
327 387 8148
328 337 10098
330 349 288
330 402 1822
330 416 1548
330 418 11625
330 433 11036
330 447 2188
332 452 1691
335 393 600
336 408 12103
336 382 5244
340 360 9414
340 364 5871
342 466 18012
345 479 5301
345 412 12236
346 446 14525
348 362 15940
349 353 16664
349 402 6645
349 436 1565
350 485 8788
350 496 7700
351 403 13757
351 493 416
353 354 16664
354 437 1565
355 403 1044
355 493 7205
360 364 12730
361 494 15741
362 444 3130
370 499 1596
372 390 9
373 423 945
373 427 11343
377 404 3106
378 440 14002
379 420 12179
380 422 14829
381 414 5567
384 429 47
384 424 2185
385 457 9547
389 392 13479
390 457 9177
392 464 6568
394 405 10267
394 488 231
394 395 2660
395 497 1504
395 405 8600
396 451 4722
397 456 4880
397 483 4734
401 437 2750
401 444 6961
402 418 7903
403 493 1305
405 487 855
409 455 9414
410 435 12311
410 411 12311
412 479 12226
415 484 6300
415 483 4909
416 450 4225
416 491 6645
416 492 1951
421 460 6821
431 464 416
433 447 11036
435 472 6443
436 437 10809
437 444 3079
439 465 10649
441 442 7460
441 443 10401
442 443 3161
445 456 7405
449 454 9910
450 491 1408
480 482 8760
483 484 1476
485 496 7700
487 488 2992
487 489 6785
488 489 7077
491 492 8053
497 498 7598
111 1 68150
49 1 110902
283 1 72020
177 1 220192
72 1 164951
56 1 22700
48 1 325839
137 1 171783
152 1 34400
51 1 441099
68 1 474438
156 1 115098
41 1 514446
20 1 913102
303 1 55500
123 1 190185
62 1 372300
22 1 886030
101 1 279330
119 1 247564
139 1 175425
158 1 43267
90 1 367113
38 1 336769
12 1 659832
47 1 358062
82 1 129111
121 1 36375
129 1 83085
207 1 139524
18 1 503145
173 1 262594
46 1 53900
79 1 426824
26 1 723262
6 1 809574
3 1 1510808
236 1 117606
86 1 54400
8 1 732851
182 1 19440
64 1 101916
150 1 72523
17 1 1107213
144 1 12810
184 1 112068
31 1 1195101
226 1 52110
127 1 163399
128 1 59720
203 1 144231
134 1 224027
85 1 67375
77 1 547157
88 1 321661
224 1 71557
39 1 502806
96 1 54400
107 1 300258
240 1 48500
28 1 1033195
11 1 652386
92 1 138079
155 1 96715
45 1 355688
84 1 62370
175 1 1080
93 1 284942
55 1 860593
29 1 199964
9 1 492319
4 1 679619
103 1 215841
16 1 1216421
78 1 246739
399 1 9350
229 1 32400
33 1 577310
261 1 84653
19 1 1520415
94 1 69300
24 1 555804
276 1 43500
37 1 693453
162 1 188756
71 1 132912
30 1 1039108
52 1 360310
174 1 261300
116 1 116070
190 1 70972
131 1 328311
7 1 770395
40 1 856502
104 1 202436
35 1 109821
69 1 157585
66 1 124264
53 1 103140
2 1 1234310
65 1 486198
231 1 15175
57 1 558990
34 1 197325
180 1 192011
140 1 216469
15 1 1069691
5 1 617113
153 1 54250
21 1 670403
97 1 470080
110 1 4620
54 1 274926
95 1 103305
42 1 781815
74 1 378133
132 1 83020
76 1 176752
61 1 680280
27 1 380118
50 1 349165
87 1 647211
118 1 54600
63 1 346938
14 1 336710
13 1 419356
130 1 136631
36 1 128340
23 1 575474
44 1 155862
43 1 191160
112 1 361559
10 1 560866
178 1 36500
81 1 108867
99 1 359943
133 1 104490
25 1 1234255
147 1 159108
67 1 202476
70 1 115095
91 1 307547
299 1 57945
136 1 305183
117 1 90250
111 2 54450
49 2 84265
72 2 222640
264 2 25849
56 2 93844
143 2 168856
48 2 368818
152 2 54400
142 2 140276
51 2 601556
68 2 11525
156 2 85285
41 2 227843
73 2 54391
20 2 1162050
123 2 10582
100 2 118763
62 2 349885
22 2 687470
101 2 54000
119 2 53650
139 2 38602
90 2 56675
106 2 286079
38 2 574240
12 2 597658
47 2 560874
200 2 84090
82 2 97769
129 2 54400
18 2 682265
183 2 65461
79 2 228213
265 2 51491
26 2 925060
6 2 1420328
3 2 1233525
172 2 44163
86 2 354183
8 2 1030315
182 2 25524
64 2 117390
150 2 73720
17 2 1235594
154 2 54450
31 2 421622
135 2 72140
128 2 134553
75 2 52107
120 2 186486
85 2 377019
77 2 113599
88 2 105047
214 2 16498
32 2 75555
96 2 347150
107 2 32130
28 2 643652
11 2 788853
92 2 109257
373 2 18012
45 2 521541
175 2 23232
55 2 72550
29 2 43481
138 2 68634
9 2 954365
4 2 1839950
103 2 53848
16 2 1442016
98 2 51535
164 2 78229
192 2 59931
151 2 90350
33 2 608601
19 2 686182
94 2 252481
37 2 267665
71 2 248396
30 2 694420
52 2 317883
274 2 14221
116 2 112488
228 2 13350
89 2 323704
7 2 1292439
40 2 277199
234 2 10771
104 2 35026
35 2 162108
69 2 173244
66 2 340139
53 2 228
65 2 125428
231 2 13694
428 2 11305
57 2 118891
34 2 449012
15 2 1215775
5 2 846534
153 2 129640
21 2 669633
110 2 64242
54 2 434649
95 2 87833
42 2 353125
74 2 227296
58 2 106580
132 2 53550
76 2 367789
167 2 125019
61 2 221436
27 2 584843
50 2 273182
87 2 56000
118 2 120142
63 2 186997
14 2 828937
13 2 1403826
125 2 70350
36 2 555526
23 2 419199
44 2 198172
43 2 505981
194 2 49850
10 2 814852
178 2 88827
81 2 283362
133 2 88298
25 2 468769
67 2 247832
70 2 153909
165 2 132110
91 2 104566
117 2 117412
258 3 90464
49 3 368022
273 3 81277
209 3 32640
114 3 165830
56 3 16720
48 3 706257
51 3 181978
68 3 148051
41 3 355559
73 3 28315
20 3 626658
251 3 13039
123 3 134413
62 3 25477
60 3 152220
490 3 15639
22 3 335243
101 3 54200
90 3 54300
106 3 53734
38 3 198239
219 3 74052
12 3 384590
47 3 217976
82 3 296048
121 3 162604
18 3 390557
79 3 80429
26 3 511022
6 3 1150527
213 3 14362
86 3 94308
8 3 462564
182 3 50336
388 3 15966
64 3 376435
17 3 519661
113 3 81528
31 3 455469
220 3 94826
128 3 35049
317 3 47719
85 3 49063
77 3 118144
88 3 55148
290 3 16016
214 3 21472
32 3 148833
361 3 15741
39 3 230511
124 3 1080
107 3 151781
28 3 399547
11 3 844453
92 3 249523
254 3 1530
202 3 150856
45 3 274821
175 3 37840
93 3 118702
55 3 270516
29 3 149140
9 3 990103
277 3 78863
4 3 1036428
105 3 174205
181 3 48230
16 3 818075
98 3 180817
78 3 318843
241 3 58254
108 3 125465
33 3 545485
19 3 633071
24 3 386524
37 3 361758
163 3 101161
162 3 38050
30 3 607010
52 3 168352
190 3 56466
131 3 54450
89 3 13423
7 3 510120
40 3 415633
234 3 12528
35 3 295186
59 3 75555
69 3 328599
66 3 150528
53 3 361833
65 3 135450
57 3 211253
34 3 326312
15 3 546737
5 3 869649
21 3 309998
440 3 7086
97 3 54500
110 3 96298
42 3 385831
74 3 135901
58 3 107328
61 3 23091
27 3 581157
50 3 716495
87 3 83030
63 3 137075
14 3 606243
13 3 747571
125 3 97919
130 3 206555
36 3 374428
280 3 72508
23 3 450081
44 3 215043
43 3 514862
284 3 71097
10 3 554888
99 3 36300
25 3 492089
67 3 346586
70 3 378239
256 3 94129
255 3 96781
91 3 76427
136 3 13775
378 3 9310
117 3 248767
49 4 317096
56 4 43372
168 4 9775
48 4 144175
215 4 61830
41 4 196004
73 4 37575
20 4 521081
22 4 169254
148 4 100
259 4 61830
38 4 152702
12 4 232171
47 4 44405
82 4 133856
18 4 285773
6 4 1167244
8 4 464499
182 4 1232
64 4 212685
145 4 32075
17 4 696785
113 4 216217
31 4 123024
32 4 1517349
39 4 52746
28 4 666421
11 4 583558
45 4 79777
352 4 33510
369 4 30750
29 4 1404735
83 4 203345
9 4 2253992
80 4 110834
33 4 296158
19 4 280430
24 4 427379
37 4 180289
161 4 18225
30 4 434609
52 4 67312
176 4 149420
7 4 509007
40 4 157601
35 4 1223330
59 4 531798
53 4 84330
311 4 51885
34 4 473715
15 4 391244
5 4 1567073
21 4 248582
110 4 200736
58 4 305959
27 4 568655
50 4 50922
126 4 224157
186 4 155578
14 4 1007655
13 4 1326899
36 4 1093303
23 4 808519
44 4 527202
297 4 61830
43 4 86016
10 4 464999
221 4 1122
25 4 109350
67 4 31734
70 4 313603
448 4 5760
252 4 43560
49 5 935455
168 5 26270
48 5 369351
51 5 40262
215 5 68996
68 5 50005
122 5 6425
41 5 147473
73 5 101612
20 5 119961
62 5 50005
60 5 508387
22 5 427320
259 5 29045
38 5 209108
12 5 88310
47 5 244223
82 5 114565
18 5 174454
26 5 97683
6 5 962187
213 5 49429
86 5 86995
8 5 464061
64 5 598874
145 5 43175
17 5 365920
113 5 89585
295 5 62285
31 5 54750
270 5 13642
75 5 83235
201 5 46213
32 5 41588
39 5 263243
28 5 63016
11 5 529005
92 5 73100
254 5 16340
45 5 212439
29 5 260180
9 5 1594065
98 5 173173
78 5 49817
33 5 414790
19 5 142628
24 5 406362
37 5 54329
161 5 8950
30 5 47730
52 5 155623
176 5 43750
7 5 659329
40 5 152165
234 5 12173
35 5 533320
59 5 22728
69 5 149308
66 5 288132
53 5 887322
34 5 521559
421 5 16587
15 5 279803
21 5 180451
398 5 12711
110 5 91179
54 5 99941
42 5 105067
58 5 374424
27 5 1111717
50 5 313246
126 5 87150
186 5 31806
344 5 34500
63 5 50005
14 5 758598
13 5 566407
36 5 576715
23 5 701439
44 5 568411
43 5 553231
10 5 654620
329 5 11433
25 5 127776
67 5 143574
70 5 457506
252 5 56376
49 6 396850
439 6 10649
470 6 17765
114 6 24614
56 6 19944
168 6 256232
48 6 237593
51 6 1638
475 6 17632
122 6 135022
199 6 36694
41 6 36300
73 6 233275
20 6 359013
60 6 87248
22 6 382622
148 6 71208
465 6 7448
486 6 17090
106 6 60572
38 6 173607
12 6 153514
47 6 72051
460 6 11723
322 6 4816
82 6 312017
238 6 59085
18 6 229758
316 6 49266
26 6 49597
389 6 13479
213 6 75605
86 6 133560
8 6 398335
385 6 18563
182 6 70930
64 6 36400
145 6 36930
17 6 445015
154 6 49255
113 6 47050
31 6 114656
270 6 20681
135 6 91125
377 6 21992
340 6 18601
75 6 145142
201 6 85136
290 6 49218
214 6 81517
32 6 27402
409 6 12730
28 6 558045
11 6 717024
92 6 141992
187 6 3512
254 6 20700
45 6 209161
175 6 92013
29 6 59473
83 6 564
417 6 21717
9 6 713334
372 6 18667
364 6 12730
16 6 466112
164 6 64634
33 6 560038
390 6 17641
19 6 263428
24 6 400471
37 6 133549
30 6 221005
52 6 145969
116 6 36050
89 6 84950
146 6 57390
7 6 811705
40 6 242767
234 6 68365
35 6 254322
69 6 208921
66 6 377760
53 6 232171
34 6 514694
15 6 335563
153 6 32625
347 6 11789
21 6 183357
160 6 34575
110 6 2850
477 6 17575
169 6 114657
346 6 20425
430 6 18829
58 6 225553
61 6 9362
339 6 36119
27 6 505547
50 6 123121
126 6 69400
14 6 842435
13 6 962589
125 6 56300
404 6 22030
36 6 412154
23 6 764241
44 6 340119
43 6 305022
10 6 532371
329 6 29231
25 6 136682
67 6 135395
70 6 166729
478 6 17565
378 6 6244
446 6 3154
49 7 115296
263 7 49702
72 7 3300
264 7 46937
56 7 218962
168 7 19967
143 7 72522
324 7 17663
48 7 87700
142 7 40780
51 7 133253
122 7 118334
199 7 164098
271 7 54522
426 7 11362
156 7 13158
41 7 133545
73 7 131541
20 7 406249
288 7 44353
62 7 64619
22 7 237150
148 7 110096
106 7 153108
38 7 269773
12 7 200651
47 7 172589
275 7 35853
82 7 95592
18 7 397390
183 7 106070
79 7 47507
265 7 35224
26 7 300519
172 7 248047
86 7 191332
8 7 839657
272 7 48722
182 7 21534
17 7 379217
109 7 18042
154 7 286718
171 7 30200
31 7 65857
127 7 58996
135 7 253632
75 7 138806
208 7 159070
407 7 17
120 7 192245
85 7 184573
159 7 63600
214 7 16428
359 7 6936
32 7 122570
96 7 55195
124 7 1980
28 7 157946
11 7 394642
92 7 36450
254 7 8010
45 7 221771
321 7 18734
427 7 11343
175 7 13082
55 7 46455
29 7 63750
342 7 18012
138 7 70481
9 7 399514
16 7 376629
164 7 91376
192 7 144944
151 7 56955
33 7 255329
19 7 330957
285 7 35819
24 7 596987
37 7 385889
30 7 121667
52 7 394678
116 7 69472
244 7 109482
89 7 238409
146 7 80700
40 7 97236
69 7 52082
66 7 297543
53 7 95248
34 7 283435
15 7 357026
153 7 31654
347 7 238
21 7 291144
97 7 2340
110 7 38172
54 7 86083
95 7 900
169 7 141747
42 7 125834
294 7 20298
74 7 18400
58 7 93408
167 7 198354
61 7 113355
27 7 247613
50 7 86948
118 7 30644
63 7 87709
14 7 551376
13 7 412344
125 7 170
36 7 141656
23 7 276947
44 7 156048
43 7 148318
268 7 54825
10 7 545923
232 7 116388
25 7 175802
67 7 52200
70 7 56572
165 7 34866
91 7 3275
111 8 103815
141 8 37272
72 8 149554
56 8 40158
298 8 30906
143 8 63971
142 8 176681
51 8 180314
188 8 34391
68 8 95367
156 8 40922
41 8 360973
20 8 409782
100 8 54150
62 8 184929
22 8 383484
148 8 4696
119 8 73324
90 8 52850
106 8 28175
38 8 299579
12 8 337394
47 8 243635
200 8 46206
129 8 39814
18 8 354825
183 8 50889
79 8 146040
26 8 344723
86 8 56301
182 8 1940
206 8 48741
189 8 79924
150 8 54916
17 8 556990
31 8 286712
127 8 229392
128 8 131766
120 8 157109
85 8 344035
77 8 118324
88 8 93675
32 8 22480
96 8 100529
28 8 228633
11 8 439106
45 8 320517
55 8 121021
29 8 90075
419 8 21947
138 8 234181
9 8 426353
103 8 112664
16 8 653200
78 8 31825
151 8 253461
33 8 173366
19 8 546171
94 8 115410
24 8 635516
37 8 380012
71 8 202614
30 8 211861
52 8 318071
274 8 51578
116 8 35448
228 8 48212
89 8 178889
40 8 110368
104 8 69810
35 8 58656
66 8 34550
65 8 127250
57 8 139022
34 8 97620
15 8 505613
153 8 28526
21 8 290131
314 8 48849
97 8 1200
54 8 184962
95 8 67502
42 8 159912
74 8 119998
58 8 1488
132 8 46342
76 8 131932
61 8 266127
27 8 119943
50 8 22816
87 8 38614
118 8 153332
191 8 36074
63 8 145387
14 8 309816
13 8 231138
125 8 750
36 8 91552
43 8 53586
112 8 35772
10 8 696194
81 8 140112
133 8 87849
25 8 419035
165 8 164199
91 8 86802
434 8 4947
49 9 273849
72 9 50005
114 9 50005
48 9 144535
51 9 10938
68 9 50005
41 9 149819
73 9 99687
20 9 103778
62 9 50005
60 9 578346
22 9 231834
38 9 221021
12 9 81497
47 9 201613
82 9 47264
18 9 243528
26 9 42077
64 9 98500
17 9 516157
113 9 70515
31 9 53687
357 9 27478
39 9 196794
28 9 106805
11 9 393054
254 9 1260
45 9 176757
29 9 480055
105 9 49794
98 9 44226
78 9 50005
108 9 49682
33 9 309244
19 9 53325
24 9 456305
37 9 54020
30 9 150495
52 9 56672
40 9 49868
35 9 577419
69 9 4247
66 9 144740
53 9 506324
65 9 50005
34 9 342779
15 9 356224
21 9 147394
160 9 64
110 9 21780
42 9 21202
58 9 577788
27 9 681353
50 9 194967
126 9 7650
63 9 50005
14 9 694504
13 9 977225
36 9 529896
23 9 749392
44 9 432255
43 9 430674
10 9 312508
25 9 100731
67 9 50005
70 9 187029
49 10 258465
264 10 14687
56 10 32752
48 10 165130
51 10 171726
68 10 50005
156 10 103434
41 10 161831
20 10 249551
459 10 18563
22 10 418870
458 10 18629
106 10 156198
38 10 458750
12 10 346463
47 10 358615
200 10 66238
82 10 116048
320 10 44776
18 10 190587
79 10 120456
26 10 281997
473 10 17719
86 10 205611
150 10 44718
17 10 334742
31 10 211881
135 10 78825
220 10 5800
128 10 24550
85 10 43696
32 10 80860
39 10 396124
28 10 176829
11 10 261323
92 10 190831
45 10 271693
55 10 146316
29 10 119905
302 10 37903
419 10 1529
103 10 10557
16 10 345564
78 10 396160
164 10 96704
33 10 740914
19 10 515223
24 10 604721
37 10 168487
30 10 204270
52 10 125964
469 10 17793
116 10 273759
89 10 65960
40 10 191751
400 10 25403
59 10 78582
69 10 360783
66 10 295518
53 10 63538
65 10 120977
471 10 17755
301 10 18582
34 10 144259
15 10 352404
153 10 107429
21 10 234287
42 10 173197
74 10 95080
61 10 127188
27 10 206148
50 10 237891
118 10 73548
63 10 357174
14 10 293815
13 10 265098
125 10 271651
130 10 43202
36 10 98447
23 10 245249
44 10 134042
43 10 185280
194 10 78839
232 10 7760
25 10 276847
67 10 418107
91 10 10544
319 10 18553
117 10 72453
49 11 204812
209 11 64737
114 11 66048
56 11 22007
48 11 478427
68 11 113806
41 11 117096
20 11 217410
251 11 87374
253 11 99299
123 11 124111
22 11 299402
101 11 29500
90 11 30275
38 11 302787
219 11 72785
12 11 230277
47 11 132790
82 11 94665
121 11 178259
129 11 6142
18 11 132244
46 11 377658
79 11 25789
26 11 290123
213 11 14300
86 11 15819
278 11 77885
182 11 21041
64 11 163202
17 11 575638
31 11 289095
134 11 82838
77 11 43693
88 11 33698
290 11 2328
214 11 19848
32 11 174013
124 11 81633
107 11 46537
28 11 208266
92 11 44318
254 11 1440
202 11 43386
45 11 153683
175 11 1612
93 11 44923
55 11 125794
29 11 36304
105 11 69095
269 11 82224
103 11 25732
181 11 138858
16 11 386827
78 11 68191
241 11 53753
108 11 85465
33 11 171072
19 11 356969
37 11 259680
163 11 243326
30 11 406062
52 11 47602
190 11 40413
131 11 52159
40 11 581952
234 11 15450
35 11 146547
69 11 174781
66 11 95086
53 11 97904
65 11 42861
57 11 104323
34 11 119920
15 11 344617
21 11 247024
97 11 114621
110 11 9825
42 11 139356
74 11 5400
58 11 61304
61 11 76199
27 11 288405
50 11 494294
87 11 8400
63 11 84509
14 11 296094
13 11 375315
130 11 86209
36 11 132244
23 11 219263
44 11 105349
43 11 174152
25 11 295683
67 11 192621
70 11 111235
91 11 34255
338 11 37360
117 11 10560
111 12 45621
177 12 54975
481 12 17480
72 12 97507
137 12 206221
51 12 227408
68 12 197681
41 12 219623
20 12 480121
123 12 52200
62 12 138389
22 12 512340
101 12 159700
119 12 19879
139 12 112626
158 12 87302
90 12 313351
38 12 227424
47 12 191392
129 12 69970
207 12 37333
18 12 165137
79 12 98398
26 12 448724
237 12 115277
17 12 458378
184 12 141616
31 12 350785
226 12 80107
203 12 49611
77 12 334485
88 12 148369
235 12 118566
107 12 86050
240 12 19665
28 12 222063
155 12 288584
45 12 231184
93 12 52700
55 12 312202
103 12 52943
16 12 497031
78 12 53500
399 12 6764
229 12 30267
33 12 187209
19 12 451038
94 12 82598
24 12 107750
37 12 255570
162 12 58730
71 12 97440
30 12 280020
52 12 114903
131 12 52100
40 12 227546
104 12 312135
296 12 61773
65 12 276355
57 12 282198
293 12 64173
140 12 61611
15 12 513482
21 12 485238
97 12 164403
54 12 211849
42 12 396229
74 12 331887
132 12 128163
76 12 95148
61 12 262796
27 12 84569
87 12 264301
63 12 118540
14 12 98745
13 12 177954
112 12 100818
81 12 99530
99 12 40885
25 12 350692
147 12 106294
91 12 134817
117 12 49450
210 13 94845
56 13 27840
168 13 1615
215 13 29190
73 13 91019
20 13 467178
60 13 284011
22 13 130848
368 13 10890
334 13 40020
38 13 85344
18 13 176622
182 13 17600
145 13 153764
17 13 511650
113 13 104775
32 13 762985
28 13 505423
254 13 2880
29 13 989760
83 13 128310
80 13 82402
33 13 37935
19 13 64520
24 13 256800
37 13 67363
161 13 153203
30 13 275364
52 13 27552
325 13 43530
176 13 92790
40 13 50553
59 13 309435
34 13 634060
15 13 344794
21 13 208972
110 13 127150
243 13 72855
198 13 32670
58 13 194063
27 13 485267
126 13 102805
186 13 52305
63 13 163
14 13 932316
23 13 426670
44 13 159330
43 13 475394
70 13 1008
306 13 280
49 14 49862
310 14 51985
56 14 968027
482 14 380
122 14 59195
245 14 107999
41 14 50005
73 14 308040
20 14 74629
225 14 20457
60 14 187410
22 14 14033
148 14 45837
312 14 51837
18 14 153558
26 14 43680
289 14 68820
145 14 76956
17 14 322077
109 14 102665
113 14 33830
171 14 51051
75 14 924403
159 14 46494
195 14 22044
32 14 284178
28 14 240899
254 14 5490
29 14 262232
115 14 172915
149 14 173134
98 14 12175
223 14 47316
33 14 59401
24 14 203230
37 14 86978
161 14 43334
30 14 6369
146 14 74622
438 14 15800
35 14 681335
59 14 69084
53 14 202752
34 14 612868
15 14 127966
227 14 540
21 14 170555
160 14 130901
110 14 73318
249 14 56933
198 14 44141
58 14 300481
27 14 399996
344 14 540
204 14 20286
36 14 536298
23 14 519705
44 14 464346
43 14 365069
221 14 34716
70 14 100249
246 14 105129
111 15 84508
179 15 2775
141 15 18563
72 15 235190
152 15 109036
51 15 321101
218 15 43866
188 15 67802
157 15 20276
68 15 32100
41 15 101315
20 15 833627
100 15 162819
62 15 237841
22 15 261207
101 15 43460
158 15 38199
90 15 22837
38 15 161917
47 15 228552
129 15 29560
18 15 335393
79 15 34809
26 15 221141
206 15 46437
17 15 2116
31 15 402799
453 15 19152
77 15 129877
88 15 45059
96 15 79071
305 15 54945
28 15 130975
45 15 177853
286 15 12891
84 15 82909
211 15 30172
55 15 185434
29 15 19900
381 15 5415
103 15 10266
16 15 163021
229 15 11492
33 15 125526
19 15 645024
94 15 112554
24 15 200700
37 15 90700
71 15 249709
30 15 360217
52 15 111066
40 15 98929
242 15 2775
65 15 212010
231 15 38145
57 15 136952
140 15 70638
21 15 611065
54 15 283038
95 15 176284
323 15 13832
42 15 294233
74 15 216903
132 15 39326
76 15 224699
61 15 76367
27 15 99293
239 15 90755
191 15 55685
63 15 39828
23 15 110970
178 15 51837
81 15 204860
25 15 396503
91 15 19009
179 16 29661
72 16 51675
218 16 13232
157 16 22355
68 16 36450
41 16 134831
20 16 1638087
100 16 60698
62 16 173282
22 16 101731
101 16 23404
158 16 29011
90 16 58058
38 16 248550
47 16 220998
18 16 377173
79 16 42541
26 16 1551020
182 16 2816
31 16 671815
77 16 139805
88 16 48292
39 16 94363
212 16 13005
28 16 152879
45 16 174110
211 16 53576
55 16 50950
381 16 17898
33 16 156990
19 16 502466
94 16 28656
24 16 445515
37 16 164486
71 16 74586
30 16 468802
52 16 138678
40 16 56171
242 16 13882
104 16 87488
65 16 111564
57 16 280247
140 16 70668
21 16 400879
54 16 94019
95 16 113511
42 16 363816
74 16 143860
132 16 5236
76 16 117633
61 16 40452
87 16 39100
63 16 33200
81 16 94143
25 16 285219
165 16 370
117 16 16037
179 17 11646
72 17 63597
56 17 15372
48 17 65578
137 17 28979
51 17 77639
218 17 931
68 17 31825
41 17 84769
20 17 553858
100 17 66745
62 17 123781
22 17 94901
101 17 30991
90 17 37450
38 17 251736
47 17 182956
18 17 318808
173 17 2000
79 17 28969
26 17 210850
86 17 11518
182 17 22977
31 17 514427
85 17 20214
77 17 65505
88 17 50255
214 17 4520
32 17 84262
96 17 2275
28 17 213045
45 17 114950
55 17 108656
103 17 5309
33 17 81572
19 17 645521
24 17 379166
37 17 137534
71 17 109737
30 17 491286
52 17 149264
40 17 167282
234 17 2015
242 17 1862
104 17 34772
35 17 33712
69 17 5025
66 17 14831
65 17 71151
57 17 342146
34 17 61415
21 17 373629
54 17 136638
95 17 69782
42 17 267743
74 17 103857
76 17 74039
61 17 136471
27 17 156229
50 17 40831
87 17 38569
63 17 45133
196 17 6401
36 17 43861
23 17 141797
43 17 106082
112 17 51611
81 17 66347
25 17 301235
91 17 31442
111 18 71125
49 18 111443
141 18 13525
72 18 138164
143 18 84309
48 18 103540
137 18 68620
152 18 54375
142 18 67400
51 18 247124
157 18 55960
68 18 166909
41 18 137078
20 18 325867
100 18 48147
62 18 56715
22 18 251959
101 18 96703
119 18 91685
139 18 88427
158 18 52152
90 18 51993
106 18 69302
328 18 18250
38 18 276138
47 18 329780
82 18 54995
129 18 56798
173 18 11146
79 18 125958
26 18 265789
86 18 88150
182 18 2880
150 18 95052
31 18 176061
127 18 52304
128 18 100643
120 18 54068
85 18 138537
77 18 124510
88 18 116596
39 18 54780
96 18 54500
107 18 69150
28 18 146479
92 18 35975
45 18 189834
84 18 55200
93 18 54025
55 18 133261
29 18 148618
138 18 64991
103 18 222893
78 18 53500
33 18 200633
19 18 295414
94 18 87975
24 18 54390
37 18 175480
71 18 125370
30 18 98293
52 18 238133
174 18 5200
89 18 51437
40 18 186497
104 18 59480
69 18 64200
66 18 75680
65 18 137797
57 18 114926
34 18 208331
180 18 5200
21 18 221585
54 18 142732
95 18 108196
42 18 230222
74 18 172445
132 18 61527
76 18 54650
61 18 89584
27 18 132596
50 18 113684
87 18 70575
118 18 111912
63 18 254396
23 18 364787
112 18 56370
178 18 54750
81 18 105839
99 18 18350
133 18 129492
25 18 282406
147 18 82480
67 18 54400
70 18 99112
91 18 135694
136 18 5200
49 19 99873
141 19 104880
72 19 100010
48 19 49682
51 19 267198
68 19 49555
156 19 936
41 19 246359
20 19 390192
62 19 50264
22 19 355549
119 19 26463
38 19 155973
47 19 203125
173 19 5951
79 19 848
26 19 150060
144 19 46682
31 19 419327
127 19 4446
77 19 54725
39 19 51413
107 19 1400
28 19 376202
45 19 263734
84 19 95283
93 19 47387
55 19 6900
29 19 636943
33 19 146040
24 19 432481
37 19 173476
71 19 112203
30 19 540934
52 19 105756
174 19 12177
40 19 287944
66 19 5964
65 19 99797
57 19 78165
180 19 5814
140 19 35334
166 19 309
21 19 374340
97 19 51010
54 19 244156
42 19 182792
76 19 23985
61 19 59780
50 19 50005
63 19 104773
23 19 147098
99 19 112747
25 19 41285
136 19 10602
111 20 21756
179 20 50181
72 20 28929
408 20 12635
157 20 161106
382 20 23389
41 20 24605
100 20 65655
62 20 69325
22 20 431591
148 20 77
101 20 3392
38 20 137081
47 20 101587
26 20 723164
206 20 2571
31 20 221557
77 20 36450
96 20 67204
212 20 16775
28 20 334092
45 20 49850
84 20 54180
211 20 7881
29 20 282659
33 20 24906
94 20 36315
24 20 181792
37 20 81493
30 20 371132
52 20 95334
242 20 25110
104 20 4750
65 20 38406
57 20 121026
21 20 399832
358 20 32392
95 20 124527
42 20 233048
74 20 83967
336 20 21280
76 20 62550
61 20 101714
414 20 18525
27 20 45606
36 20 107261
23 20 177981
81 20 51321
25 20 152005
111 21 156798
72 21 187597
335 21 27006
345 21 17537
152 21 160832
142 21 40455
51 21 257629
463 21 18401
188 21 80712
68 21 43700
422 21 6697
380 21 11485
41 21 128437
100 21 77029
62 21 199988
22 21 345836
101 21 27869
119 21 121790
158 21 76528
90 21 25679
106 21 8300
328 21 14335
38 21 67394
47 21 125806
129 21 98938
79 21 152889
26 21 314262
384 21 26020
206 21 85825
189 21 153685
150 21 41470
429 21 22486
31 21 210216
128 21 71373
85 21 90350
77 21 120387
88 21 61470
281 21 48416
96 21 80889
240 21 44458
28 21 138602
45 21 232432
286 21 55988
211 21 77030
29 21 51366
424 21 20729
326 21 32205
138 21 34126
366 21 30875
103 21 70034
78 21 29350
393 21 25937
399 21 9300
229 21 52388
151 21 12578
33 21 167271
94 21 212647
24 21 66550
37 21 50300
337 21 27844
71 21 151062
30 21 144433
52 21 188436
89 21 52750
40 21 90916
66 21 8700
65 21 140552
57 21 108150
374 21 30248
54 21 210648
95 21 100080
323 21 30410
42 21 178849
74 21 129221
132 21 86868
76 21 173141
61 21 56819
27 21 156785
118 21 81973
239 21 18
191 21 90465
63 21 134557
461 21 18525
43 21 89060
81 21 181724
133 21 74748
25 21 245808
147 21 40693
282 21 5712
91 21 45196
49 22 50005
141 22 15618
72 22 334723
48 22 50005
51 22 366982
157 22 54581
68 22 146084
41 22 423170
62 22 331349
101 22 3256
38 22 465098
47 22 174884
129 22 19038
26 22 277
31 22 226694
77 22 38595
281 22 12635
39 22 100010
96 22 22993
45 22 142000
84 22 375997
93 22 99188
55 22 148586
29 22 79634
78 22 50005
33 22 148828
24 22 372490
71 22 427835
30 22 169444
52 22 21760
40 22 51139
242 22 1140
69 22 1233
65 22 358684
57 22 132369
217 22 1254
54 22 520085
42 22 268013
74 22 28550
76 22 100545
61 22 59346
50 22 50005
239 22 11784
63 22 229132
196 22 55187
23 22 50005
81 22 36718
25 22 270550
91 22 2581
49 23 160560
56 23 172164
48 23 48331
122 23 172213
73 23 381242
225 23 69750
148 23 150045
375 23 29895
322 23 31140
82 23 90550
238 23 50830
86 23 33775
247 23 63420
64 23 54450
113 23 72700
171 23 112253
75 23 244705
201 23 72670
159 23 106020
195 23 86694
32 23 85775
28 23 154976
187 23 133420
254 23 180
175 23 118317
29 23 285744
98 23 13365
33 23 247177
146 23 149510
35 23 243728
69 23 120264
66 23 54600
53 23 167321
34 23 432861
227 23 54240
160 23 147049
110 23 19550
169 23 60600
58 23 208917
27 23 259808
50 23 109900
126 23 36500
36 23 207634
44 23 205011
43 23 226358
221 23 106680
67 23 72288
70 23 72900
306 23 54120
49 24 50005
51 24 96714
68 24 97880
41 24 363153
62 24 27240
106 24 18207
38 24 421243
47 24 227626
79 24 76874
26 24 179910
86 24 60860
31 24 286200
127 24 27285
85 24 80048
39 24 98008
92 24 55516
45 24 385093
84 24 149604
93 24 97090
103 24 16439
78 24 49697
33 24 814070
71 24 96640
30 24 129654
52 24 90117
116 24 34969
89 24 59806
35 24 110353
66 24 284007
166 24 179986
54 24 137801
42 24 145973
61 24 147414
27 24 84529
118 24 73695
63 24 270911
36 24 39091
194 24 43226
112 24 52596
133 24 27659
25 24 149109
49 25 50005
141 25 48408
341 25 19627
48 25 50005
51 25 143615
68 25 98434
41 25 192520
38 25 106499
47 25 175309
173 25 12312
26 25 138627
144 25 85614
31 25 582306
134 25 42705
39 25 4300
28 25 157844
45 25 49997
84 25 100010
55 25 184328
29 25 333614
33 25 50005
37 25 145223
71 25 61855
30 25 425732
52 25 24912
174 25 12445
40 25 281036
57 25 239281
180 25 9310
97 25 58404
54 25 111929
42 25 163044
61 25 19266
50 25 50005
63 25 49793
112 25 12245
99 25 192612
136 25 10393
179 26 2775
72 26 41366
51 26 145082
41 26 24592
123 26 155
100 26 24998
62 26 35631
101 26 33143
90 26 37682
38 26 109164
47 26 162250
129 26 29540
79 26 34346
86 26 20412
31 26 98269
85 26 4352
77 26 42198
88 26 26099
96 26 53335
107 26 48950
45 26 45350
55 26 21300
29 26 115068
33 26 59332
37 26 150927
71 26 28651
30 26 369446
52 26 122594
40 26 60967
242 26 2775
66 26 45234
65 26 77108
57 26 70404
140 26 25
54 26 173630
95 26 24969
42 26 172436
76 26 39886
239 26 10397
63 26 25955
81 26 34965
91 26 36217
49 27 191215
48 27 49936
41 27 99736
73 27 13750
64 27 49855
32 27 83835
39 27 1225
28 27 120921
254 27 1620
29 27 119165
33 27 50005
37 27 1776
40 27 50005
35 27 692869
59 27 115
34 27 199303
50 27 49868
36 27 680973
44 27 554515
43 27 152
70 27 151830
111 28 42108
72 28 62365
48 28 20416
51 28 113256
188 28 42050
68 28 41100
422 28 1643
380 28 2850
41 28 45050
100 28 72600
62 28 55338
101 28 72600
158 28 42050
90 28 72600
38 28 93775
47 28 63738
129 28 42108
79 28 54929
31 28 118260
75 28 77
77 28 42276
88 28 70530
96 28 49806
45 28 72950
55 28 72600
29 28 198654
98 28 79218
33 28 36048
94 28 42050
37 28 6678
71 28 72600
30 28 239070
52 28 26944
40 28 82414
35 28 145251
65 28 69983
34 28 50841
54 28 72600
95 28 65650
42 28 125596
74 28 48103
132 28 42108
76 28 54235
61 28 928
87 28 72250
191 28 42021
63 28 39855
36 28 47119
178 28 42050
81 28 47777
91 28 49123
72 29 42245
56 29 164051
51 29 34085
100 29 118260
62 29 281394
38 29 53449
31 29 773172
98 29 289402
30 29 444285
40 29 76140
35 29 341970
53 29 59049
65 29 18125
57 29 313435
54 29 25399
42 29 63691
76 29 242352
61 29 147420
36 29 102813
81 29 141083
341 30 2546
51 30 62634
41 30 47085
38 30 88808
182 30 5104
144 30 245818
31 30 503
55 30 108921
37 30 56434
40 30 156408
42 30 143704
61 30 117023
196 30 3979
112 30 14791
99 30 54368
141 31 106080
341 31 288
51 31 124832
41 31 50005
38 31 101038
144 31 40237
134 31 42705
45 31 62568
84 31 144399
55 31 317380
33 31 19720
37 31 44671
71 31 205
52 31 10304
40 31 99804
104 31 10296
54 31 205
42 31 105860
112 31 15255
99 31 36400
60 32 26536
102 32 783107
291 32 66415
83 32 1180125
80 32 1490185
205 32 121606
197 32 141624
35 32 46500
59 32 1891609
53 32 48662
34 32 111264
36 32 61248
44 32 47840
43 32 45384
49 33 144605
48 33 65178
41 33 184999
106 33 17537
38 33 64684
82 33 51780
360 33 9414
86 33 40761
462 33 18506
455 33 9414
340 33 2479
195 33 128
39 33 24378
409 33 2479
92 33 22629
45 33 78990
78 33 10773
164 33 2147
37 33 128717
333 33 29478
71 33 50005
52 33 149656
40 33 79120
104 33 6160
35 33 99736
69 33 258081
66 33 54074
34 33 50005
54 33 50005
42 33 50005
61 33 1176
50 33 55272
125 33 22667
36 33 50005
44 33 50005
43 33 152
67 33 137389
117 33 1653
49 34 50005
210 34 15856
56 34 85387
122 34 3790
73 34 249598
60 34 144716
145 34 103563
113 34 18665
75 34 319253
159 34 128
254 34 14400
307 34 53520
161 34 130288
35 34 505394
53 34 144573
308 34 53280
315 34 24642
160 34 24642
110 34 30480
243 34 16707
198 34 131993
58 34 177169
36 34 499137
44 34 322152
43 34 136806
70 34 16225
49 35 97027
41 35 49945
73 35 50005
60 35 633282
75 35 49922
39 35 5206
83 35 25792
98 35 132192
40 35 49868
59 35 45942
53 35 610776
243 35 260
58 35 304525
36 35 77
44 35 260
43 35 589774
48 36 120034
73 36 31200
60 36 395598
254 36 360
59 36 52976
53 36 398595
110 36 10468
58 36 281073
126 36 40050
43 36 662084
70 36 33960
209 37 41268
168 37 7790
48 37 72600
68 37 112227
41 37 121252
123 37 94210
139 37 56220
38 37 83136
47 37 77528
86 37 39648
150 37 41035
220 37 44458
383 37 27590
134 37 114506
85 37 34669
88 37 60425
224 37 33
107 37 91639
92 37 54500
45 37 137973
93 37 103879
55 37 70121
302 37 18524
103 37 30037
181 37 44529
78 37 130911
276 37 1419
162 37 61337
52 37 149214
116 37 16966
190 37 41671
131 37 64825
413 37 24330
89 37 5371
40 37 138020
69 37 129338
66 37 48499
301 37 41695
57 37 6860
180 37 31981
425 37 21453
97 37 66057
42 37 90522
61 37 1400
50 37 80532
63 37 101336
125 37 68660
130 37 64957
194 37 16329
99 37 45557
147 37 30782
67 37 71572
279 37 41292
91 37 81764
136 37 128500
117 37 102417
111 38 33627
72 38 56110
51 38 93635
41 38 246626
100 38 16331
62 38 74350
47 38 63826
129 38 31746
79 38 49001
128 38 1054
85 38 60155
88 38 22453
96 38 43520
45 38 76936
84 38 28661
55 38 100
103 38 28721
94 38 34657
71 38 67763
52 38 102745
89 38 42974
40 38 35663
104 38 1050
65 38 30531
57 38 16020
54 38 80932
95 38 9259
42 38 63128
74 38 43486
76 38 39972
61 38 88433
87 38 525
63 38 59654
112 38 9028
81 38 52180
91 38 22271
49 39 99837
48 39 526180
68 39 99721
41 39 324653
121 39 243766
46 39 1276157
64 39 165126
124 39 382907
93 39 195608
78 39 49697
108 39 88580
40 39 904306
69 39 168755
50 39 534495
67 39 170892
68 40 312509
41 40 143310
46 40 298406
45 40 49967
55 40 49847
78 40 22287
97 40 10013
130 40 22629
48 41 96220
51 41 95626
68 41 131643
47 41 88707
290 41 176
45 41 25653
84 41 96996
55 41 144093
78 41 10545
71 41 99449
52 41 24704
69 41 1392
53 41 50005
57 41 63020
54 41 97955
42 41 235762
50 41 50005
147 41 16872
67 41 22976
48 42 49799
137 42 4816
51 42 41699
90 42 16150
47 42 28712
77 42 9125
88 42 11200
96 42 9046
55 42 22784
52 42 24960
296 42 85
65 42 16650
50 42 49868
122 43 152
59 43 45260
53 43 52
44 43 267179
210 44 19890
73 44 36830
60 44 456334
254 44 540
69 44 154
53 44 586175
110 44 8950
243 44 260
50 44 152
63 44 62
47 45 1925
79 45 1075
128 45 3604
55 45 47779
52 45 25004
166 45 93842
61 45 110821
63 45 62
112 45 46040
133 45 289
49 46 294941
114 46 328662
48 46 555307
64 46 252063
105 46 335576
78 46 314848
108 46 276585
69 46 286957
50 46 629501
67 46 372439
51 47 66700
79 47 70
85 47 8626
52 47 28855
61 47 18738
64 48 181386
124 48 44552
105 48 93839
108 48 81893
50 48 19456
500 49 13926
114 49 90483
499 49 13205
82 49 25758
376 49 17841
213 49 7392
64 49 246027
270 49 42545
495 49 15637
254 49 540
105 49 87168
108 49 68632
69 49 10080
370 49 29108
339 49 500
467 49 17803
70 49 124040
64 50 178258
124 50 92532
254 50 3240
72 51 3315
62 51 34650
52 51 37348
57 51 114195
76 51 21201
81 51 14288
143 52 67727
183 52 31260
79 52 14240
86 52 37888
423 52 15922
127 52 18126
120 52 34424
85 52 50269
254 52 350
138 52 10564
192 52 17423
274 52 13319
116 52 14601
228 52 17128
89 52 91010
66 52 81432
294 52 10535
61 52 16800
63 52 11143
159 53 64
179 54 21447
72 54 20349
212 54 3315
84 54 183580
242 54 16362
68 55 49936
235 55 2035
84 55 50005
65 55 99462
99 55 10013
222 56 141266
248 56 66518
313 56 18202
170 56 166299
386 56 16187
250 56 58603
233 56 61498
262 56 86205
450 56 3756
216 56 158238
109 56 499335
300 56 5586
287 56 52367
115 56 146548
416 56 4970
185 56 82629
193 56 81720
330 56 8229
331 56 40746
141 57 24480
84 57 50005
99 57 19496
73 58 137209
247 58 41670
102 59 83192
83 59 96921
80 59 78474
205 59 34366
197 59 34966
141 61 57900
144 61 9162
72 62 74906
188 62 2257
96 62 788
94 62 37
76 62 1424
81 62 1949
68 63 92437
79 63 85
103 63 10721
254 64 1260
105 64 47570
108 64 49770
140 65 15474
74 65 15448
254 66 350
82 67 11840
69 67 73094
107 68 6525
82 69 8768
72 71 20349
111 72 12996
179 72 361
188 72 2978
157 72 6773
100 72 17100
96 72 20539
84 72 38668
381 72 190
94 72 15551
95 72 20349
76 72 30860
379 72 17290
81 72 20636
122 73 6408
75 73 181944
187 73 55551
254 73 720
223 73 50283
146 73 2720
227 73 32944
221 73 629
171 75 5720
159 75 9920
254 75 720
438 75 5800
188 76 37
96 76 14506
81 76 52259
104 77 725
188 81 740
206 81 1517
96 81 1491
211 81 462
102 83 18633
205 83 5550
197 83 1554
127 85 7942
254 86 340
89 86 28
177 87 180
137 88 5719
101 88 450
143 89 275
254 89 345
192 89 1029
177 90 90
190 93 13561
111 94 5316
286 94 1794
191 94 1091
157 95 2958
141 96 190
218 96 11187
242 96 2736
99 97 10013
420 100 11267
197 102 3996
141 104 36720
254 105 900
254 106 350
190 107 6816
254 108 900
230 109 83361
356 109 19261
300 109 17858
351 109 1957
488 109 1350
493 109 156
489 109 1350
355 109 21394
330 109 1404
188 111 1110
231 111 34340
196 111 34340
448 113 14550
254 114 720
371 115 25954
363 115 31394
257 115 45916
476 115 11223
149 115 62712
260 115 41854
318 115 5472
204 115 121164
266 115 41953
153 116 3650
434 119 12070
143 120 85
183 120 5301
423 120 28
238 122 696
171 122 9450
377 122 1888
159 122 19270
195 122 21338
254 122 540
432 122 11976
431 122 11576
146 122 10856
474 122 9416
464 122 10472
254 124 1080
254 125 170
274 127 817
158 132 74
180 136 20995
423 138 945
218 141 152
242 141 171
217 141 2698
228 143 19
341 144 10323
254 145 720
171 146 44795
159 146 15552
195 146 2032
225 148 44187
332 149 18341
387 149 19132
327 149 14259
452 149 17544
468 149 17800
204 149 50301
267 149 41629
156 153 11220
254 154 350
200 156 11084
217 157 55729
196 157 1124
171 159 37350
195 159 69430
254 159 360
254 160 720
315 160 24642
274 165 817
341 166 2375
391 166 8996
217 166 8823
196 166 37494
254 167 350
313 170 1871
450 170 1878
441 170 3161
396 170 9792
472 170 9101
435 170 3051
454 170 5355
492 170 6102
451 170 6300
442 170 10401
449 170 2922
443 170 7460
411 170 12311
195 171 12856
359 172 6613
254 172 350
321 172 2567
174 173 1507
218 179 425
367 179 17428
212 179 119131
242 179 11072
276 181 32760
228 183 9
349 185 8742
362 185 12351
402 185 8868
437 185 2946
193 185 43100
401 185 15660
418 185 3991
348 185 18703
436 185 9244
330 185 2997
444 185 5943
447 185 7591
354 185 15099
227 187 43877
206 188 1054
211 188 777
383 190 808
434 191 4913
265 192 22
254 192 350
487 193 6222
497 193 6094
498 193 7598
405 193 5338
456 193 6496
488 193 5204
394 193 13158
397 193 15062
489 193 1642
395 193 13438
445 193 13462
319 194 27339
341 196 779
391 196 17646
231 196 86
217 196 53716
205 197 26875
254 199 350
392 199 6568
211 206 18
254 208 350
406 208 12410
224 209 32640
368 210 19890
243 210 19575
242 212 14721
270 213 3709
218 217 7448
242 217 2726
231 217 23009
242 218 3037
282 218 67466
248 222 256
249 223 43666
279 224 35109
254 225 360
254 227 540
275 228 43741
423 228 4161
415 230 12877
484 230 9414
483 230 6142
248 233 17611
377 238 2584
367 242 13383
254 244 170
254 245 1260
254 246 810
266 250 41953
258 254 900
288 254 170
344 254 540
280 254 870
284 254 870
371 257 4513
318 257 41437
476 260 6363
267 260 41629
299 261 3615
324 263 20587
347 263 17289
271 268 1853
288 268 935
407 268 24803
329 270 1548
321 271 12886
406 271 12410
294 272 32674
425 276 1419
343 285 35819
485 287 624
350 287 17328
359 288 14280
321 288 9571
482 292 8152
309 292 9776
304 292 34960
480 292 8760
365 298 30906
403 300 9079
402 300 78
351 300 11192
493 300 6945
355 300 1957
309 304 7416
396 313 11229
416 313 1548
451 313 2218
423 314 952
359 321 952
417 322 1833
430 322 3686
446 322 3154
347 324 5491
335 326 11217
332 327 20392
387 327 8148
337 328 10098
349 330 288
402 330 1822
416 330 1548
418 330 11625
433 330 11036
447 330 2188
452 332 1691
393 335 600
408 336 12103
382 336 5244
360 340 9414
364 340 5871
466 342 18012
479 345 5301
412 345 12236
446 346 14525
362 348 15940
353 349 16664
402 349 6645
436 349 1565
485 350 8788
496 350 7700
403 351 13757
493 351 416
354 353 16664
437 354 1565
403 355 1044
493 355 7205
364 360 12730
494 361 15741
444 362 3130
499 370 1596
390 372 9
423 373 945
427 373 11343
404 377 3106
440 378 14002
420 379 12179
422 380 14829
414 381 5567
429 384 47
424 384 2185
457 385 9547
392 389 13479
457 390 9177
464 392 6568
405 394 10267
488 394 231
395 394 2660
497 395 1504
405 395 8600
451 396 4722
456 397 4880
483 397 4734
437 401 2750
444 401 6961
418 402 7903
493 403 1305
487 405 855
455 409 9414
435 410 12311
411 410 12311
479 412 12226
484 415 6300
483 415 4909
450 416 4225
491 416 6645
492 416 1951
460 421 6821
464 431 416
447 433 11036
472 435 6443
437 436 10809
444 437 3079
465 439 10649
442 441 7460
443 441 10401
443 442 3161
456 445 7405
454 449 9910
491 450 1408
482 480 8760
484 483 1476
496 485 7700
488 487 2992
489 487 6785
489 488 7077
492 491 8053
498 497 7598
