# Supplementary material for: Clustering assessment in weighted networks
Source: PeerJ Comput Sci. 2021 Jun 18;7:e600. doi: 10.7717/peerj-cs.600 (PMC8237321; doi:10.7717/peerj-cs.600)
Supplement: Supplemental Information 1 [file peerj-cs-07-600-s001.zip › cluster_assessment-main/data/Opsahl_forum_network_data.txt]

v1 v2 weight
1 1 1
1 39 9
1 102 2
1 154 1
1 357 5
1 459 1
2 14 5
2 45 1
2 70 1
2 81 2
2 83 1
2 127 1
2 159 2
2 161 1
2 171 1
2 199 2
2 209 1
2 219 9
2 237 3
2 239 1
2 281 1
2 283 2
2 284 4
2 286 2
2 290 4
2 293 2
2 300 2
2 302 1
2 306 2
2 313 1
2 387 1
2 407 3
2 441 1
3 16 1
3 17 1
3 18 1
3 52 15
3 62 26
3 83 5
3 84 25
3 88 2
3 117 62
3 120 38
3 167 9
3 182 3
3 208 2
3 237 1
3 242 4
3 261 1
3 289 1
3 291 25
3 293 1
3 312 3
3 362 16
3 365 17
3 367 12
3 371 47
3 373 3
3 377 9
3 388 12
3 435 7
3 438 36
3 488 1
3 529 1
4 7 5
4 32 3
4 36 7
4 73 11
4 91 1
4 116 1
4 196 4
4 202 1
4 207 2
4 232 3
4 245 1
4 291 14
4 324 1
4 352 3
4 393 4
4 453 1
4 530 6
5 72 1
5 82 1
5 448 1
6 64 2
6 82 1
6 115 2
6 229 4
6 236 10
6 355 1
6 391 3
6 482 1
6 524 2
7 13 1
7 24 14
7 52 4
7 60 1
7 82 22
7 153 1
7 177 2
8 136 1
8 341 1
9 19 1
9 93 1
10 68 1
10 323 1
11 11 1
11 31 2
11 103 1
11 105 1
11 388 1
12 17 1
12 19 1
12 49 10
12 55 5
12 58 5
12 67 7
12 169 7
13 3 6
13 10 4
13 22 1
13 115 2
13 165 2
14 82 4
14 399 1
14 435 2
15 3 1
15 159 1
16 8 4
16 12 7
16 13 3
16 59 26
16 60 4
16 69 1
16 82 41
16 119 1
16 126 1
16 139 3
16 205 1
16 291 1
16 364 3
17 11 7
17 12 11
17 13 63
17 18 4
17 22 3
17 46 101
17 58 12
17 62 27
17 72 1
17 79 1
17 82 24
17 87 1
17 94 39
17 103 8
17 119 11
17 128 4
17 137 1
17 186 3
17 239 14
17 240 1
17 289 27
17 385 30
17 446 39
17 472 1
17 527 2
18 2 21
18 9 3
18 11 42
18 12 4
18 13 71
18 18 3
18 19 25
18 22 4
18 46 26
18 48 25
18 59 107
18 60 1
18 72 10
18 75 17
18 76 44
18 82 21
18 87 3
18 94 6
18 100 10
18 103 1
18 110 1
18 119 16
18 131 4
18 159 14
18 194 5
18 200 6
18 204 26
18 205 8
18 207 7
18 220 3
18 289 8
18 305 17
18 385 8
18 446 15
18 482 3
18 546 2
18 548 1
19 12 4
19 13 4
19 18 1
19 20 7
19 60 2
19 62 1
19 121 1
19 164 3
19 262 5
19 289 3
19 308 2
19 377 1
20 5 1
20 7 2
20 208 1
20 263 1
21 56 1
21 341 1
22 7 2
23 7 3
23 16 1
23 36 8
23 81 5
23 82 28
23 91 6
23 128 1
23 361 11
23 379 1
23 423 2
23 443 1
23 482 11
24 8 1
24 15 1
24 17 1
24 59 1
24 82 1
24 185 1
24 202 1
24 205 1
24 252 2
24 281 1
24 391 1
24 410 2
24 423 1
25 2 17
25 6 2
25 7 30
25 19 1
25 69 1
25 110 14
25 210 1
25 255 1
25 273 1
25 297 1
25 402 4
25 422 1
25 441 5
25 482 7
26 7 8
26 10 1
26 16 2
26 17 1
26 91 1
26 107 12
26 114 4
26 122 4
26 132 2
26 192 3
26 266 7
26 283 2
26 292 1
26 298 3
26 330 1
26 373 2
26 396 1
26 440 1
26 457 1
26 523 6
26 529 4
27 13 2
27 20 3
27 55 5
27 75 4
27 82 13
27 92 5
27 156 11
27 185 1
27 199 2
27 202 3
27 204 1
27 236 4
27 237 4
27 245 3
27 273 4
27 322 11
27 340 7
27 347 1
27 373 1
27 465 3
28 13 2
28 16 1
28 17 2
28 20 3
28 60 4
28 62 1
28 64 1
28 67 3
28 82 3
28 89 1
28 102 1
28 103 4
28 109 2
28 110 1
28 123 3
28 139 4
28 150 1
28 162 1
28 166 1
28 168 1
28 169 3
28 182 2
28 196 1
28 199 1
28 202 2
28 219 2
28 237 3
28 242 3
28 252 1
28 264 5
28 347 3
28 365 2
28 386 1
28 391 2
29 7 5
29 18 2
29 52 1
29 95 1
29 322 5
29 377 1
29 422 2
30 12 8
30 16 3
30 17 2
30 152 3
30 164 4
30 195 3
31 10 4
31 11 1
31 25 2
31 59 1
31 60 3
31 75 3
31 82 3
31 92 1
31 103 1
31 121 1
31 249 1
32 11 8
32 13 47
32 46 77
32 62 9
32 304 22
32 319 8
32 446 9
32 527 3
33 517 1
34 64 1
35 13 1
35 60 1
35 211 1
35 229 2
35 375 1
35 379 1
36 7 2
36 13 7
36 36 1
36 60 1
36 68 7
36 82 1
36 94 5
36 101 1
36 194 3
36 289 4
36 324 3
37 13 3
37 30 1
37 113 11
38 46 19
38 49 6
38 58 5
38 67 6
38 82 4
38 128 4
38 151 6
38 283 5
38 291 3
38 304 7
38 333 1
38 341 1
38 379 1
38 395 1
39 154 1
39 199 1
40 7 1
40 51 1
40 115 1
41 82 1
42 44 1
42 64 6
42 161 2
42 229 3
42 235 2
42 236 3
42 281 1
42 350 2
42 352 1
42 524 2
42 544 4
43 426 1
44 7 4
44 8 25
44 10 1
44 12 11
44 15 3
44 17 22
44 20 13
44 39 10
44 73 1
44 84 8
44 91 7
44 101 1
44 102 23
44 152 9
44 163 6
44 199 2
44 234 1
44 238 2
44 295 7
44 317 3
44 322 20
44 427 7
44 443 15
44 495 14
44 499 1
44 529 8
45 39 23
45 55 3
45 102 2
45 170 1
45 173 4
45 216 1
45 241 10
45 489 6
46 86 2
46 374 1
47 5 34
47 7 3
47 13 1
47 14 3
47 15 4
47 18 11
47 20 22
47 49 3
47 59 68
47 81 17
47 82 22
47 89 3
47 99 5
47 107 9
47 117 4
47 127 1
47 131 1
47 162 3
47 169 6
47 185 3
47 207 5
47 208 8
47 237 4
47 239 5
47 261 4
47 273 8
47 281 12
47 295 4
47 303 4
47 304 35
47 324 9
47 333 3
47 339 2
47 363 1
47 364 3
47 370 8
47 385 3
47 386 12
47 465 10
47 519 1
47 526 1
47 544 1
48 123 1
49 76 3
49 231 1
49 304 2
50 105 4
51 176 1
51 239 2
51 318 4
52 8 2
52 39 27
52 155 1
52 173 13
52 239 8
52 405 9
52 431 5
52 451 6
52 452 5
52 531 2
53 2 1
53 18 7
53 19 2
53 44 2
53 93 7
53 117 26
53 131 19
53 159 2
53 169 27
53 178 4
53 186 5
53 191 10
53 201 3
53 236 4
53 239 6
53 253 18
53 257 33
53 289 60
53 303 11
53 323 5
53 357 2
53 362 8
53 378 14
53 386 19
53 408 9
53 411 12
53 420 4
53 443 18
53 457 4
53 482 1
53 486 12
53 513 3
53 524 8
53 541 4
53 550 1
54 13 13
54 26 18
54 76 4
54 82 22
54 117 7
54 291 4
54 385 6
54 392 3
54 407 2
55 13 1
56 5 10
56 17 1
56 39 5
56 81 10
56 99 4
56 102 9
56 173 2
56 234 9
56 345 10
56 423 17
56 431 2
56 488 2
56 498 6
56 513 2
57 93 1
57 121 1
57 264 1
57 419 1
58 12 2
58 17 1
58 54 2
58 107 1
58 136 3
58 150 6
58 154 5
58 166 5
58 191 13
58 237 2
58 326 4
58 345 1
58 411 1
58 431 1
58 482 5
59 72 3
59 131 1
59 154 1
59 281 1
59 488 1
60 37 24
60 43 19
60 49 4
60 55 6
60 56 15
60 57 3
60 91 1
60 223 6
60 232 8
60 237 3
60 240 7
60 506 1
61 21 4
61 37 1
61 261 2
62 35 1
62 91 1
62 131 2
62 164 8
62 252 5
62 443 2
62 490 1
63 19 3
63 122 2
63 150 2
63 191 7
64 36 2
65 7 2
65 115 3
65 131 1
66 454 1
66 472 1
66 522 1
67 7 14
67 8 14
67 12 2
67 13 16
67 19 6
67 21 9
67 22 5
67 27 4
67 30 2
67 31 8
67 33 2
67 37 14
67 39 18
67 40 8
67 42 1
67 43 10
67 47 17
67 55 13
67 58 7
67 60 10
67 63 5
67 65 13
67 80 13
67 95 2
67 100 3
67 103 24
67 121 21
67 131 13
67 133 17
67 139 6
67 150 8
67 151 6
67 155 2
67 163 3
67 165 1
67 173 15
67 174 2
67 177 1
67 179 4
67 181 7
67 186 9
67 190 1
67 191 10
67 197 3
67 199 10
67 202 10
67 208 14
67 223 4
67 226 3
67 229 1
67 233 4
67 236 6
67 237 13
67 238 8
67 239 12
67 240 10
67 248 2
67 249 4
67 273 17
67 274 3
67 276 4
67 293 4
67 305 9
67 313 13
67 314 1
67 317 1
67 333 43
67 335 10
67 338 10
67 345 5
67 347 15
67 353 11
67 355 17
67 362 2
67 367 1
67 368 8
67 379 5
67 382 1
67 385 7
67 397 1
67 412 7
67 414 6
67 422 7
67 423 6
67 431 3
67 443 8
67 451 4
67 453 12
67 460 8
67 465 19
67 476 12
67 488 2
67 489 11
67 504 1
67 506 2
67 507 1
67 513 7
67 529 7
67 537 2
68 8 1
68 11 1
68 13 2
68 24 3
68 75 2
68 89 4
68 122 7
68 157 1
68 192 1
68 194 4
68 253 2
68 355 2
69 183 1
69 301 1
70 17 1
70 22 1
70 24 2
70 79 19
71 7 3
71 12 2
71 13 1
71 22 13
71 23 1
71 50 3
71 57 2
71 170 1
71 178 2
71 247 1
71 255 5
72 15 1
72 82 2
72 131 2
72 207 2
72 363 1
72 367 1
72 436 2
72 448 2
72 449 1
72 450 1
73 4 6
73 10 4
73 12 34
73 14 1
73 16 17
73 29 14
73 35 13
73 82 6
73 91 13
73 97 1
73 101 12
73 110 2
73 114 2
73 140 3
73 152 41
73 164 7
73 195 1
73 199 1
73 221 2
73 227 6
73 317 2
73 333 5
73 338 5
73 345 9
73 427 8
74 4 1
74 19 2
74 37 3
74 43 5
74 49 4
74 51 3
74 55 2
74 57 4
74 58 2
74 70 2
74 91 1
74 101 1
74 114 1
74 115 1
74 124 2
74 174 2
74 181 1
74 199 1
74 208 1
74 232 5
74 234 1
74 237 2
74 240 1
75 2 1
75 9 3
75 11 16
75 12 7
75 13 4
75 46 2
75 59 6
75 60 1
75 94 6
75 100 1
75 119 1
75 202 3
75 205 12
75 207 1
75 241 2
75 281 1
76 12 1
76 25 4
76 51 1
76 135 2
77 43 1
77 57 1
78 13 2
78 42 3
78 52 4
78 59 7
78 156 1
78 185 2
78 196 3
78 207 1
78 283 3
78 308 1
78 352 1
78 419 2
78 465 1
78 488 1
79 18 1
79 29 3
79 155 1
80 64 1
80 544 2
81 453 1
82 5 8
82 7 2
82 10 1
82 12 1
82 16 3
82 47 1
82 59 4
82 60 1
82 99 1
82 325 2
83 5 4
83 7 1
83 19 8
83 22 6
83 49 7
83 50 2
83 72 3
83 126 2
83 186 1
84 7 2
84 12 1
84 18 2
84 72 1
84 128 11
84 199 3
85 22 1
85 75 1
85 194 1
86 454 2
86 482 1
87 7 1
87 92 2
87 93 17
87 185 5
87 237 1
87 325 7
87 329 2
87 352 5
87 358 24
87 492 7
88 70 1
88 269 1
89 297 1
90 16 1
90 18 2
90 31 3
90 49 1
90 51 1
90 58 2
90 69 4
90 70 8
90 122 2
90 128 3
90 169 1
90 172 10
90 185 2
90 193 1
90 201 1
90 219 7
90 291 10
90 301 9
90 312 1
90 326 2
90 386 4
90 423 6
90 465 2
90 483 5
90 509 2
91 2 1
91 11 2
91 13 3
91 122 2
91 489 1
92 1 1
92 100 1
92 252 1
93 4 5
93 12 1
93 14 1
93 35 1
93 43 1
93 73 4
93 101 1
93 244 1
93 305 1
93 313 5
93 377 1
93 488 1
93 534 3
94 8 1
94 81 1
94 203 1
94 237 1
94 253 1
94 352 1
94 388 2
95 4 1
95 10 2
95 19 7
95 31 1
95 37 7
95 47 1
95 341 2
95 482 1
95 493 3
96 101 3
97 18 1
97 59 1
97 69 1
97 75 1
97 82 1
97 134 7
97 218 1
97 251 7
97 386 1
98 10 1
98 59 1
98 75 2
98 116 1
98 245 1
98 360 1
99 17 17
99 20 1
99 48 1
99 51 2
99 64 1
99 109 7
99 117 23
99 166 4
99 172 1
99 178 1
99 185 3
99 237 4
99 281 2
99 311 1
99 323 1
99 347 1
99 415 1
99 438 3
99 499 1
99 528 1
100 2 1
100 8 27
100 9 1
100 12 11
100 13 40
100 18 21
100 19 29
100 20 5
100 28 1
100 30 1
100 32 24
100 33 3
100 35 37
100 36 1
100 38 1
100 47 26
100 49 9
100 53 1
100 59 1
100 60 32
100 62 7
100 69 12
100 74 2
100 75 1
100 82 166
100 87 15
100 91 36
100 93 23
100 102 1
100 103 46
100 107 35
100 109 1
100 111 4
100 115 3
100 117 122
100 128 1
100 131 45
100 137 18
100 141 21
100 163 11
100 169 44
100 180 6
100 185 73
100 186 10
100 196 8
100 206 14
100 208 50
100 222 8
100 233 7
100 237 24
100 249 2
100 253 37
100 257 36
100 273 25
100 281 10
100 289 82
100 291 9
100 301 4
100 308 33
100 309 1
100 313 6
100 319 18
100 333 23
100 335 3
100 347 23
100 350 4
100 357 8
100 358 10
100 367 36
100 373 16
100 377 63
100 386 22
100 391 16
100 393 2
100 396 7
100 399 19
100 403 7
100 405 2
100 411 33
100 419 7
100 430 13
100 435 48
100 451 11
100 465 32
100 475 10
100 476 9
100 488 8
100 491 11
101 11 1
102 59 74
102 74 17
102 82 35
102 91 15
102 93 46
102 204 7
102 260 11
102 283 2
102 325 6
102 358 24
102 366 6
102 488 5
102 492 2
102 543 3
103 22 3
103 39 16
103 82 22
103 85 5
103 102 15
103 155 4
103 178 10
103 186 6
103 195 3
103 222 1
103 245 6
103 251 3
103 336 2
104 49 1
104 67 16
104 251 2
104 296 14
105 12 25
105 17 38
105 20 5
105 39 10
105 101 6
105 102 15
105 125 2
105 152 25
105 154 3
105 163 12
105 195 20
105 289 10
105 340 11
105 362 15
106 12 11
106 52 1
106 101 2
106 118 1
107 22 2
108 128 1
108 199 1
109 13 4
109 16 1
109 17 1
109 19 1
109 20 9
109 48 38
109 49 3
109 54 28
109 59 18
109 76 5
109 117 1
109 199 1
109 208 2
109 219 6
109 245 3
109 316 2
109 443 3
109 532 3
110 18 1
110 32 2
110 60 3
110 74 3
110 186 3
110 206 1
110 325 3
111 289 1
112 13 29
112 22 6
112 36 5
112 41 9
112 55 7
112 72 11
112 245 2
113 12 1
114 20 1
114 525 2
115 141 1
116 34 3
117 31 2
117 51 2
117 117 7
117 123 6
117 124 1
117 126 2
117 169 2
117 193 1
117 221 1
118 17 2
118 19 2
118 22 1
118 36 1
118 51 1
118 126 2
118 130 1
118 185 2
118 193 2
118 241 3
118 268 1
118 277 1
118 303 3
119 43 1
119 82 9
119 430 1
120 75 1
120 194 1
120 218 3
120 284 1
121 32 1
122 4 1
122 12 2
122 16 7
122 17 10
122 31 1
122 55 2
122 174 1
122 182 2
122 215 3
122 341 2
123 12 2
123 16 5
123 22 1
123 24 1
123 70 1
123 101 5
123 123 4
123 152 3
123 221 4
123 239 2
123 279 5
123 295 1
123 325 1
123 470 1
124 7 8
124 10 3
124 12 1
124 13 4
124 14 2
124 25 1
124 30 12
124 31 7
124 32 1
124 33 1
124 51 1
124 55 6
124 58 10
124 72 1
124 75 10
124 115 3
124 121 4
124 194 1
124 208 1
124 248 2
124 273 10
124 274 6
124 308 2
124 385 1
124 465 1
124 529 1
125 12 6
125 17 1
125 54 9
125 69 1
125 71 9
125 75 4
125 107 1
125 117 6
125 128 1
125 139 1
125 194 1
125 208 1
125 209 2
125 237 2
125 253 1
125 254 3
125 263 1
125 272 10
125 273 5
125 288 3
125 291 1
125 293 1
125 310 1
125 323 1
125 333 1
125 347 1
125 352 1
125 359 1
125 435 3
125 462 1
125 465 3
126 134 4
126 185 2
126 236 2
126 451 1
126 497 1
127 4 1
127 5 4
127 99 1
128 33 1
128 76 1
128 122 5
128 123 1
128 125 3
128 133 1
128 164 1
128 192 1
128 206 2
128 275 1
128 401 1
128 407 1
129 21 8
129 49 11
129 121 3
129 125 3
129 133 10
129 160 1
129 208 5
129 226 2
129 236 2
129 239 6
129 273 10
129 419 3
129 465 28
129 482 5
129 484 3
130 13 1
130 513 2
131 73 2
131 294 1
132 44 3
132 82 2
132 201 13
132 361 8
132 364 27
132 408 10
132 482 1
133 19 29
133 51 1
133 93 15
133 115 2
133 118 1
133 126 5
133 167 6
133 378 6
133 460 3
134 20 1
134 28 9
134 59 2
134 82 1
134 87 3
134 106 1
134 110 2
134 113 2
134 118 1
134 171 1
134 294 2
134 415 1
135 10 11
135 13 2
135 15 1
135 22 3
135 25 4
135 59 2
135 115 1
135 131 2
135 161 3
135 193 3
135 202 1
135 226 2
135 239 4
135 281 2
136 52 1
137 39 22
137 47 3
137 73 2
137 102 18
137 173 20
137 244 33
137 336 5
137 355 3
138 2 16
138 6 3
138 7 22
138 231 5
138 252 2
138 422 3
138 482 1
138 488 4
139 218 1
139 463 1
139 474 6
140 4 12
140 10 1
140 91 2
140 191 3
140 547 1
141 22 2
141 36 3
141 72 5
141 154 2
141 526 1
142 4 14
142 10 6
142 12 7
142 37 13
142 59 11
142 326 3
142 363 2
143 154 1
143 526 2
144 434 4
145 12 6
145 16 12
145 32 9
145 37 2
145 51 15
145 82 1
145 88 10
145 123 6
145 193 2
145 272 4
145 281 10
145 295 3
145 312 1
145 379 4
145 388 4
145 404 1
145 465 1
146 7 2
146 12 23
146 58 1
146 69 2
146 88 3
146 97 1
146 101 1
146 170 1
146 199 1
146 251 5
146 281 2
146 404 1
146 529 2
147 22 1
148 7 5
148 23 1
148 44 3
148 48 3
148 70 3
148 174 1
148 190 1
148 241 1
148 281 1
148 294 2
148 386 1
148 422 2
148 443 1
148 451 1
148 498 1
149 36 4
149 39 27
149 75 2
149 102 8
149 194 1
149 291 4
149 322 18
149 423 2
149 489 2
149 495 11
149 502 10
150 12 1
150 13 2
150 30 7
150 32 2
150 73 4
150 274 2
150 325 2
151 13 1
152 82 1
153 266 1
154 12 1
155 55 3
156 4 1
156 22 1
156 37 1
156 181 2
156 194 1
157 19 1
157 22 1
157 24 2
157 76 10
157 118 1
157 241 1
157 493 7
158 2 7
158 6 1
158 7 4
158 75 1
158 122 2
158 187 1
158 231 4
159 10 2
159 115 1
159 237 1
159 298 11
160 454 4
161 298 1
162 4 1
162 10 1
163 13 1
163 356 1
163 385 1
164 12 1
164 13 6
164 18 5
164 20 3
164 29 2
164 34 12
164 35 19
164 39 1
164 40 3
164 42 4
164 47 4
164 50 7
164 62 6
164 69 1
164 75 8
164 82 5
164 85 1
164 86 2
164 93 1
164 110 1
164 128 9
164 130 1
164 131 3
164 133 3
164 141 1
164 150 6
164 152 2
164 153 1
164 157 5
164 164 3
164 166 3
164 169 1
164 173 8
164 180 3
164 181 2
164 182 3
164 185 7
164 194 6
164 207 1
164 208 20
164 227 2
164 229 14
164 233 1
164 234 6
164 235 2
164 269 1
164 271 2
164 274 1
164 281 2
164 286 1
164 288 9
164 289 14
164 293 3
164 294 1
164 301 4
164 312 4
164 317 1
164 324 1
164 333 11
164 335 1
164 341 1
164 349 1
164 356 18
164 361 5
164 364 2
164 373 1
164 379 1
164 385 1
164 405 1
164 406 1
164 411 4
164 415 1
164 418 2
164 419 1
164 420 4
164 435 2
164 436 3
164 443 1
164 451 11
164 465 5
164 492 1
164 500 5
164 513 2
164 529 2
165 7 1
166 74 13
166 91 2
166 110 2
166 131 2
166 133 7
166 206 1
166 252 3
166 291 1
166 353 8
166 356 4
166 445 3
167 2 1
167 6 1
167 265 1
168 13 2
168 34 4
168 60 3
168 69 1
168 82 1
168 150 3
168 229 4
168 235 7
168 305 1
168 350 1
168 356 1
168 434 2
168 526 2
169 10 3
169 13 4
169 15 1
169 25 3
169 30 1
169 59 2
169 75 7
169 115 5
169 121 1
169 149 4
169 175 1
169 222 1
169 249 2
169 350 1
169 358 1
170 3 1
170 8 1
170 10 1
170 12 1
170 15 1
170 22 1
170 25 1
170 38 1
170 42 1
170 53 1
170 69 1
170 75 1
170 89 1
170 93 1
170 194 1
170 201 1
170 238 1
170 243 1
170 265 2
170 281 1
170 324 1
170 390 1
170 488 1
170 501 1
171 12 2
171 109 4
171 118 4
171 199 1
171 391 1
172 7 1
172 15 2
172 28 31
172 44 2
172 48 54
172 59 30
172 72 14
172 82 9
172 87 1
172 91 2
172 100 13
172 103 3
172 106 11
172 116 2
172 117 22
172 118 23
172 153 4
172 154 2
172 166 1
172 208 2
172 222 2
172 245 1
172 291 1
172 348 1
172 392 1
172 406 2
172 434 2
172 443 2
172 446 7
172 451 1
172 459 2
172 482 3
172 527 1
173 3 9
173 10 30
173 19 4
173 28 38
173 48 24
173 70 6
173 109 18
173 114 9
173 117 34
173 118 20
173 141 27
173 174 2
173 179 1
173 189 6
173 206 9
173 259 2
173 340 6
173 443 7
173 482 4
174 10 6
174 13 3
174 18 5
174 82 3
174 103 3
174 117 5
174 128 2
174 141 1
174 161 5
174 167 1
174 202 1
174 233 3
174 237 2
174 253 5
174 274 5
174 291 3
174 298 5
174 305 7
174 308 5
174 324 3
174 325 2
174 347 1
174 350 2
174 362 1
174 367 2
174 373 9
174 377 22
174 399 1
174 401 3
174 430 4
175 10 3
175 18 4
175 22 3
175 36 6
175 41 6
175 43 6
175 57 5
175 97 3
175 135 1
175 252 8
175 281 1
175 362 1
175 371 10
176 10 10
176 22 4
176 37 5
176 56 1
176 59 2
176 72 1
176 75 4
176 104 17
176 151 2
176 186 1
176 208 4
176 338 16
176 444 2
176 488 1
177 37 1
177 38 1
177 43 1
178 3 2
178 32 1
178 74 3
178 75 3
178 121 1
178 194 1
178 291 4
179 38 1
180 7 2
180 10 4
180 12 1
180 15 2
180 16 1
180 50 4
180 59 4
180 75 10
180 123 3
180 131 1
180 151 10
180 175 2
180 194 3
180 202 3
180 237 2
180 238 1
180 281 7
180 501 3
181 2 4
181 10 1
181 25 1
181 109 2
181 135 4
181 182 2
182 2 5
182 57 1
182 135 1
182 151 1
182 182 7
182 265 3
182 532 3
182 533 9
183 13 2
183 49 1
183 362 1
183 444 3
184 21 11
184 35 1
184 41 1
184 65 8
184 66 1
184 75 5
184 85 7
184 86 4
184 98 9
184 104 1
184 116 1
184 117 3
184 121 1
184 140 2
184 173 1
184 199 3
184 208 5
184 245 2
184 275 5
184 281 2
184 374 1
184 423 1
184 489 5
184 537 2
185 13 5
185 30 1
185 32 3
185 41 20
185 49 7
185 55 2
185 58 3
185 70 2
185 136 1
185 181 3
185 232 6
185 250 11
185 257 7
185 269 1
185 291 10
185 318 2
185 326 1
185 353 11
185 356 2
185 483 2
186 16 1
186 19 2
186 24 3
186 37 2
186 56 2
186 59 4
186 76 1
186 91 1
186 105 2
187 3 4
187 5 16
187 10 5
187 37 3
187 55 7
187 96 4
187 99 1
187 189 2
188 82 2
189 86 1
189 98 1
190 199 1
191 17 3
191 86 1
191 91 4
191 93 10
191 101 1
191 117 1
191 139 1
191 178 2
191 193 6
191 226 3
191 253 5
191 291 3
191 356 3
191 387 7
191 484 1
191 488 3
192 12 22
192 16 13
192 88 10
192 101 5
192 123 8
192 202 1
192 367 4
192 404 5
193 12 12
193 13 1
193 16 1
193 88 9
193 108 1
193 404 3
194 18 2
194 72 3
194 74 34
194 86 4
194 91 4
194 93 87
194 115 8
194 175 10
194 185 9
194 193 9
194 383 3
194 392 1
194 493 1
195 10 7
195 20 24
195 24 7
195 36 20
195 41 12
195 78 3
195 82 81
195 92 2
195 107 13
195 125 7
195 163 12
195 169 17
195 208 15
195 236 5
195 237 6
195 288 9
195 303 4
195 319 30
195 352 6
195 387 11
195 390 1
195 407 6
196 10 2
196 38 3
196 53 1
196 75 1
196 82 1
196 196 1
196 237 3
196 320 3
196 333 1
196 347 3
196 443 5
196 499 2
196 503 1
197 3 1
197 10 16
197 51 1
197 80 5
197 97 3
197 166 1
197 178 2
197 182 2
197 227 14
197 228 18
197 237 1
197 286 1
197 313 7
197 342 4
197 362 2
197 366 2
197 509 3
197 525 1
198 427 1
199 25 2
199 407 1
200 106 6
200 110 1
200 153 9
200 196 3
200 215 3
200 283 1
201 3 11
201 5 11
201 10 13
201 15 1
201 53 1
201 59 1
201 151 1
201 189 3
201 218 5
202 10 1
202 13 1
202 19 1
202 104 2
202 199 1
202 239 1
202 253 1
202 329 2
203 121 1
204 75 1
204 104 1
204 131 1
205 21 10
205 25 2
205 32 6
205 33 6
205 37 1
205 41 3
205 42 5
205 43 6
205 308 7
206 13 14
206 18 1
206 20 6
206 26 3
206 27 1
206 28 20
206 44 5
206 46 12
206 48 12
206 59 17
206 70 2
206 82 7
206 87 7
206 90 6
206 97 1
206 102 1
206 103 4
206 106 3
206 110 26
206 117 25
206 118 8
206 119 1
206 122 2
206 131 17
206 134 1
206 153 16
206 169 4
206 174 3
206 179 1
206 184 2
206 209 7
206 252 4
206 254 2
206 294 4
206 364 5
206 365 2
206 373 5
206 482 1
207 10 1
207 28 5
207 59 6
207 72 4
207 75 3
207 82 17
207 87 4
207 106 10
207 118 4
207 131 5
207 134 5
207 151 5
207 153 7
207 194 1
207 283 1
207 446 6
207 455 1
207 482 1
207 531 4
208 28 7
208 87 3
208 106 6
208 118 9
208 119 3
208 153 10
208 164 1
208 171 1
208 215 6
208 283 2
208 446 5
209 28 1
210 32 3
210 83 1
211 28 1
211 91 1
211 420 1
212 3 1
213 9 3
213 59 1
213 360 1
214 28 1
215 19 1
215 115 1
215 136 1
216 10 1
217 13 16
217 19 2
217 73 5
217 82 3
217 89 2
217 168 1
217 229 2
217 289 3
217 446 2
218 28 1
219 10 1
219 75 1
219 193 1
220 10 1
220 19 2
220 28 23
220 59 1
220 70 1
220 82 7
220 87 1
220 238 3
220 319 4
220 443 2
220 527 2
221 12 5
221 13 1
221 75 1
221 80 1
221 82 1
221 86 3
221 98 1
221 186 1
221 252 1
221 325 2
221 358 2
221 362 1
222 38 1
223 19 2
223 87 1
223 90 3
223 93 3
224 8 4
224 12 8
224 59 5
224 82 2
224 101 1
224 121 1
224 262 4
224 263 5
224 365 5
224 543 1
225 13 14
225 14 14
225 18 6
225 20 8
225 22 10
225 58 12
225 69 3
225 73 13
225 91 7
225 107 5
225 118 2
225 131 10
225 150 3
225 151 6
225 152 5
225 159 7
225 160 6
225 161 6
225 162 4
225 163 12
225 164 2
225 172 5
225 190 2
225 212 3
225 233 3
225 237 9
225 265 4
225 273 12
225 291 1
225 292 1
225 313 4
225 367 2
225 378 17
225 379 1
225 393 7
225 443 7
225 498 2
226 10 1
226 16 1
226 38 3
226 59 3
226 114 1
226 136 2
226 151 1
226 230 1
226 252 1
226 271 3
226 326 1
226 379 1
227 10 2
227 19 1
227 25 2
227 160 1
227 249 2
227 290 4
228 8 1
228 10 1
228 15 1
228 18 2
228 36 1
228 42 1
228 52 1
228 58 1
228 64 1
228 69 1
228 70 1
228 74 2
228 91 1
228 93 1
228 101 1
228 115 1
228 116 1
228 128 1
228 159 1
228 162 1
228 180 1
228 186 1
228 190 1
228 195 1
228 202 1
228 232 1
228 239 1
228 241 1
228 251 1
228 253 1
228 281 1
228 291 1
228 312 1
228 315 1
228 317 1
228 324 1
228 326 1
228 347 1
228 377 1
228 386 1
228 393 1
228 402 1
228 419 1
228 430 1
228 438 1
228 441 1
228 443 1
228 464 1
228 465 1
228 488 1
228 501 1
228 513 1
229 18 5
229 62 5
229 154 2
229 201 3
229 435 1
229 491 1
230 3 1
230 10 1
230 28 5
230 151 5
230 153 4
231 10 7
231 32 8
231 55 3
231 59 2
231 73 7
231 196 1
231 199 1
231 238 2
231 333 2
231 338 15
231 352 1
231 354 1
231 400 2
231 436 1
232 8 2
232 41 2
232 91 1
232 115 1
232 117 1
232 131 1
232 443 1
233 3 7
233 5 3
233 10 9
233 48 1
233 59 4
233 75 3
233 83 3
233 98 9
233 185 3
233 199 1
233 234 3
233 237 7
233 273 4
233 293 4
233 301 2
233 374 2
233 423 1
234 11 4
234 91 1
234 436 3
235 14 1
235 22 3
235 37 1
235 69 2
235 75 2
235 87 2
235 181 8
235 261 1
236 543 1
237 161 1
238 52 4
239 3 1
239 5 2
240 8 1
241 7 2
242 14 2
242 22 1
242 72 19
242 73 6
242 91 3
242 107 4
242 165 1
242 190 2
242 208 5
242 354 5
242 355 24
243 25 1
243 340 1
243 395 1
244 103 1
245 172 10
246 8 4
246 73 3
246 172 6
247 10 1
247 38 4
247 59 1
247 91 1
248 25 1
249 8 2
249 73 4
249 196 10
249 218 3
249 354 1
250 227 11
250 228 5
251 101 2
251 172 3
251 356 2
252 10 1
252 360 1
253 85 2
254 152 1
254 252 1
255 59 1
256 218 4
256 386 6
257 252 1
258 12 1
258 28 2
258 55 12
259 59 3
259 252 1
259 260 1
259 275 1
259 295 1
260 164 1
260 443 2
261 7 1
261 43 1
262 10 2
262 15 1
262 59 2
262 228 8
262 326 2
263 19 1
264 7 2
264 8 1
264 10 1
264 12 1
264 15 3
264 18 2
264 19 1
264 20 1
264 51 1
264 55 1
264 69 2
264 70 1
264 83 1
264 91 2
264 103 1
264 115 1
264 121 1
264 131 1
264 135 4
264 151 3
264 312 1
264 377 1
264 465 2
265 12 2
265 14 1
265 20 18
265 107 15
265 202 1
265 208 1
265 283 11
265 388 2
265 440 5
265 530 2
266 526 1
267 20 4
267 22 5
267 33 4
267 454 2
268 10 4
268 19 15
268 36 1
268 93 1
268 132 2
268 238 2
268 251 1
268 298 20
268 308 3
268 465 1
269 3 1
269 5 1
269 10 1
269 15 1
269 65 2
269 67 1
270 53 3
270 80 9
271 18 1
271 19 1
271 443 1
271 469 1
271 491 1
272 115 2
272 132 4
272 134 7
272 194 1
272 248 2
273 10 1
273 30 1
273 50 2
273 74 2
273 170 1
273 183 1
273 199 1
273 206 1
273 248 4
273 251 2
273 252 4
273 253 5
273 255 4
274 43 2
274 55 2
274 58 4
274 94 2
274 127 1
274 163 1
274 169 4
274 181 4
274 237 1
274 240 5
274 243 1
274 291 1
274 347 1
274 362 1
274 465 4
275 8 14
275 13 36
275 18 28
275 40 11
275 59 45
275 75 13
275 80 16
275 117 73
275 128 22
275 137 13
275 163 14
275 185 38
275 194 13
275 199 5
275 207 2
275 208 34
275 237 21
275 347 17
275 429 1
275 435 6
276 20 3
276 107 3
276 125 5
276 163 1
276 191 1
276 195 2
276 375 1
276 431 1
276 489 1
277 14 18
277 19 5
277 49 1
277 54 12
277 55 1
277 69 1
277 73 8
277 91 2
277 101 1
277 121 1
277 126 2
277 151 1
277 186 1
277 196 9
277 206 1
277 208 1
277 240 1
277 281 1
277 291 1
277 354 2
277 355 1
277 393 6
277 443 1
277 444 1
277 457 5
277 482 11
278 8 2
278 13 2
278 15 1
278 32 1
278 51 1
278 81 10
278 89 4
278 117 1
278 131 1
278 132 8
278 189 1
278 192 2
278 197 2
278 230 6
278 312 1
278 330 3
279 59 1
280 103 2
281 3 2
281 10 1
281 32 1
281 37 6
281 55 3
281 96 6
281 168 1
281 189 1
282 8 4
282 17 7
282 37 4
282 43 22
282 49 28
282 55 14
282 56 29
282 57 8
282 67 27
282 97 7
282 161 7
282 169 45
282 178 5
282 199 1
282 215 9
282 240 2
282 250 10
282 316 1
282 328 5
282 334 1
282 339 1
282 341 3
282 423 3
282 486 6
282 541 2
283 8 1
283 22 3
283 29 2
283 81 1
283 132 1
283 160 1
284 26 1
284 44 3
284 64 2
284 201 2
284 488 1
285 8 2
285 15 2
285 92 1
285 109 2
285 121 1
285 127 3
285 168 3
285 169 1
285 218 3
285 260 4
285 276 5
285 278 4
285 323 1
285 379 1
285 386 1
285 387 1
285 400 1
285 411 1
285 483 3
285 532 2
286 10 1
287 12 2
287 13 43
287 17 3
287 18 25
287 19 14
287 20 7
287 59 10
287 60 8
287 82 33
287 93 22
287 106 9
287 107 6
287 171 1
287 195 3
287 249 9
287 289 3
287 325 8
287 358 43
287 392 4
287 396 1
287 442 1
288 3 1
288 75 1
289 25 1
290 3 4
290 7 8
290 10 15
290 11 4
290 12 2
290 16 1
290 20 1
290 22 22
290 25 2
290 26 4
290 27 4
290 28 2
290 30 2
290 53 2
290 68 7
290 69 10
290 70 5
290 82 6
290 91 3
290 95 12
290 109 2
290 114 1
290 121 4
290 125 4
290 135 9
290 137 1
290 138 9
290 177 1
290 179 3
290 180 8
290 182 28
290 183 27
290 184 1
290 186 24
290 187 3
290 189 5
290 193 3
290 198 5
290 208 26
290 213 2
290 214 1
290 227 6
290 228 4
290 232 3
290 233 1
290 237 9
290 241 31
290 248 1
290 251 9
290 252 10
290 289 8
290 294 7
290 304 12
290 313 24
290 331 1
290 333 18
290 335 15
290 337 6
290 367 7
290 378 1
290 384 8
290 390 1
290 406 18
290 460 13
290 464 8
290 476 6
290 513 19
290 524 3
290 528 10
290 529 17
291 12 1
291 29 3
291 48 2
291 60 4
291 82 1
291 87 2
291 101 9
291 149 3
291 249 2
291 252 2
292 301 1
292 423 1
293 193 5
294 137 8
294 182 4
294 273 1
295 92 1
295 101 1
295 181 2
295 194 1
295 416 2
296 194 1
296 393 2
296 462 1
297 14 2
297 19 4
297 51 11
297 72 1
297 73 2
297 91 1
297 93 2
297 154 2
297 183 1
297 188 1
297 204 2
297 354 2
297 393 7
297 396 14
298 12 15
298 19 1
298 29 1
298 36 4
298 49 10
298 69 2
298 70 2
298 101 1
298 111 4
298 115 2
298 125 13
298 175 3
298 386 4
298 465 1
298 482 1
298 531 1
299 16 1
299 57 2
299 81 1
299 193 1
299 195 1
299 198 1
299 498 1
299 534 2
300 10 8
300 19 2
300 73 7
300 91 2
300 122 1
300 151 1
300 208 2
300 213 3
300 257 7
300 308 1
300 345 1
300 358 1
301 28 8
301 81 4
301 420 18
302 88 2
302 502 4
303 3 1
303 189 1
304 13 1
304 60 1
304 82 1
304 201 1
304 289 2
304 312 1
304 501 3
305 51 2
305 271 2
306 2 1
306 6 3
306 13 1
306 16 2
306 17 1
306 18 1
306 24 1
306 27 1
306 43 2
306 69 1
306 127 1
306 131 2
306 193 1
306 196 1
306 251 3
306 488 1
307 3 1
307 10 1
307 189 1
308 4 1
308 51 2
308 199 1
308 329 2
308 345 3
309 121 11
309 208 1
310 8 2
311 3 11
311 10 4
311 15 1
311 59 3
311 75 5
311 115 2
311 121 1
311 165 3
311 273 1
311 291 1
311 345 1
311 352 2
311 428 1
312 10 2
312 53 4
312 72 3
312 202 7
312 238 2
312 355 2
312 366 1
312 368 6
313 10 4
313 24 7
313 27 2
313 37 1
313 50 2
313 53 1
313 59 1
313 75 9
313 122 2
313 194 1
314 18 1
314 19 2
314 82 1
314 193 2
314 226 1
314 239 1
314 444 1
315 72 1
316 7 10
316 13 8
316 19 10
316 24 1
316 27 2
316 37 6
316 49 1
316 72 4
316 93 2
316 193 11
316 362 6
316 422 5
317 14 1
317 24 10
317 27 6
317 50 3
317 75 9
317 194 1
318 194 1
318 265 4
319 10 5
319 12 4
319 13 1
319 15 1
319 16 2
319 18 5
319 20 1
319 35 2
319 75 5
319 82 1
319 101 1
319 115 2
319 117 3
319 128 3
319 131 4
319 132 3
319 135 1
319 164 1
319 175 10
319 182 1
319 191 2
319 194 2
319 199 1
319 201 1
319 208 1
319 237 1
319 291 1
319 312 3
319 386 1
319 443 1
320 70 1
320 312 1
321 19 3
321 44 1
321 48 2
321 49 5
321 51 1
321 86 3
321 93 7
321 101 4
321 191 9
321 201 6
321 229 2
321 385 1
321 457 19
321 488 2
322 7 1
322 68 3
322 82 1
322 91 1
322 239 3
322 369 1
322 411 8
323 8 16
323 12 4
323 16 8
323 20 19
323 43 7
323 82 25
323 91 1
323 107 6
323 123 5
323 125 10
323 131 5
323 132 1
323 185 13
323 278 2
323 295 17
323 301 4
323 319 21
323 403 12
323 495 9
323 539 1
323 550 1
323 552 3
324 45 1
325 12 12
325 13 78
325 16 1
325 19 16
325 20 1
325 43 11
325 54 29
325 57 8
325 58 6
325 62 31
325 78 5
325 94 3
325 113 9
325 178 1
325 250 9
325 289 5
325 294 6
325 316 2
325 353 23
325 427 8
325 428 2
325 472 5
326 19 1
326 93 1
326 122 2
326 132 1
326 176 1
326 208 2
326 313 1
326 386 2
327 12 1
327 13 8
327 16 1
327 18 7
327 20 5
327 44 9
327 60 4
327 62 6
327 64 10
327 69 12
327 78 4
327 97 2
327 102 5
327 107 2
327 127 1
327 128 1
327 170 6
327 175 1
327 204 1
327 208 6
327 229 8
327 244 4
327 255 1
327 281 1
327 289 14
327 292 2
327 323 1
327 377 1
327 385 1
327 387 1
327 403 1
327 430 1
327 453 6
327 465 1
327 489 10
328 12 1
329 10 2
329 59 5
329 141 4
329 151 3
329 265 2
329 366 2
330 4 1
330 7 1
330 13 4
330 19 1
330 34 7
330 35 2
330 42 2
330 50 8
330 75 2
330 85 1
330 121 1
330 193 1
330 238 7
330 245 2
330 248 1
330 297 1
330 308 4
330 500 6
331 10 1
331 75 1
331 141 1
331 194 1
331 202 1
331 362 1
331 497 3
331 498 3
332 7 8
332 13 1
332 31 4
332 47 2
332 48 4
332 68 12
332 85 11
332 92 3
332 101 1
332 121 1
332 141 7
332 152 13
332 156 6
332 164 8
332 178 1
332 221 1
332 275 1
332 291 2
332 347 1
332 415 2
332 443 7
332 461 1
332 465 1
332 477 9
332 488 5
333 49 1
333 67 14
333 97 2
333 169 6
333 199 1
333 250 1
333 423 1
333 486 3
334 10 1
334 15 1
334 16 1
334 193 1
334 197 2
334 218 1
334 239 1
334 345 1
335 10 2
335 12 8
335 25 4
335 48 3
335 49 4
335 101 5
335 149 5
335 172 2
336 3 1
336 161 1
336 188 1
336 201 3
336 237 1
336 315 3
337 101 1
337 407 2
337 526 2
338 2 3
338 30 7
338 31 4
338 37 3
338 43 1
338 49 1
338 58 1
338 91 1
338 96 8
338 123 1
338 168 3
338 198 2
338 308 1
338 381 2
338 384 2
338 475 3
338 508 1
339 52 4
339 91 1
339 92 1
339 109 1
339 115 3
339 141 1
339 164 5
339 237 2
339 258 3
340 11 2
340 13 8
340 18 3
340 19 3
340 69 17
340 186 2
340 226 1
340 239 3
340 251 9
340 271 1
341 2 2
341 22 1
341 75 1
342 49 4
342 70 1
342 84 2
342 87 2
342 163 6
342 295 1
342 363 2
342 465 3
342 484 3
343 10 5
343 18 18
343 20 2
343 28 41
343 62 13
343 82 12
343 91 2
343 107 2
343 109 49
343 115 3
343 116 2
343 117 28
343 120 13
343 131 3
343 141 38
343 150 2
343 202 1
343 237 4
343 245 2
343 313 4
343 365 1
343 387 7
343 412 1
343 438 15
344 13 1
344 47 1
344 50 21
344 132 1
344 151 2
344 243 2
344 248 4
345 3 1
345 10 1
345 15 1
346 10 2
346 17 3
346 18 2
346 28 27
346 61 1
346 62 18
346 78 2
346 84 1
346 94 1
346 95 11
346 100 1
346 107 3
346 109 54
346 115 2
346 117 72
346 119 1
346 120 32
346 127 2
346 128 2
346 141 27
346 150 2
346 166 21
346 167 28
346 191 1
346 218 4
346 308 5
346 312 1
346 365 14
346 387 10
346 420 9
346 438 41
346 498 8
346 524 4
346 529 3
347 68 1
347 75 10
347 86 2
347 122 7
347 131 6
347 159 4
347 194 5
347 237 2
347 273 2
347 401 1
348 22 1
349 8 17
349 13 3
349 15 3
349 22 11
349 93 2
349 131 5
349 151 4
349 186 2
349 191 4
349 204 4
349 218 64
349 242 12
349 282 4
349 311 1
349 386 2
349 482 2
349 497 2
350 10 1
350 13 1
350 16 3
350 18 6
350 46 3
350 77 1
350 78 8
350 91 1
350 141 9
350 151 3
350 275 1
350 283 3
350 366 2
351 3 10
351 10 5
351 15 1
351 29 9
351 75 3
351 82 2
351 121 1
351 175 2
351 377 3
352 3 1
352 189 1
353 70 3
353 87 1
354 7 2
354 48 2
354 70 3
354 82 2
354 239 1
354 260 1
354 269 4
354 291 5
354 347 2
354 356 2
354 471 1
355 352 4
355 440 46
356 9 3
356 10 1
356 13 3
356 59 1
357 25 2
357 378 23
358 12 18
358 13 20
358 17 13
358 20 7
358 59 23
358 82 32
358 93 8
358 101 13
358 103 5
358 107 87
358 123 1
358 195 19
358 283 6
358 289 1
358 317 2
358 364 15
358 392 2
358 412 1
358 425 7
359 29 1
359 520 1
360 12 3
360 13 2
360 87 5
360 93 3
360 95 7
360 225 2
360 367 2
360 392 2
360 394 1
360 408 13
360 434 4
360 482 1
361 13 1
361 63 1
361 252 1
362 3 7
362 12 4
362 20 2
362 29 7
362 92 1
362 164 3
362 166 11
362 189 1
362 199 1
362 319 1
362 355 36
362 418 4
362 443 7
362 477 1
362 489 2
363 13 2
363 18 1
363 22 1
363 24 2
363 36 2
363 69 1
363 78 1
363 85 1
363 91 2
363 128 2
363 156 1
363 160 1
363 175 1
363 186 2
363 208 1
363 261 1
363 303 2
363 324 1
363 377 1
364 431 1
365 3 1
366 403 1
367 13 3
368 5 1
368 13 1
368 25 5
368 47 5
368 60 1
368 74 10
368 87 1
368 102 1
368 103 1
368 149 2
368 249 5
368 291 3
368 350 1
369 68 1
369 91 1
369 122 1
369 192 1
369 266 3
369 281 1
370 43 1
370 57 1
370 127 1
370 250 2
370 313 1
370 412 1
370 460 2
371 10 4
371 175 1
371 298 16
371 373 1
372 13 2
372 60 1
372 91 1
372 96 3
372 141 7
372 168 1
372 311 1
372 325 1
372 377 3
373 15 2
373 78 1
373 102 3
373 109 1
373 131 1
373 208 1
373 214 1
373 274 1
373 276 1
373 278 1
373 323 1
373 387 1
373 388 1
373 399 1
373 412 1
373 491 2
374 14 3
374 18 1
374 19 1
374 20 20
374 41 8
374 107 5
374 109 22
374 128 1
374 218 3
374 308 1
374 320 4
374 438 4
374 529 1
375 122 10
375 199 4
375 208 3
375 266 24
375 273 1
375 281 5
375 334 3
375 423 9
376 36 8
376 82 2
376 115 1
377 2 1
377 8 6
377 10 3
377 12 1
377 13 3
377 15 2
377 18 1
377 19 9
377 35 4
377 51 1
377 55 6
377 59 1
377 69 1
377 82 1
377 91 5
377 92 1
377 93 2
377 125 1
377 131 2
377 135 1
377 179 4
377 180 2
377 181 4
377 182 1
377 183 2
377 184 1
377 185 3
377 186 3
377 188 3
377 189 1
377 193 2
377 198 2
377 211 8
377 223 2
377 241 1
377 251 1
377 252 2
377 308 1
377 311 1
377 331 3
377 333 1
377 378 2
377 464 1
377 528 1
377 535 1
378 2 1
378 10 1
378 13 1
378 25 1
378 49 1
378 51 1
378 55 2
378 91 2
378 93 1
378 95 1
378 125 1
378 131 1
378 138 1
378 179 1
378 182 1
378 183 2
378 184 1
378 186 1
378 187 1
378 188 1
378 189 1
378 198 1
378 211 1
378 223 5
378 224 1
378 313 1
378 367 2
378 378 6
379 51 3
379 183 1
379 186 2
379 251 1
380 18 1
380 85 1
380 93 2
380 126 1
380 130 1
380 167 5
380 204 1
380 225 3
380 243 2
380 261 2
380 291 2
380 334 1
380 361 7
380 362 1
380 379 6
381 41 4
381 76 3
381 78 1
381 82 21
381 83 1
381 91 5
381 92 1
381 103 27
381 115 2
381 126 1
381 190 1
381 252 16
381 333 25
381 363 1
381 364 21
381 389 5
381 399 3
381 408 9
381 476 15
381 529 2
381 530 2
382 75 1
382 183 3
382 194 2
382 251 1
382 482 3
383 59 2
383 75 3
383 82 2
383 116 1
383 125 2
383 161 3
383 194 1
383 407 1
384 225 2
384 361 2
384 392 2
384 408 11
385 109 29
385 141 14
386 16 1
387 13 1
388 28 1
388 47 1
389 10 6
389 16 2
389 18 2
389 24 1
389 29 8
389 53 3
389 67 4
389 82 3
389 87 7
389 91 6
389 110 2
389 118 4
389 126 1
389 153 8
389 237 2
389 274 3
389 291 2
389 295 2
389 306 6
389 334 3
389 345 1
389 364 3
389 367 1
389 379 4
389 386 3
389 387 3
389 412 1
389 474 2
389 485 2
389 486 3
389 487 1
389 516 1
390 19 5
390 36 3
390 84 16
390 237 1
390 257 17
390 303 15
390 341 5
390 362 16
390 367 1
390 419 11
390 465 1
391 28 2
392 3 15
392 4 1
392 10 7
392 15 2
392 76 5
392 132 7
392 159 4
392 185 2
392 186 1
392 188 1
392 189 1
392 197 3
392 208 1
392 230 8
392 237 7
392 291 1
392 293 1
392 386 8
392 438 1
392 533 2
393 125 2
393 199 1
393 206 1
394 16 1
394 38 1
394 236 1
395 4 11
395 29 2
395 140 1
395 227 7
395 313 1
395 342 3
395 351 1
396 155 5
396 178 7
396 356 1
397 10 1
397 16 1
397 18 1
397 19 3
397 20 1
397 53 1
397 91 1
397 107 1
397 137 1
397 208 1
398 8 1
398 15 1
398 59 1
398 107 2
398 141 1
398 366 1
399 24 4
399 37 2
399 155 1
399 193 4
399 226 1
399 240 1
399 271 2
399 289 1
399 381 2
399 383 5
400 9 2
400 19 1
400 20 1
400 175 2
401 16 1
401 20 3
401 27 1
401 99 2
401 126 1
401 194 5
401 269 1
401 291 2
401 306 2
401 334 3
401 345 7
401 364 1
401 379 1
401 385 1
401 392 1
401 485 1
401 486 1
401 487 1
401 516 1
402 9 6
403 10 1
403 11 1
403 19 4
404 8 7
404 12 4
404 16 9
404 20 7
404 59 7
404 60 5
404 62 1
404 75 6
404 101 4
404 107 19
404 125 10
404 131 6
404 152 1
404 163 6
404 171 1
404 194 3
404 202 13
404 218 9
404 233 5
404 237 5
404 274 1
404 278 7
404 286 5
404 317 4
404 323 5
404 325 1
404 335 13
404 364 8
404 414 6
404 451 7
404 470 4
404 475 7
404 492 2
405 16 1
405 19 3
405 32 1
405 93 2
405 103 2
405 243 7
405 421 1
405 526 2
406 526 1
407 73 3
407 82 18
407 84 4
407 92 1
407 96 1
407 113 18
407 208 1
407 288 1
407 319 28
407 322 14
408 12 8
408 75 1
408 101 1
408 102 1
408 152 4
408 163 3
408 169 9
408 173 1
408 195 1
408 275 3
408 295 1
408 364 4
408 387 2
408 415 4
408 540 1
408 541 4
409 59 10
409 121 2
409 122 3
409 208 4
410 3 3
410 28 3
410 87 1
410 135 1
410 238 1
411 110 2
411 166 4
411 328 4
412 37 1
412 53 1
412 99 1
412 318 1
413 10 1
413 13 1
413 34 7
413 68 5
413 82 4
413 128 4
413 159 2
413 171 1
413 350 1
413 357 1
413 365 6
413 399 5
413 436 1
413 526 5
413 531 3
414 92 1
415 31 1
415 59 2
415 118 4
415 135 2
416 8 2
416 39 1
416 75 1
416 199 2
417 11 1
418 10 1
418 38 1
418 114 1
419 10 4
419 12 6
419 13 1
419 91 2
419 104 12
419 110 1
419 135 6
419 186 2
419 199 1
419 220 2
419 253 1
419 281 1
419 329 2
419 338 10
420 41 9
420 121 2
420 151 4
420 226 6
420 475 1
421 7 1
421 20 1
421 133 1
421 192 1
421 301 2
421 325 1
422 7 1
422 17 2
422 49 16
422 56 2
422 58 8
422 68 7
422 81 14
422 178 3
422 191 2
422 250 10
422 273 2
422 305 2
422 316 4
422 328 10
422 362 7
422 369 4
422 370 24
422 371 36
423 18 5
423 41 1
423 46 2
423 87 2
423 98 3
423 100 6
423 106 1
423 139 1
423 319 1
423 323 2
424 12 1
424 50 2
424 368 1
424 444 3
424 445 1
425 185 1
426 218 1
427 22 1
427 186 1
428 8 1
428 10 3
428 122 1
428 131 1
428 379 1
428 390 1
428 394 1
428 395 3
429 98 1
429 249 4
429 314 2
429 359 1
430 36 1
430 72 2
430 396 2
431 12 13
431 115 1
431 282 1
431 391 5
431 475 5
431 526 1
432 12 2
432 59 2
432 72 2
432 103 1
432 135 14
432 136 3
432 325 5
432 326 8
433 3 6
433 16 3
433 91 4
433 103 2
433 117 5
433 152 2
433 201 7
434 20 3
434 36 1
434 86 3
434 109 2
434 151 1
434 208 1
434 313 1
434 362 2
434 367 1
434 393 1
434 498 1
435 8 2
435 21 6
435 22 2
435 37 3
435 43 7
435 50 1
435 57 1
435 76 2
435 93 2
435 136 1
435 182 1
436 2 1
436 19 16
436 22 2
436 68 2
436 208 1
437 8 1
437 15 1
437 16 1
437 93 2
437 121 2
437 123 1
437 135 5
437 151 8
437 211 1
437 272 2
437 283 2
437 348 1
437 526 1
437 531 2
438 13 1
438 19 2
438 74 3
438 93 1
438 262 1
438 273 1
438 367 2
438 392 2
438 408 2
439 15 1
439 22 1
440 81 5
440 107 2
440 305 4
440 384 1
440 519 2
441 10 9
441 37 4
441 43 10
441 51 6
441 56 16
441 57 14
441 59 8
441 86 1
441 96 4
441 98 1
441 117 11
441 123 1
441 169 29
441 191 26
441 193 4
441 201 5
441 218 31
441 232 17
441 242 6
441 257 7
441 265 17
441 269 5
441 296 41
441 315 2
441 320 1
441 362 4
441 378 16
441 383 1
441 423 17
441 457 34
441 486 1
441 488 8
441 490 1
442 102 1
443 11 3
443 48 1
443 59 1
443 72 2
444 8 1
445 82 1
445 86 1
445 131 1
446 75 1
446 76 1
446 194 1
446 305 1
447 75 9
447 82 4
447 86 6
447 93 3
447 122 1
447 192 2
447 273 5
447 291 6
447 362 1
447 518 1
447 524 7
448 91 1
448 175 1
448 245 2
449 12 2
450 13 1
450 14 7
450 19 1
450 32 8
450 33 1
450 73 8
450 91 3
450 183 2
450 196 1
450 354 1
451 72 3
451 111 2
452 43 4
452 71 2
452 118 3
452 181 1
452 288 2
452 376 2
452 383 3
452 497 1
453 194 1
454 12 2
454 18 1
454 75 2
454 87 2
454 98 6
454 139 1
454 323 1
455 2 1
455 7 7
455 13 2
455 16 2
455 22 2
455 40 1
455 75 6
455 103 5
455 193 16
455 194 4
455 297 5
455 301 16
455 315 3
455 402 1
455 422 1
455 467 1
456 59 1
457 493 2
458 474 1
459 241 1
460 8 1
460 63 2
460 152 2
460 155 1
460 193 1
460 194 2
460 199 1
460 226 1
460 239 1
460 284 1
461 12 12
461 24 7
461 87 3
461 122 2
461 135 1
461 295 2
462 8 15
462 16 7
462 43 1
462 63 9
462 92 5
462 173 19
462 194 3
462 312 1
463 20 2
463 43 1
463 107 3
463 163 1
463 178 4
463 267 3
463 295 1
463 317 2
463 364 6
463 386 1
463 392 3
464 155 1
464 193 1
464 226 1
464 281 2
464 356 22
464 414 15
464 506 1
465 3 2
465 13 8
465 15 1
465 19 3
465 35 14
465 128 2
465 132 6
465 191 1
465 193 5
465 297 1
465 301 5
465 355 6
465 500 1
465 501 2
465 505 1
465 511 2
465 513 8
466 32 3
466 43 1
466 49 1
466 54 3
466 101 4
466 154 2
466 163 5
466 178 3
466 185 4
466 219 1
466 232 4
466 245 2
466 281 2
466 301 2
466 313 1
466 322 9
466 323 5
466 375 3
466 385 2
466 386 2
466 387 8
466 513 2
467 81 3
467 252 1
467 297 1
468 24 11
468 79 1
468 126 1
468 150 5
468 191 11
468 218 5
468 232 6
468 311 4
468 486 4
469 193 1
470 17 7
470 52 3
470 66 1
470 85 5
470 92 1
470 110 1
470 117 1
470 155 3
470 164 3
470 233 1
470 237 2
470 396 1
470 431 1
470 443 10
470 512 1
471 50 1
471 59 3
472 131 2
472 282 4
473 36 14
473 82 10
473 107 4
473 125 2
473 205 2
473 273 5
473 305 1
473 389 7
473 407 5
474 13 2
475 90 1
476 10 1
476 119 1
476 131 1
477 16 1
477 377 1
477 389 6
477 451 2
478 24 19
478 191 1
479 68 5
479 243 1
480 82 2
480 458 1
481 19 1
482 12 9
482 17 17
482 20 4
482 101 7
482 106 1
482 152 5
482 154 1
482 195 10
482 241 1
482 245 6
482 278 1
482 289 11
482 379 7
482 403 3
482 443 6
482 496 1
483 11 1
483 70 1
483 71 3
483 100 2
483 496 2
484 407 2
485 15 1
485 51 1
485 115 1
486 10 1
486 47 1
486 60 1
486 96 1
486 168 1
487 8 1
487 13 1
487 47 2
487 117 1
487 170 2
488 13 1
488 47 4
488 135 15
488 136 2
488 170 2
488 326 2
489 10 1
489 13 1
489 19 1
489 28 1
489 32 1
489 59 1
490 12 5
491 2 2
491 8 1
491 37 3
491 47 3
491 135 3
491 282 2
491 311 1
491 441 1
492 295 1
492 304 14
493 11 1
493 13 10
493 18 1
493 19 1
494 63 2
495 68 1
495 72 2
495 76 1
495 136 1
495 206 3
495 245 2
495 313 1
495 524 1
496 89 7
497 160 1
498 10 4
498 12 3
498 15 1
498 16 1
498 118 8
498 135 12
498 137 1
499 14 1
499 19 1
499 33 1
499 73 1
499 91 1
499 354 1
500 501 1
501 7 1
501 13 4
501 16 3
501 32 4
501 49 5
501 70 2
501 76 5
501 93 1
501 100 3
501 115 4
501 252 11
501 316 1
501 348 2
502 43 4
502 52 1
502 199 1
503 22 2
503 68 2
503 69 1
503 91 1
503 186 1
503 218 1
503 281 1
504 10 1
504 49 1
504 59 1
504 132 1
504 183 4
504 208 1
505 8 1
505 89 2
505 98 1
506 10 1
506 22 1
506 38 1
506 93 1
506 135 1
506 155 1
506 186 1
506 193 1
506 208 1
506 226 1
506 383 1
507 444 1
508 11 3
508 20 1
508 35 2
508 75 1
508 103 4
509 408 2
510 11 19
510 16 2
510 59 5
510 82 1
510 103 1
510 252 8
510 321 5
511 8 1
511 12 2
511 16 1
511 30 4
511 59 2
511 123 2
511 308 1
511 321 2
512 12 1
512 17 3
512 20 1
512 39 10
512 102 3
512 305 1
512 427 2
513 242 1
514 18 1
514 54 3
514 126 2
514 281 1
514 289 1
514 379 2
514 423 2
514 498 3
515 17 1
515 19 9
515 20 4
515 29 4
515 32 1
515 37 2
515 43 1
515 49 2
515 54 1
515 59 6
515 67 1
515 86 2
515 107 30
515 117 5
515 178 10
515 266 2
515 272 5
515 294 1
515 315 1
515 345 3
515 371 1
515 440 15
515 533 1
516 111 1
517 10 2
517 37 1
517 51 1
517 104 5
517 338 3
517 363 2
518 218 1
519 41 1
519 65 1
519 407 1
519 436 1
520 8 1
520 15 1
520 20 1
520 60 2
520 68 8
520 85 3
520 107 1
520 121 2
520 131 6
520 202 3
520 206 1
520 208 2
520 237 2
520 243 1
520 245 2
520 281 5
520 324 2
520 465 5
521 21 13
521 24 4
521 135 2
522 13 1
523 14 1
524 7 6
524 18 1
524 85 1
524 167 1
524 422 1
525 265 2
526 12 6
526 43 2
526 74 5
526 82 1
526 93 19
526 387 5
526 391 12
527 4 7
527 10 7
527 37 6
527 55 2
527 67 4
527 75 2
527 86 2
528 311 4
528 337 3
528 488 1
529 10 2
529 13 2
529 15 1
529 18 3
529 59 1
529 104 3
529 239 6
530 22 1
530 59 3
530 91 2
530 92 3
531 10 1
531 38 1
531 75 1
532 38 1
533 10 2
533 132 4
533 228 3
534 2 1
534 7 1
534 8 11
534 13 1
534 14 6
534 19 2
534 21 7
534 22 9
534 24 2
534 37 15
534 41 1
534 43 10
534 50 1
534 51 2
534 75 13
534 93 11
534 110 1
534 133 15
534 151 4
534 186 7
534 194 9
534 208 2
534 220 1
534 261 5
534 423 1
535 3 1
535 106 1
535 151 2
535 220 1
536 3 18
536 5 19
536 10 12
536 189 9
536 237 8
536 294 17
536 362 1
536 379 1
536 438 2
536 444 1
536 525 3
536 533 2
537 15 4
537 16 1
537 20 12
537 90 40
537 91 3
537 92 5
537 94 3
537 131 2
537 202 3
537 261 1
537 291 11
537 301 1
537 313 2
537 355 5
537 362 1
537 367 2
537 419 2
537 423 2
537 434 2
537 443 1
537 465 2
537 474 1
537 498 5
538 24 17
538 49 3
538 251 30
538 255 1
538 286 5
538 294 5
538 326 2
538 428 1
538 447 2
538 475 6
538 494 3
539 13 2
539 50 4
539 52 2
539 82 1
539 88 9
539 89 5
539 93 10
539 107 2
539 108 2
539 135 1
539 137 3
539 159 3
539 171 1
539 190 1
539 193 1
539 236 1
539 273 10
539 275 1
539 283 5
539 290 1
539 303 15
539 304 5
539 334 1
539 372 2
539 388 8
539 396 1
539 547 3
540 10 16
540 19 2
540 49 17
540 59 32
540 96 8
540 137 3
540 265 14
540 352 12
540 362 21
541 243 1
542 176 1
543 69 1
543 75 1
543 82 12
543 86 2
543 87 4
543 98 2
543 119 1
543 139 2
543 315 2
543 374 3
543 462 2
544 86 1
545 133 2
545 208 1
545 396 1
545 465 1
546 64 1
546 125 2
546 201 1
546 239 3
546 453 5
546 489 10
547 199 1
548 104 2
548 252 1
549 3 3
549 4 1
549 29 1
549 75 1
549 101 1
549 104 1
549 199 1
550 164 2
551 91 1
552 135 1
553 21 1
553 35 2
553 138 4
554 15 1
554 20 7
554 44 3
554 54 2
554 73 4
554 107 3
554 238 2
554 281 1
554 297 1
554 367 2
554 375 1
555 282 1
556 12 8
556 13 10
556 16 10
556 18 2
556 60 11
556 70 3
556 75 4
556 76 16
556 82 24
556 87 2
556 117 12
556 134 8
556 167 1
556 185 6
556 194 8
556 201 2
556 208 23
556 237 7
556 291 2
556 295 4
556 324 4
556 357 11
556 395 2
556 469 2
556 477 3
556 520 1
557 239 1
557 361 8
558 37 1
559 3 5
559 12 4
559 20 2
559 91 1
559 152 1
560 16 2
560 18 1
560 39 4
560 76 2
560 131 2
561 18 1
561 30 5
561 57 1
561 75 1
561 110 1
561 131 1
561 170 1
561 178 3
561 199 1
562 12 17
562 13 4
562 20 4
562 34 6
562 82 6
562 356 2
562 387 7
562 407 5
562 493 3
563 8 1
563 20 1
563 40 1
563 63 3
563 91 3
563 121 2
563 176 4
563 208 2
563 238 4
563 318 1
563 355 5
564 151 11
564 299 2
565 31 3
565 44 1
565 104 15
565 154 3
565 226 3
565 237 3
565 238 8
565 242 4
565 301 1
565 338 7
565 355 5
565 368 3
565 379 8
565 395 6
565 400 6
565 465 4
565 479 1
565 497 6
565 529 3
565 537 1
566 3 3
566 10 13
566 13 2
566 15 2
566 17 2
566 18 3
566 20 3
566 47 1
566 75 10
566 110 11
566 121 3
566 122 10
566 137 1
566 192 5
566 194 5
566 202 14
566 203 1
566 208 5
566 218 9
566 406 1
566 431 1
567 12 2
567 13 3
567 18 30
567 82 16
567 153 16
567 172 1
567 185 2
567 249 4
567 362 4
567 379 5
567 408 6
567 528 1
568 10 3
568 12 6
568 13 2
568 43 2
568 59 2
568 82 1
568 104 4
568 152 1
568 199 1
568 338 8
569 13 3
569 20 1
569 24 4
569 48 3
569 55 1
569 56 2
569 58 2
569 62 3
569 69 3
569 78 4
569 83 1
569 87 7
569 91 1
569 113 3
569 125 3
569 131 4
569 132 1
569 179 7
569 182 2
569 183 27
569 185 4
569 187 2
569 188 4
569 189 1
569 196 3
569 209 2
569 220 1
569 223 7
569 224 5
569 232 2
569 241 3
569 249 1
569 289 10
569 291 1
569 308 2
569 311 6
569 352 1
569 367 1
569 372 1
569 373 4
569 377 6
569 385 9
570 10 1
570 12 2
570 14 3
570 32 4
570 33 1
570 41 3
570 51 11
570 75 4
570 93 1
570 101 2
570 121 1
570 128 3
570 153 2
570 163 10
570 196 5
570 197 9
570 208 1
570 230 1
570 232 2
570 259 6
570 260 8
570 291 1
570 303 3
570 312 1
570 318 1
570 340 6
570 362 1
570 367 5
570 375 2
570 393 24
570 443 2
570 462 6
570 475 1
570 499 1
571 24 2
571 37 3
571 43 3
571 51 1
571 52 5
571 56 11
571 57 13
571 81 1
571 96 3
571 117 26
571 169 8
571 191 3
571 237 4
571 251 5
571 257 11
571 265 8
571 296 16
571 320 3
571 362 7
571 371 2
571 379 7
571 423 6
571 457 11
572 11 2
572 26 1
572 44 6
572 65 9
572 103 8
572 125 1
572 137 2
572 138 2
572 154 5
572 185 3
572 227 29
572 228 6
572 232 2
572 297 2
572 313 2
572 342 7
572 351 3
572 385 2
572 427 6
572 488 5
573 19 1
573 22 4
573 37 4
573 91 1
573 92 2
573 123 4
573 156 1
573 208 4
573 218 1
573 319 5
574 417 1
575 7 2
575 10 4
575 22 2
575 47 1
575 49 2
575 59 2
575 119 2
575 231 3
576 128 1
576 435 1
576 444 3
577 210 1
577 214 1
578 176 1
578 379 1
579 13 1
579 201 6
579 212 3
580 93 1
580 101 1
580 108 1
580 150 2
580 163 14
580 167 1
580 211 5
580 237 2
580 243 1
580 251 8
580 252 6
581 85 1
581 444 1
582 10 10
582 24 4
582 29 12
582 37 11
582 51 12
582 55 3
582 69 1
582 75 7
582 86 17
582 98 15
582 122 5
582 136 2
582 191 8
582 204 18
582 218 25
582 232 8
582 242 14
582 251 36
582 257 24
582 265 7
582 269 20
582 296 7
582 326 12
582 374 7
582 423 3
582 457 3
582 488 1
583 101 1
583 155 1
583 193 1
583 195 2
583 239 1
583 429 1
584 16 1
584 202 1
585 65 1
585 260 2
586 456 1
587 73 1
587 500 1
588 291 2
589 12 7
589 125 4
589 366 1
589 387 9
589 391 24
589 475 3
590 8 2
591 27 1
591 55 9
591 57 1
591 58 3
591 240 9
592 64 2
592 85 2
592 125 6
592 295 2
592 433 1
592 489 5
593 76 19
593 90 3
593 91 3
593 103 6
593 115 2
593 191 9
593 199 1
593 262 1
593 279 1
593 295 5
593 320 5
593 443 8
593 452 8
593 524 1
594 36 2
594 196 1
594 236 2
594 266 2
594 400 1
594 423 3
595 265 1
596 5 19
596 16 7
596 20 3
596 37 14
596 99 5
596 107 2
596 110 30
596 121 2
596 242 2
596 264 7
596 291 2
596 305 3
596 316 7
596 317 3
596 388 4
597 49 1
597 52 6
597 67 1
597 79 8
597 91 3
597 94 1
597 117 4
597 122 2
597 125 9
597 126 1
597 169 5
597 179 1
597 192 2
597 206 1
597 237 1
597 261 1
597 266 14
597 334 4
597 341 1
597 345 24
597 352 1
597 362 4
597 376 3
597 411 1
597 423 9
597 443 3
597 475 1
597 498 3
597 525 11
598 10 1
598 265 4
598 412 1
599 104 1
599 338 1
600 16 1
600 20 1
600 110 3
600 152 12
600 163 3
600 197 3
600 230 4
600 252 2
600 315 2
600 317 8
600 335 11
600 345 2
600 427 2
600 443 2
600 477 12
601 12 2
601 13 3
601 18 3
601 109 1
601 131 1
601 141 6
601 199 1
601 270 1
602 7 1
602 20 1
602 39 1
602 54 1
602 85 2
602 107 2
602 110 4
603 49 11
603 58 4
603 152 3
603 181 8
603 269 21
603 317 2
603 325 1
603 335 15
603 337 6
603 391 20
603 477 1
603 488 2
603 526 1
603 531 7
604 13 1
604 14 1
604 49 2
604 53 2
604 58 1
604 70 1
604 75 2
604 82 2
604 98 4
604 126 1
604 152 1
604 288 2
604 356 1
604 400 4
604 424 2
605 123 2
605 262 1
605 295 1
606 17 3
606 42 1
606 44 5
606 54 1
606 66 3
606 72 3
606 82 3
606 110 1
606 237 4
606 245 2
606 314 2
606 361 1
606 403 2
607 12 7
607 20 10
607 32 1
607 101 1
607 137 1
607 150 7
607 152 14
607 199 1
607 403 2
607 415 7
607 443 11
607 477 3
608 10 7
608 12 2
608 20 2
608 39 7
608 87 8
608 101 5
608 109 3
608 117 26
608 122 1
608 127 4
608 131 1
608 141 14
608 152 5
608 163 15
608 169 3
608 173 4
608 185 7
608 196 6
608 208 2
608 233 4
608 237 1
608 262 4
608 263 6
608 267 2
608 275 21
608 276 4
608 278 1
608 295 7
608 300 1
608 317 3
608 323 6
608 362 3
608 373 3
608 379 1
608 387 3
608 402 2
608 415 1
608 434 3
608 438 3
608 441 1
608 443 3
608 475 3
608 477 6
608 483 1
608 488 1
608 498 2
608 524 3
609 159 5
610 8 1
610 13 1
610 33 1
610 75 3
610 76 2
610 112 1
610 173 5
610 194 1
610 199 1
610 488 1
611 43 1
611 183 5
611 192 2
611 238 1
611 240 1
611 248 1
611 258 2
611 261 2
611 301 3
611 313 3
611 345 1
611 379 4
611 395 3
611 400 1
611 513 2
612 59 3
612 75 4
612 97 2
612 107 3
612 134 1
612 152 4
612 194 1
612 288 7
612 302 2
612 345 5
612 348 2
612 357 2
612 371 2
613 459 1
614 336 1
615 243 1
616 10 1
616 15 2
616 20 1
616 70 3
616 75 2
616 107 1
616 194 1
616 237 1
617 10 4
617 19 1
617 82 1
617 91 1
617 101 3
617 117 1
617 122 4
617 128 3
617 129 3
617 132 1
617 172 1
617 193 2
617 237 1
617 274 1
617 291 1
617 298 10
617 303 1
617 311 2
617 326 1
617 362 1
617 373 5
617 482 1
618 13 2
618 18 1
618 91 3
618 94 10
618 100 5
618 103 20
618 220 2
618 289 5
618 365 20
619 10 2
619 20 1
619 22 2
619 62 2
619 75 3
619 104 6
619 117 1
619 132 3
619 186 10
619 194 2
619 199 1
619 202 2
619 207 1
619 208 1
619 238 1
619 253 1
619 292 1
619 324 1
619 338 7
619 363 3
620 12 5
620 101 3
620 152 8
620 154 1
620 191 2
620 199 2
620 443 1
621 37 1
621 43 1
621 52 1
621 115 1
621 123 2
621 175 1
621 218 1
621 251 3
621 253 1
622 20 1
622 107 2
622 239 2
622 339 4
622 356 1
622 364 3
622 540 1
622 541 6
623 12 2
623 16 2
623 58 6
623 75 3
623 86 2
623 98 1
623 123 1
623 163 1
623 171 1
623 196 2
623 199 1
623 240 1
623 263 1
623 279 2
623 291 3
624 2 14
624 12 4
624 13 1
624 51 3
624 160 5
624 204 2
624 227 7
624 231 5
624 261 1
624 312 2
624 385 32
624 416 5
625 16 2
625 20 19
625 59 9
625 75 23
625 86 7
625 98 12
625 121 22
625 137 1
625 152 4
625 155 7
625 163 21
625 185 26
625 191 17
625 230 12
625 237 22
625 239 18
625 291 8
625 317 7
625 320 4
625 347 12
625 362 13
625 364 33
625 374 4
625 453 13
625 475 10
625 477 7
625 489 4
626 10 22
626 12 2
626 13 22
626 15 2
626 17 10
626 73 1
626 79 1
626 82 25
626 87 1
626 91 7
626 95 6
626 103 23
626 122 11
626 128 13
626 185 10
626 187 5
626 218 10
626 237 4
626 238 1
626 252 17
626 273 11
626 274 6
626 291 16
626 298 22
626 333 2
626 362 2
626 373 18
626 426 1
627 31 2
628 10 5
628 12 8
628 59 2
628 75 8
628 101 3
628 152 1
628 164 9
628 199 1
628 275 6
628 295 5
628 338 3
629 41 17
629 48 20
629 56 40
629 67 20
629 68 7
629 73 6
629 121 4
629 170 3
629 198 5
629 257 40
629 294 3
629 354 3
629 381 4
629 423 29
629 443 5
629 483 9
630 12 9
630 16 1
630 20 5
630 36 1
630 97 1
630 101 4
630 107 1
630 110 6
630 125 1
630 152 26
630 178 1
630 195 16
630 317 3
630 345 9
630 425 3
630 427 3
630 461 1
630 477 15
631 8 1
631 19 1
631 37 1
631 43 1
631 91 1
631 96 3
631 121 1
631 128 1
631 131 1
631 168 1
631 185 1
631 186 1
631 347 1
631 378 3
631 479 1
631 480 1
631 481 2
632 19 2
632 22 4
632 78 4
632 87 1
632 105 1
632 118 6
632 128 2
632 257 4
632 294 1
632 312 1
632 446 1
632 532 2
633 10 2
633 76 1
633 252 2
633 298 7
633 410 2
634 10 3
634 41 9
634 73 6
634 94 13
634 95 2
634 107 2
634 208 2
634 291 1
634 298 13
634 354 5
634 367 2
634 373 14
635 68 2
635 75 1
635 154 1
635 194 1
635 291 1
635 315 1
636 10 1
636 98 4
636 133 2
636 208 1
637 14 2
637 35 1
637 68 1
637 137 1
637 160 1
637 426 1
637 443 3
637 497 1
638 19 3
638 175 1
638 181 1
638 237 1
638 243 1
639 454 1
640 261 1
641 20 1
641 75 2
641 194 1
641 288 1
641 451 1
641 462 1
642 231 1
643 327 2
644 10 1
644 131 1
644 207 1
644 274 1
644 313 1
644 326 3
644 330 1
645 92 1
646 75 1
646 360 2
647 150 1
647 199 1
647 219 1
647 252 1
648 10 1
648 75 3
648 175 2
648 194 3
648 273 4
648 388 1
649 102 1
649 195 1
649 322 2
650 17 1
650 19 1
650 43 20
650 46 29
650 55 1
650 57 16
650 62 17
650 79 8
650 81 8
650 94 9
650 122 1
650 131 15
650 169 7
650 218 7
650 232 3
650 237 1
650 258 3
650 261 1
650 289 15
650 301 2
650 308 19
650 345 20
650 352 9
650 362 6
650 376 1
650 385 12
650 411 22
650 443 2
650 475 14
650 498 8
651 46 28
651 58 1
651 62 17
651 68 1
651 79 1
651 82 3
651 91 3
651 94 8
651 122 3
651 131 11
651 166 1
651 169 5
651 218 2
651 237 1
651 239 7
651 289 6
651 301 1
651 308 2
651 331 1
651 345 25
651 352 8
651 362 3
651 365 1
651 376 1
651 411 13
651 475 4
651 498 3
651 525 2
652 12 4
652 358 24
653 131 1
653 132 2
653 192 2
653 196 2
653 329 1
653 330 5
654 488 1
655 37 1
656 393 2
657 47 2
657 49 5
657 72 4
657 74 7
657 75 12
657 94 4
657 101 3
657 103 8
657 139 4
657 178 1
657 188 2
657 194 6
657 208 1
657 289 1
657 316 4
657 358 4
657 361 2
657 362 6
657 369 3
657 446 4
657 475 1
657 492 2
657 498 15
657 545 1
658 52 1
658 58 1
658 83 1
658 87 2
658 88 1
658 107 2
658 208 1
658 239 1
658 253 2
658 291 3
658 303 3
658 323 1
658 346 3
658 388 2
658 444 2
658 509 1
659 229 1
659 482 1
660 17 1
660 49 2
660 54 1
660 115 2
660 131 1
660 190 1
660 250 7
660 252 10
660 291 6
660 306 3
660 324 3
660 334 3
660 348 6
660 356 2
660 369 4
660 370 15
660 379 2
660 396 7
660 402 1
660 405 3
660 406 4
660 410 4
660 451 2
661 3 1
661 4 1
661 8 1
661 10 1
661 33 1
661 35 1
661 36 1
661 38 1
661 40 1
661 53 1
661 66 1
661 68 1
661 74 7
661 89 1
661 228 1
661 249 1
661 298 1
661 384 2
662 353 1
663 8 2
663 13 1
663 82 2
663 128 2
663 207 1
663 377 1
664 16 2
664 18 2
664 76 3
664 137 3
664 151 2
664 208 1
664 358 1
665 70 1
666 81 1
666 273 1
667 313 1
667 389 2
667 486 1
667 525 1
668 252 1
669 75 1
670 24 3
670 75 2
670 194 1
670 298 5
670 312 1
671 59 11
671 65 5
671 76 3
671 82 2
671 238 2
671 252 1
671 291 1
671 407 10
671 512 1
672 75 1
672 82 2
672 103 1
672 150 1
672 159 1
672 194 1
672 237 1
672 239 1
672 291 1
672 373 1
673 95 1
673 291 1
673 347 1
673 379 1
674 31 1
674 58 1
674 83 1
674 91 1
674 92 1
674 133 1
674 150 4
674 252 2
674 331 1
674 341 1
674 353 1
674 395 1
675 186 1
675 378 4
675 475 3
676 193 1
676 501 1
677 76 1
677 86 3
677 340 2
677 356 5
677 369 9
677 370 9
677 405 12
677 406 8
677 451 3
678 91 1
678 122 1
678 133 2
678 186 4
678 199 1
678 208 1
678 353 1
679 8 4
679 48 1
679 81 4
679 82 6
679 131 1
679 172 4
679 201 2
679 271 2
679 274 3
679 314 2
679 330 2
679 363 1
679 379 2
679 483 3
680 8 1
680 93 3
680 107 7
680 339 1
680 437 1
681 129 4
681 193 1
681 298 8
682 10 1
682 298 2
683 18 6
683 43 16
683 56 27
683 57 12
683 127 3
683 152 4
683 407 3
683 465 8
684 29 5
684 82 3
685 291 1
686 25 1
686 298 2
686 336 2
687 444 1
688 19 3
688 24 3
688 32 11
688 87 3
688 91 3
688 117 1
688 123 2
688 165 1
688 185 3
688 196 2
688 222 2
688 229 1
688 253 7
688 301 11
688 337 1
688 367 1
688 369 2
688 375 1
688 443 3
688 446 6
688 475 2
688 513 4
689 258 1
689 395 1
690 51 2
690 133 1
690 398 1
691 15 1
691 237 1
692 195 1
692 369 1
693 65 1
693 82 1
693 115 1
694 46 28
694 62 13
694 82 1
694 131 25
694 169 22
694 218 23
694 283 3
694 301 13
694 308 23
694 352 22
694 362 14
694 385 12
694 411 16
694 475 19
695 8 1
695 68 1
695 85 1
695 176 2
695 186 1
695 245 2
695 493 1
696 238 1
696 265 1
696 366 1
697 115 1
697 239 3
697 443 2
698 98 1
699 334 1
699 421 1
699 464 1
700 253 1
700 291 1
700 318 1
701 12 1
701 20 6
701 67 1
701 82 3
701 101 3
701 150 6
701 196 1
701 201 14
701 236 12
701 252 6
701 286 1
701 294 5
701 345 20
701 393 1
701 423 2
701 426 1
701 489 1
701 498 1
701 510 1
701 544 1
702 123 1
702 134 2
702 294 2
702 416 5
703 14 2
703 22 4
703 24 14
703 36 3
703 37 1
703 43 4
703 49 8
703 51 15
703 58 3
703 68 1
703 75 1
703 87 4
703 96 1
703 119 3
703 121 1
703 127 5
703 151 1
703 185 1
703 186 2
703 194 5
703 215 4
703 251 2
703 324 1
703 347 1
703 371 3
703 416 9
703 426 2
703 446 2
703 464 3
703 488 12
704 10 5
704 20 26
704 28 5
704 29 3
704 43 11
704 54 24
704 55 2
704 57 4
704 62 12
704 67 3
704 69 3
704 92 2
704 107 58
704 114 2
704 127 3
704 185 8
704 186 1
704 206 4
704 218 10
704 237 19
704 240 6
704 245 2
704 251 26
704 257 16
704 258 1
704 273 6
704 281 1
704 288 2
704 289 1
704 347 3
704 362 7
704 371 9
704 372 1
704 377 6
704 378 10
704 386 7
704 420 9
704 430 2
704 435 10
704 465 13
704 485 1
704 491 3
704 512 2
704 513 2
704 520 1
705 81 3
705 132 4
705 163 6
705 218 3
705 274 2
705 345 2
705 419 3
705 483 3
706 14 1
706 24 4
706 27 3
706 37 8
706 43 1
706 49 13
706 91 1
706 125 6
706 127 7
706 195 5
706 209 5
706 252 4
706 424 2
706 425 8
706 426 4
707 36 6
707 49 1
707 68 1
707 71 6
707 181 3
707 416 2
708 37 1
708 194 1
708 291 1
709 10 1
709 13 3
709 19 1
709 22 1
709 41 1
709 91 1
709 93 1
709 131 1
710 98 1
711 4 1
711 16 1
711 291 1
711 436 1
711 526 1
712 265 1
712 291 1
713 265 1
714 119 1
715 8 2
715 21 5
716 325 2
716 397 1
717 13 1
717 16 1
717 82 10
717 89 1
717 152 3
717 180 1
717 192 1
717 252 7
717 446 8
717 458 2
718 10 2
718 16 3
718 32 11
718 59 18
718 65 3
718 76 2
718 91 1
718 121 1
718 122 1
718 132 3
718 186 5
718 192 5
718 196 3
718 199 1
718 237 2
718 266 6
718 281 3
718 302 2
718 335 1
718 513 11
718 537 3
719 20 54
719 26 6
719 35 1
719 48 7
719 82 1
719 89 13
719 107 171
719 110 2
719 193 4
719 201 6
719 273 3
719 283 23
719 315 7
719 432 1
719 440 20
719 475 24
720 13 2
720 93 2
720 165 2
720 213 1
720 245 1
720 326 1
720 360 1
720 500 6
720 542 5
720 543 4
721 530 1
722 19 3
722 93 7
722 100 1
722 119 3
722 160 1
722 175 4
722 281 1
722 291 1
722 308 4
722 355 2
722 398 1
722 414 1
722 488 1
723 123 1
724 8 8
724 30 2
724 32 11
724 35 2
724 41 9
724 81 5
724 89 4
724 91 7
724 96 6
724 107 2
724 131 1
724 155 1
724 168 4
724 174 2
724 218 19
724 237 8
724 238 6
724 245 6
724 335 5
724 475 4
724 491 4
725 37 1
725 41 5
725 43 2
725 52 1
725 57 3
725 117 5
725 122 1
725 164 5
725 169 1
725 185 2
725 237 5
725 253 1
725 335 1
725 347 1
725 438 3
726 194 2
727 8 1
727 16 1
727 59 1
727 91 1
727 101 1
727 117 1
727 178 1
727 199 1
727 202 2
727 208 1
727 253 1
727 291 1
727 317 1
727 335 1
727 427 1
727 435 1
728 10 2
728 13 2
728 15 2
728 19 4
728 298 4
728 327 3
728 373 6
728 474 7
728 526 1
729 75 1
729 322 1
729 436 1
730 10 2
730 18 1
730 30 1
730 48 1
730 59 1
730 82 1
730 141 3
730 151 3
730 159 1
730 191 1
730 239 1
730 265 1
730 477 1
731 70 1
731 123 1
731 395 1
732 2 3
732 8 1
732 231 1
732 303 1
733 354 1
734 493 2
735 396 1
736 8 5
736 22 3
736 75 17
737 41 2
737 121 1
737 150 2
737 494 1
738 85 1
738 139 1
738 202 1
738 322 1
738 347 1
738 359 1
738 481 2
739 298 1
740 10 1
740 13 1
740 122 1
740 135 1
740 151 1
740 186 1
740 194 1
741 59 1
741 76 1
742 39 53
742 43 2
742 57 12
742 59 9
742 79 2
742 92 6
742 95 3
742 101 9
742 105 1
742 152 19
742 164 9
742 173 18
742 241 35
742 244 42
742 364 15
742 383 1
742 412 8
742 443 23
742 477 6
742 498 1
743 151 3
744 8 5
744 15 5
744 33 1
744 39 3
744 76 12
744 91 5
744 92 1
744 102 3
744 117 2
744 121 4
744 137 3
744 173 7
744 206 1
744 208 4
744 218 1
744 248 5
744 252 8
744 271 1
744 281 1
744 301 3
744 308 2
744 355 5
744 386 4
744 389 3
744 453 2
744 533 4
745 20 5
745 82 1
745 99 1
745 107 1
745 194 2
745 245 4
745 291 3
745 358 3
745 364 4
745 367 1
745 392 3
745 516 1
746 318 1
747 91 1
747 291 3
748 13 2
748 36 1
748 72 1
748 94 2
748 202 3
748 313 1
748 514 1
748 530 2
749 8 1
749 22 2
749 68 6
749 81 3
749 121 1
749 190 1
749 208 1
750 38 2
750 114 1
751 10 1
751 75 1
751 98 1
751 175 2
751 388 1
751 400 1
751 467 1
752 3 3
752 13 4
752 32 4
752 33 1
752 35 3
752 131 6
752 157 1
752 206 3
752 208 2
752 226 8
752 242 4
752 313 5
752 358 2
752 366 1
752 421 2
752 456 4
752 505 2
752 511 2
753 14 1
753 32 20
753 51 1
753 54 4
753 65 7
753 121 7
753 151 7
753 208 5
753 245 5
753 322 4
753 333 4
753 423 10
753 453 1
753 497 6
754 306 1
755 353 2
756 367 2
756 378 9
756 480 1
756 492 1
757 104 1
757 121 1
757 183 2
757 497 1
758 13 5
758 20 4
758 35 1
758 60 8
758 103 8
758 107 20
758 252 9
758 262 2
758 263 3
758 283 13
759 121 1
760 121 1
761 36 1
761 90 15
761 91 1
761 122 1
761 192 2
761 273 2
761 313 5
761 514 1
761 526 2
761 530 2
762 17 2
762 36 2
762 159 2
762 195 3
762 202 1
762 262 1
762 361 6
762 379 1
763 17 4
763 19 5
763 59 8
763 93 5
763 101 2
763 178 5
763 195 1
763 237 1
763 387 1
763 425 1
763 480 1
763 493 1
764 2 2
764 8 1
764 13 2
764 18 1
764 31 1
764 58 1
764 82 1
764 100 1
764 131 1
764 170 1
764 195 1
764 229 1
764 312 1
764 361 1
764 482 1
765 82 1
766 75 4
766 76 2
766 345 6
766 438 1
766 451 5
766 464 1
766 497 3
766 534 9
767 10 1
767 15 1
767 59 2
767 92 1
767 159 1
767 163 2
767 238 1
767 295 1
767 415 2
767 477 2
767 528 1
768 22 1
768 128 1
768 194 1
769 514 1
770 131 1
770 226 1
771 76 2
771 305 1
772 251 1
773 436 1
774 13 1
774 42 1
774 59 1
774 329 1
775 11 1
775 122 1
776 19 1
776 86 2
777 12 3
777 32 3
777 41 3
777 67 2
777 73 14
777 74 2
777 93 1
777 131 5
777 155 1
777 195 3
777 237 1
777 239 1
777 295 2
777 301 1
777 308 1
777 395 2
777 419 1
778 194 1
779 6 1
779 8 1
779 12 2
779 17 4
779 43 14
779 57 7
779 128 2
779 169 1
779 178 1
779 199 1
779 208 1
779 248 1
779 252 2
779 291 3
779 313 1
779 341 3
779 352 8
779 362 3
779 392 2
779 423 7
779 443 2
779 475 1
779 495 3
780 13 1
780 49 1
780 62 1
780 407 1
781 58 1
781 67 5
781 304 3
781 532 1
782 12 1
782 87 1
782 115 2
782 164 2
782 195 1
782 295 5
782 401 1
782 443 2
783 13 1
783 73 4
783 131 6
783 135 3
783 151 1
783 175 1
783 186 2
783 195 2
783 303 1
783 393 1
783 423 7
783 464 2
784 6 1
784 25 1
785 14 5
785 42 2
785 47 4
785 103 3
785 116 1
785 120 1
785 281 1
785 387 3
785 407 12
785 423 1
785 483 2
785 489 1
785 520 1
785 526 9
786 75 1
787 10 4
787 13 1
787 72 3
787 91 4
787 117 3
787 131 2
787 185 6
787 207 1
787 228 9
787 313 3
787 317 1
787 355 6
787 419 2
788 444 2
789 303 1
790 16 1
790 20 1
790 101 1
790 109 1
790 137 1
790 155 1
790 239 1
790 411 1
791 13 1
792 100 1
792 154 1
792 201 1
792 425 1
793 229 1
794 383 3
795 237 1
795 482 1
796 10 1
796 32 2
796 196 2
796 228 4
796 252 1
797 15 1
797 33 2
797 80 2
797 86 4
797 228 5
797 421 1
798 26 1
798 37 2
798 154 1
798 185 2
798 263 1
798 291 3
798 303 1
798 323 2
798 367 1
798 386 3
798 387 4
798 407 2
798 475 2
799 129 3
799 407 9
800 190 1
800 234 3
800 355 1
800 387 1
801 265 2
802 12 1
802 33 1
802 82 1
802 87 1
802 117 2
802 128 1
802 131 3
802 159 1
802 169 2
802 208 1
802 228 1
802 295 1
802 335 1
802 443 5
802 475 2
803 17 2
803 52 3
803 73 6
803 92 1
803 199 3
803 205 2
803 251 1
803 313 1
803 345 23
803 354 2
803 443 5
803 483 3
803 497 3
803 513 1
804 24 3
804 57 1
804 250 1
804 269 8
805 12 1
805 68 1
806 194 2
807 154 1
808 252 1
809 15 2
809 59 4
809 238 1
809 308 1
809 428 1
810 10 5
810 18 33
810 35 17
810 41 7
810 42 6
810 47 17
810 51 2
810 82 22
810 91 6
810 92 1
810 101 6
810 103 12
810 117 55
810 128 2
810 131 15
810 155 3
810 169 4
810 185 40
810 196 8
810 199 9
810 202 7
810 205 2
810 208 54
810 229 3
810 237 5
810 239 8
810 253 38
810 261 3
810 262 4
810 281 5
810 289 91
810 291 6
810 295 10
810 305 6
810 308 8
810 333 12
810 347 3
810 352 2
810 367 4
810 395 1
810 396 7
810 403 10
810 411 9
810 419 6
810 434 6
810 443 22
810 451 9
810 465 22
810 489 5
810 497 13
810 498 10
810 512 3
810 552 1
811 14 1
811 81 2
811 115 1
812 194 3
812 489 2
813 39 22
813 41 1
813 102 2
813 156 1
813 322 8
813 495 8
813 549 3
814 59 1
815 436 3
816 194 1
817 5 1
817 81 2
817 99 1
817 166 1
817 186 1
817 241 1
817 281 2
817 454 2
818 36 1
819 13 1
819 82 1
819 122 3
819 132 1
819 221 1
819 295 3
819 408 4
819 431 1
819 498 1
819 501 2
820 41 1
820 160 1
821 10 2
821 14 3
821 51 2
821 72 1
821 122 7
821 150 9
821 183 3
821 196 1
821 345 2
821 393 13
822 4 1
823 14 1
823 323 1
824 135 1
825 252 2
825 408 1
826 18 1
826 229 2
826 308 2
827 59 7
828 59 1
829 53 2
829 112 1
829 340 2
830 107 2
830 109 2
830 305 1
831 89 1
831 91 1
831 377 1
831 498 2
832 24 1
832 41 1
832 100 1
832 269 1
833 41 2
833 43 3
833 121 2
834 131 2
834 235 2
834 252 1
835 13 1
835 27 1
836 39 2
836 43 1
836 47 4
836 102 2
836 110 2
836 173 2
836 193 1
836 199 1
836 241 4
836 244 18
836 250 4
836 281 1
836 464 1
836 489 4
836 523 6
837 129 1
838 133 1
839 451 2
840 137 1
840 366 1
841 20 3
841 24 8
841 40 1
841 49 3
841 54 5
841 87 1
841 107 58
841 141 5
841 173 1
841 218 3
841 237 2
841 250 8
841 269 3
841 281 1
841 283 11
841 356 3
841 399 1
841 414 4
841 460 1
841 475 1
842 37 5
842 55 2
842 91 2
842 208 3
842 281 3
842 291 2
842 362 3
843 36 1
843 86 3
843 98 4
843 303 1
844 154 1
845 8 2
845 68 1
845 110 2
845 121 1
845 141 1
845 159 1
845 196 1
845 208 1
845 230 1
845 261 1
845 301 1
845 308 1
845 411 1
845 497 1
846 273 1
847 11 5
847 13 1
847 15 4
847 122 1
847 208 1
847 289 7
847 385 7
847 416 4
848 251 1
849 176 1
849 265 1
849 318 1
850 10 5
850 13 2
850 15 1
850 60 12
850 87 5
850 91 2
850 103 17
850 104 4
850 117 28
850 122 2
850 208 11
850 237 7
850 238 5
850 253 4
850 365 14
850 500 6
850 526 5
850 542 5
850 543 6
851 10 4
851 12 2
851 43 11
851 56 4
851 59 2
851 75 3
851 86 3
851 127 1
851 137 1
851 196 5
851 228 15
851 237 6
851 308 1
851 333 1
851 423 3
851 457 3
852 11 2
853 17 10
853 109 1
853 117 13
853 163 1
853 281 1
854 2 3
854 10 1
854 13 3
854 32 2
854 68 1
854 75 9
854 103 1
854 117 2
854 139 1
854 150 4
854 289 1
854 325 1
854 365 1
855 228 11
856 8 1
856 41 1
856 160 1
856 202 1
856 281 1
856 407 1
856 533 1
857 36 1
857 434 1
858 10 4
859 262 1
860 90 1
861 19 6
861 240 1
861 291 1
861 345 1
862 152 1
862 356 4
863 229 1
863 271 1
864 526 1
865 199 1
865 208 2
865 322 8
866 65 1
866 91 1
866 164 1
866 190 1
866 275 1
866 322 1
866 436 1
866 502 1
866 547 1
867 22 3
867 50 2
867 60 6
867 76 4
867 84 4
867 107 66
867 239 2
867 241 4
867 260 3
867 291 2
867 303 10
867 367 11
867 379 2
867 388 2
867 408 3
867 443 4
867 465 6
868 39 1
868 82 4
868 84 1
868 162 4
868 236 5
869 39 1
869 102 1
869 109 3
869 117 1
869 141 2
869 262 3
869 275 2
869 367 1
869 387 2
870 46 2
870 160 1
871 152 3
871 164 1
871 333 1
872 13 2
872 47 8
872 60 3
872 103 1
872 275 1
872 289 10
872 302 1
872 443 4
872 532 1
873 18 1
873 107 1
873 154 1
874 208 3
875 26 2
876 10 1
877 59 1
878 20 1
878 82 1
878 122 1
878 208 1
879 26 1
880 252 1
881 76 1
881 208 1
881 303 1
881 443 1
882 160 1
882 541 1
883 10 1
884 495 1
884 551 1
885 94 1
885 525 1
886 22 1
886 180 1
886 298 2
887 8 1
887 206 1
887 548 1
888 49 2
888 125 4
888 324 1
889 542 1
890 134 1
890 208 1
891 361 1
891 408 1
892 269 2
893 8 1
893 17 1
893 135 1
893 322 1
893 386 1
893 488 1
894 322 2
894 345 1
894 407 2
895 191 1
896 48 2
896 156 1
896 407 1
897 59 4
898 357 1
899 52 1
