# Supplementary material for: Clustering assessment in weighted networks
Source: PeerJ Comput Sci. 2021 Jun 18;7:e600. doi: 10.7717/peerj-cs.600 (PMC8237321; doi:10.7717/peerj-cs.600)
Supplement: Supplemental Information 1 [file peerj-cs-07-600-s001.zip › cluster_assessment-main/data/Opsahl_social_network_data.txt]

date v1 v2 weight
"2004-03-23 20:11:55" 3 3 1
"2004-03-23 20:12:20" 1 1 1
"2004-03-31 02:20:04" 15 15 1
"2004-04-07 14:33:48" 141 141 1
"2004-04-15 02:08:31" 2 2 1
"2004-04-15 07:56:01" 1 2 157
"2004-04-16 12:41:22" 4 4 1
"2004-04-16 15:50:39" 3 4 178
"2004-04-19 12:18:49" 431 431 1
"2004-04-19 12:24:12" 473 473 1
"2004-04-19 12:25:57" 44 44 1
"2004-04-19 13:39:32" 36 36 1
"2004-04-19 14:00:53" 34 34 1
"2004-04-19 15:35:09" 5 5 1
"2004-04-19 15:39:51" 5 2 66
"2004-04-19 15:41:40" 63 63 1
"2004-04-19 16:37:21" 112 112 1
"2004-04-19 16:49:58" 1327 1327 1
"2004-04-19 16:52:01" 75 75 1
"2004-04-19 17:16:35" 27 27 1
"2004-04-19 17:28:24" 14 14 1
"2004-04-19 17:30:45" 16 16 1
"2004-04-19 17:31:58" 129 129 1
"2004-04-19 17:41:50" 18 18 1
"2004-04-19 17:54:09" 406 406 1
"2004-04-19 18:07:55" 1094 1094 1
"2004-04-19 18:56:46" 388 388 1
"2004-04-19 19:04:51" 1027 1027 1
"2004-04-19 19:05:08" 514 514 1
"2004-04-19 19:06:38" 367 367 1
"2004-04-19 19:10:11" 9 9 1
"2004-04-19 19:13:20" 32 32 1
"2004-04-19 19:18:24" 8 8 1
"2004-04-19 19:47:04" 22 22 1
"2004-04-19 19:59:33" 10 10 1
"2004-04-19 20:19:08" 1564 1564 1
"2004-04-19 20:34:54" 797 797 1
"2004-04-19 20:37:25" 487 487 1
"2004-04-19 20:39:24" 144 144 1
"2004-04-19 20:59:28" 41 41 1
"2004-04-19 21:00:23" 610 610 1
"2004-04-19 21:27:30" 224 224 1
"2004-04-19 21:45:22" 26 26 1
"2004-04-19 21:58:05" 7 7 1
"2004-04-19 22:05:53" 13 13 1
"2004-04-19 22:11:42" 250 250 1
"2004-04-19 22:23:47" 60 60 1
"2004-04-19 22:26:37" 6 6 1
"2004-04-19 22:31:58" 12 12 1
"2004-04-19 22:32:31" 173 173 1
"2004-04-19 22:36:39" 19 19 1
"2004-04-19 22:40:19" 6 7 222
"2004-04-19 22:42:03" 95 95 1
"2004-04-19 22:42:36" 8 7 20
"2004-04-19 22:48:14" 11 11 1
"2004-04-19 22:52:27" 23 23 1
"2004-04-19 22:53:23" 9 10 47
"2004-04-19 22:53:56" 240 240 1
"2004-04-19 22:54:07" 38 38 1
"2004-04-19 22:54:13" 9 11 11
"2004-04-19 23:03:30" 634 634 1
"2004-04-19 23:05:54" 809 809 1
"2004-04-19 23:06:28" 12 13 37
"2004-04-19 23:14:15" 403 403 1
"2004-04-19 23:15:54" 9 14 9
"2004-04-19 23:17:04" 9 15 10
"2004-04-19 23:17:36" 275 275 1
"2004-04-19 23:18:15" 9 16 19
"2004-04-19 23:19:15" 17 17 1
"2004-04-19 23:22:33" 9 17 33
"2004-04-19 23:23:22" 20 20 1
"2004-04-19 23:25:28" 9 14 17
"2004-04-19 23:29:20" 9 18 84
"2004-04-19 23:37:02" 86 86 1
"2004-04-19 23:37:03" 19 18 55
"2004-04-19 23:41:09" 142 142 1
"2004-04-20 00:00:54" 138 138 1
"2004-04-20 00:01:33" 21 21 1
"2004-04-20 00:02:07" 327 327 1
"2004-04-20 00:03:11" 25 25 1
"2004-04-20 00:05:54" 947 947 1
"2004-04-20 00:09:04" 20 21 47
"2004-04-20 00:11:56" 120 120 1
"2004-04-20 00:21:31" 805 805 1
"2004-04-20 00:53:53" 88 88 1
"2004-04-20 00:53:53" 211 211 1
"2004-04-20 01:07:17" 24 24 1
"2004-04-20 01:10:44" 497 497 1
"2004-04-20 01:16:36" 72 72 1
"2004-04-20 01:20:05" 132 132 1
"2004-04-20 01:34:34" 19 22 75
"2004-04-20 01:37:23" 8 23 58
"2004-04-20 01:44:05" 9 24 14
"2004-04-20 01:44:16" 9 22 19
"2004-04-20 01:47:26" 522 522 1
"2004-04-20 01:52:48" 149 149 1
"2004-04-20 01:56:21" 48 48 1
"2004-04-20 02:20:11" 415 415 1
"2004-04-20 02:20:33" 92 92 1
"2004-04-20 03:22:09" 808 808 1
"2004-04-20 03:35:47" 33 33 1
"2004-04-20 03:44:40" 1615 1615 1
"2004-04-20 04:26:07" 31 31 1
"2004-04-20 06:18:09" 25 21 28
"2004-04-20 10:12:05" 26 7 16
"2004-04-20 11:43:29" 111 111 1
"2004-04-20 11:56:40" 68 68 1
"2004-04-20 12:27:05" 229 229 1
"2004-04-20 12:33:58" 238 238 1
"2004-04-20 12:34:22" 28 28 1
"2004-04-20 12:44:00" 27 28 4
"2004-04-20 12:45:22" 30 30 1
"2004-04-20 12:53:26" 1756 1756 1
"2004-04-20 13:03:02" 110 110 1
"2004-04-20 13:15:33" 1533 1533 1
"2004-04-20 13:16:40" 183 183 1
"2004-04-20 14:30:05" 35 35 1
"2004-04-20 15:03:15" 155 155 1
"2004-04-20 16:28:45" 29 29 1
"2004-04-20 16:34:43" 29 25 18
"2004-04-20 16:45:27" 162 162 1
"2004-04-20 16:58:22" 968 968 1
"2004-04-20 17:27:53" 716 716 1
"2004-04-20 17:53:49" 232 232 1
"2004-04-20 18:40:17" 909 909 1
"2004-04-20 20:18:26" 30 31 24
"2004-04-20 20:18:31" 30 31 24
"2004-04-20 20:18:33" 30 31 24
"2004-04-20 20:18:36" 30 31 24
"2004-04-20 20:26:25" 302 302 1
"2004-04-20 20:27:03" 32 33 23
"2004-04-20 20:59:23" 219 219 1
"2004-04-20 22:32:10" 34 35 49
"2004-04-20 22:35:18" 34 33 64
"2004-04-20 22:40:54" 137 137 1
"2004-04-20 22:41:32" 178 178 1
"2004-04-20 22:45:32" 148 148 1
"2004-04-20 22:55:08" 1504 1504 1
"2004-04-20 23:35:27" 255 255 1
"2004-04-20 23:39:37" 37 37 1
"2004-04-20 23:41:15" 82 82 1
"2004-04-20 23:43:39" 326 326 1
"2004-04-21 00:02:29" 36 37 38
"2004-04-21 00:30:42" 385 385 1
"2004-04-21 00:50:01" 294 294 1
"2004-04-21 01:26:04" 220 220 1
"2004-04-21 01:28:18" 286 286 1
"2004-04-21 01:38:25" 54 54 1
"2004-04-21 01:38:28" 182 182 1
"2004-04-21 01:42:15" 174 174 1
"2004-04-21 01:57:04" 39 39 1
"2004-04-21 02:01:41" 1479 1479 1
"2004-04-21 02:06:13" 653 653 1
"2004-04-21 02:08:46" 40 40 1
"2004-04-21 02:14:09" 38 39 0
"2004-04-21 02:22:05" 46 46 1
"2004-04-21 02:25:57" 36 40 30
"2004-04-21 02:38:25" 41 15 74
"2004-04-21 02:39:14" 41 11 74
"2004-04-21 02:41:02" 41 14 74
"2004-04-21 02:41:36" 41 13 74
"2004-04-21 02:54:08" 47 47 1
"2004-04-21 02:57:22" 41 39 17
"2004-04-21 02:58:28" 57 57 1
"2004-04-21 03:09:22" 104 104 1
"2004-04-21 05:41:44" 49 49 1
"2004-04-21 06:14:38" 42 42 1
"2004-04-21 07:36:26" 52 52 1
"2004-04-21 10:10:41" 70 70 1
"2004-04-21 11:51:38" 43 43 1
"2004-04-21 12:03:31" 41 42 24
"2004-04-21 12:28:05" 79 79 1
"2004-04-21 12:28:18" 87 87 1
"2004-04-21 12:39:04" 41 43 38
"2004-04-21 12:59:05" 53 53 1
"2004-04-21 13:20:12" 1764 1764 1
"2004-04-21 13:55:54" 114 114 1
"2004-04-21 13:58:17" 51 51 1
"2004-04-21 14:19:29" 66 66 1
"2004-04-21 14:37:54" 80 80 1
"2004-04-21 14:41:40" 9 40 9
"2004-04-21 14:42:43" 116 116 1
"2004-04-21 15:02:33" 45 45 1
"2004-04-21 15:11:08" 44 45 39
"2004-04-21 15:48:25" 46 22 36
"2004-04-21 15:57:02" 44 46 52
"2004-04-21 16:01:48" 47 46 29
"2004-04-21 16:06:39" 74 74 1
"2004-04-21 16:18:03" 48 46 69
"2004-04-21 16:54:44" 106 106 1
"2004-04-21 17:25:54" 50 50 1
"2004-04-21 17:26:50" 83 83 1
"2004-04-21 17:34:38" 58 58 1
"2004-04-21 17:40:16" 62 62 1
"2004-04-21 18:15:55" 9 49 169
"2004-04-21 18:27:12" 55 55 1
"2004-04-21 18:29:16" 85 85 1
"2004-04-21 18:35:15" 36 50 25
"2004-04-21 18:35:51" 44 51 36
"2004-04-21 18:40:56" 32 52 98
"2004-04-21 18:42:02" 36 32 128
"2004-04-21 18:45:17" 56 56 1
"2004-04-21 18:46:35" 53 54 55
"2004-04-21 18:49:05" 36 55 273
"2004-04-21 18:49:08" 56 57 66
"2004-04-21 18:49:42" 59 59 1
"2004-04-21 18:51:25" 36 32 272
"2004-04-21 18:52:45" 36 58 43
"2004-04-21 18:55:20" 44 59 56
"2004-04-21 18:55:34" 51 58 2
"2004-04-21 18:57:52" 44 14 52
"2004-04-21 18:59:48" 61 61 1
"2004-04-21 19:02:56" 36 56 38
"2004-04-21 19:08:37" 36 60 30
"2004-04-21 19:14:28" 56 61 25
"2004-04-21 19:20:09" 62 50 16
"2004-04-21 19:26:27" 36 60 98
"2004-04-21 19:27:32" 65 65 1
"2004-04-21 19:31:51" 64 64 1
"2004-04-21 19:37:35" 32 59 104
"2004-04-21 19:44:32" 36 60 200
"2004-04-21 19:45:13" 36 50 104
"2004-04-21 19:52:17" 67 67 1
"2004-04-21 19:56:59" 41 63 62
"2004-04-21 19:57:48" 41 64 83
"2004-04-21 19:58:02" 41 65 109
"2004-04-21 19:58:20" 41 56 83
"2004-04-21 19:59:21" 41 61 136
"2004-04-21 19:59:38" 41 43 83
"2004-04-21 20:00:07" 41 52 118
"2004-04-21 20:00:38" 41 58 33
"2004-04-21 20:04:28" 41 59 83
"2004-04-21 20:05:24" 9 64 33
"2004-04-21 20:06:03" 69 69 1
"2004-04-21 20:06:19" 9 58 27
"2004-04-21 20:06:59" 12 66 14
"2004-04-21 20:07:46" 32 58 36
"2004-04-21 20:07:48" 12 66 199
"2004-04-21 20:11:54" 67 32 48
"2004-04-21 20:12:51" 41 32 39
"2004-04-21 20:14:09" 67 32 39
"2004-04-21 20:14:41" 32 68 85
"2004-04-21 20:17:30" 68 56 69
"2004-04-21 20:17:48" 67 32 23
"2004-04-21 20:19:59" 67 32 17
"2004-04-21 20:20:18" 68 61 51
"2004-04-21 20:21:19" 67 32 42
"2004-04-21 20:24:20" 172 172 1
"2004-04-21 20:31:36" 67 8 16
"2004-04-21 20:37:28" 171 171 1
"2004-04-21 20:43:10" 69 67 67
"2004-04-21 20:59:42" 770 770 1
"2004-04-21 21:07:27" 77 77 1
"2004-04-21 21:12:01" 78 78 1
"2004-04-21 21:12:47" 70 51 5
"2004-04-21 21:14:49" 44 50 40
"2004-04-21 21:18:29" 76 76 1
"2004-04-21 21:21:14" 818 818 1
"2004-04-21 21:25:01" 71 71 1
"2004-04-21 21:27:43" 127 127 1
"2004-04-21 21:32:34" 67 32 6
"2004-04-21 21:33:25" 71 58 7
"2004-04-21 21:34:41" 71 72 0
"2004-04-21 21:35:09" 51 58 18
"2004-04-21 21:45:10" 93 93 1
"2004-04-21 21:47:29" 72 71 0
"2004-04-21 21:50:40" 73 73 1
"2004-04-21 21:54:09" 73 74 7
"2004-04-21 21:55:19" 74 73 85
"2004-04-21 21:56:17" 492 492 1
"2004-04-21 21:58:33" 73 74 67
"2004-04-21 21:59:32" 74 73 81
"2004-04-21 22:01:54" 34 58 34
"2004-04-21 22:01:57" 44 75 98
"2004-04-21 22:04:01" 44 75 31
"2004-04-21 22:04:54" 9 58 27
"2004-04-21 22:05:32" 73 74 80
"2004-04-21 22:05:39" 9 76 57
"2004-04-21 22:06:12" 156 156 1
"2004-04-21 22:22:06" 32 77 8
"2004-04-21 22:35:06" 41 76 82
"2004-04-21 22:35:22" 41 78 98
"2004-04-21 22:37:22" 1741 1741 1
"2004-04-21 22:40:19" 81 81 1
"2004-04-21 22:41:34" 79 48 32
"2004-04-21 22:42:15" 79 63 30
"2004-04-21 22:43:38" 41 80 33
"2004-04-21 22:44:24" 79 58 67
"2004-04-21 22:44:32" 41 81 32
"2004-04-21 22:49:07" 79 70 29
"2004-04-21 22:56:11" 19 82 25
"2004-04-21 22:56:49" 1051 1051 1
"2004-04-21 22:57:24" 19 72 83
"2004-04-21 22:57:46" 12 32 9
"2004-04-21 23:05:10" 19 64 3
"2004-04-21 23:07:10" 19 58 2
"2004-04-21 23:07:15" 19 58 2
"2004-04-21 23:07:17" 19 58 2
"2004-04-21 23:10:34" 103 103 1
"2004-04-21 23:13:08" 19 52 111
"2004-04-21 23:14:20" 83 59 89
"2004-04-21 23:14:37" 51 70 28
"2004-04-21 23:16:04" 334 334 1
"2004-04-21 23:20:31" 38 58 2
"2004-04-21 23:24:17" 84 84 1
"2004-04-21 23:29:43" 118 118 1
"2004-04-21 23:33:24" 206 206 1
"2004-04-21 23:38:55" 902 902 1
"2004-04-21 23:40:43" 41 58 27
"2004-04-21 23:41:25" 63 79 4
"2004-04-21 23:41:33" 41 63 49
"2004-04-21 23:45:59" 67 59 94
"2004-04-21 23:52:15" 41 63 16
"2004-04-21 23:58:22" 41 58 57
"2004-04-22 00:07:46" 44 84 72
"2004-04-22 00:16:46" 19 85 6
"2004-04-22 00:18:14" 19 72 12
"2004-04-22 00:25:22" 140 140 1
"2004-04-22 00:30:42" 3 84 111
"2004-04-22 00:33:16" 19 8 5
"2004-04-22 00:34:31" 19 58 8
"2004-04-22 00:43:53" 84 86 25
"2004-04-22 00:46:43" 83 58 168
"2004-04-22 00:47:12" 36 60 182
"2004-04-22 00:50:31" 86 48 71
"2004-04-22 00:55:09" 87 63 409
"2004-04-22 00:55:11" 101 101 1
"2004-04-22 00:58:09" 36 88 253
"2004-04-22 00:58:35" 90 90 1
"2004-04-22 01:01:09" 89 89 1
"2004-04-22 01:02:30" 87 8 27
"2004-04-22 01:07:15" 1192 1192 1
"2004-04-22 01:07:45" 91 91 1
"2004-04-22 01:09:43" 36 89 8
"2004-04-22 01:10:02" 90 56 37
"2004-04-22 01:10:59" 36 90 20
"2004-04-22 01:11:58" 36 84 46
"2004-04-22 01:12:55" 91 92 72
"2004-04-22 01:16:00" 36 93 30
"2004-04-22 01:17:05" 91 92 62
"2004-04-22 01:17:21" 36 90 34
"2004-04-22 01:19:41" 91 92 16
"2004-04-22 01:21:51" 1303 1303 1
"2004-04-22 01:23:21" 36 60 167
"2004-04-22 01:25:09" 94 94 1
"2004-04-22 01:31:32" 36 84 420
"2004-04-22 01:33:32" 51 58 30
"2004-04-22 01:35:04" 94 84 194
"2004-04-22 01:41:10" 36 84 151
"2004-04-22 01:41:29" 94 84 100
"2004-04-22 01:47:44" 94 84 27
"2004-04-22 01:49:24" 69 84 7
"2004-04-22 01:49:55" 69 95 8
"2004-04-22 01:54:20" 87 8 22
"2004-04-22 02:00:49" 3 84 423
"2004-04-22 02:04:56" 3 84 44
"2004-04-22 02:06:32" 193 193 1
"2004-04-22 02:13:37" 48 86 147
"2004-04-22 02:19:57" 143 143 1
"2004-04-22 02:25:19" 135 135 1
"2004-04-22 02:28:47" 123 123 1
"2004-04-22 02:31:27" 84 8 71
"2004-04-22 02:42:09" 1703 1703 1
"2004-04-22 02:42:38" 96 96 1
"2004-04-22 02:47:02" 91 81 215
"2004-04-22 02:49:55" 96 88 202
"2004-04-22 02:54:26" 99 99 1
"2004-04-22 02:57:15" 237 237 1
"2004-04-22 03:00:49" 100 100 1
"2004-04-22 03:06:13" 8 84 35
"2004-04-22 03:21:30" 84 8 27
"2004-04-22 03:26:13" 91 47 38
"2004-04-22 03:30:27" 685 685 1
"2004-04-22 03:30:42" 97 97 1
"2004-04-22 03:32:19" 354 354 1
"2004-04-22 03:33:15" 98 98 1
"2004-04-22 03:35:52" 552 552 1
"2004-04-22 03:37:02" 97 98 19
"2004-04-22 03:39:36" 98 97 24
"2004-04-22 03:40:11" 97 98 8
"2004-04-22 03:42:00" 48 97 85
"2004-04-22 03:42:15" 102 102 1
"2004-04-22 03:44:31" 1043 1043 1
"2004-04-22 03:45:08" 285 285 1
"2004-04-22 03:45:17" 145 145 1
"2004-04-22 03:47:12" 99 8 27
"2004-04-22 03:47:26" 99 8 27
"2004-04-22 03:49:36" 97 48 89
"2004-04-22 03:53:13" 100 101 40
"2004-04-22 03:54:49" 102 97 6
"2004-04-22 04:00:00" 97 48 16
"2004-04-22 04:00:11" 97 102 23
"2004-04-22 04:06:13" 101 100 51
"2004-04-22 04:07:14" 48 58 27
"2004-04-22 04:07:43" 97 48 14
"2004-04-22 04:39:27" 107 107 1
"2004-04-22 04:54:43" 1085 1085 1
"2004-04-22 04:58:04" 103 72 5
"2004-04-22 05:04:05" 103 58 5
"2004-04-22 05:39:48" 104 59 10
"2004-04-22 05:39:57" 104 59 31
"2004-04-22 05:44:22" 210 210 1
"2004-04-22 06:21:48" 103 72 42
"2004-04-22 09:03:58" 119 119 1
"2004-04-22 09:51:08" 484 484 1
"2004-04-22 09:55:07" 105 105 1
"2004-04-22 10:05:16" 105 56 128
"2004-04-22 10:08:03" 106 72 45
"2004-04-22 10:12:46" 105 61 224
"2004-04-22 10:14:11" 105 8 119
"2004-04-22 10:21:43" 105 33 55
"2004-04-22 10:23:21" 230 230 1
"2004-04-22 10:26:57" 105 107 73
"2004-04-22 10:34:10" 105 81 149
"2004-04-22 10:47:51" 44 102 30
"2004-04-22 10:53:36" 139 139 1
"2004-04-22 10:57:46" 158 158 1
"2004-04-22 11:41:41" 151 151 1
"2004-04-22 11:41:57" 36 105 44
"2004-04-22 11:46:47" 108 108 1
"2004-04-22 11:51:35" 36 104 29
"2004-04-22 11:56:19" 34 108 95
"2004-04-22 12:01:16" 109 109 1
"2004-04-22 12:05:43" 34 109 37
"2004-04-22 12:07:53" 1010 1010 1
"2004-04-22 12:09:00" 36 110 61
"2004-04-22 12:19:13" 111 112 131
"2004-04-22 12:22:32" 152 152 1
"2004-04-22 12:24:06" 518 518 1
"2004-04-22 12:34:21" 34 58 27
"2004-04-22 12:35:01" 113 113 1
"2004-04-22 12:38:36" 36 113 38
"2004-04-22 12:39:00" 36 109 8
"2004-04-22 12:39:14" 115 115 1
"2004-04-22 12:51:20" 887 887 1
"2004-04-22 12:51:47" 79 109 92
"2004-04-22 12:54:36" 114 105 144
"2004-04-22 12:56:13" 101 115 26
"2004-04-22 13:04:05" 896 896 1
"2004-04-22 13:09:35" 56 90 77
"2004-04-22 13:10:09" 56 105 113
"2004-04-22 13:10:51" 56 68 164
"2004-04-22 13:19:27" 328 328 1
"2004-04-22 13:22:12" 154 154 1
"2004-04-22 13:23:39" 1569 1569 1
"2004-04-22 13:29:45" 1457 1457 1
"2004-04-22 13:32:50" 29 58 59
"2004-04-22 13:36:50" 87 58 18
"2004-04-22 13:45:06" 44 116 24
"2004-04-22 13:46:59" 117 117 1
"2004-04-22 13:50:22" 130 130 1
"2004-04-22 13:54:40" 44 117 12
"2004-04-22 13:55:12" 44 117 46
"2004-04-22 14:00:38" 146 146 1
"2004-04-22 14:03:59" 44 79 86
"2004-04-22 14:10:59" 80 58 39
"2004-04-22 14:29:10" 342 342 1
"2004-04-22 14:30:30" 96 32 21
"2004-04-22 14:42:01" 679 679 1
"2004-04-22 14:43:36" 131 131 1
"2004-04-22 14:45:52" 118 100 276
"2004-04-22 14:47:43" 125 125 1
"2004-04-22 14:51:28" 119 120 16
"2004-04-22 14:51:44" 119 120 18
"2004-04-22 14:52:55" 120 119 17
"2004-04-22 14:54:10" 120 75 76
"2004-04-22 14:55:49" 119 120 32
"2004-04-22 14:56:12" 120 119 3
"2004-04-22 14:57:28" 119 58 72
"2004-04-22 14:58:54" 133 133 1
"2004-04-22 15:03:21" 74 73 29
"2004-04-22 15:03:43" 899 899 1
"2004-04-22 15:13:16" 118 120 18
"2004-04-22 15:16:18" 121 121 1
"2004-04-22 15:21:26" 121 108 3
"2004-04-22 15:25:10" 72 106 41
"2004-04-22 15:29:14" 122 122 1
"2004-04-22 15:33:13" 320 320 1
"2004-04-22 15:34:54" 1110 1110 1
"2004-04-22 15:38:51" 44 92 16
"2004-04-22 15:45:46" 26 122 13
"2004-04-22 15:54:15" 395 395 1
"2004-04-22 15:59:49" 1179 1179 1
"2004-04-22 16:10:28" 44 79 243
"2004-04-22 16:23:42" 1 123 50
"2004-04-22 16:32:47" 124 124 1
"2004-04-22 16:38:27" 126 126 1
"2004-04-22 16:44:06" 96 124 40
"2004-04-22 16:45:32" 125 126 32
"2004-04-22 17:03:34" 136 136 1
"2004-04-22 17:04:24" 36 104 116
"2004-04-22 17:17:22" 207 207 1
"2004-04-22 17:30:18" 44 79 58
"2004-04-22 17:31:46" 225 225 1
"2004-04-22 17:32:35" 128 128 1
"2004-04-22 17:39:23" 624 624 1
"2004-04-22 17:41:00" 44 79 410
"2004-04-22 17:43:18" 36 124 119
"2004-04-22 17:53:31" 271 271 1
"2004-04-22 17:53:48" 36 127 140
"2004-04-22 17:54:39" 36 128 54
"2004-04-22 17:58:32" 44 79 339
"2004-04-22 18:00:26" 44 129 74
"2004-04-22 18:03:09" 44 116 54
"2004-04-22 18:05:32" 9 120 29
"2004-04-22 18:12:11" 79 58 2
"2004-04-22 18:14:29" 301 301 1
"2004-04-22 18:30:46" 36 109 16
"2004-04-22 18:32:54" 124 109 39
"2004-04-22 18:35:46" 36 109 30
"2004-04-22 18:37:02" 124 61 49
"2004-04-22 18:40:24" 124 72 39
"2004-04-22 18:48:47" 36 109 157
"2004-04-22 18:54:28" 36 112 32
"2004-04-22 18:58:31" 124 85 40
"2004-04-22 19:00:25" 85 124 13
"2004-04-22 19:01:31" 32 130 86
"2004-04-22 19:02:05" 36 112 45
"2004-04-22 19:02:48" 124 85 121
"2004-04-22 19:08:12" 966 966 1
"2004-04-22 19:17:36" 72 124 24
"2004-04-22 19:20:30" 195 195 1
"2004-04-22 19:21:53" 124 8 56
"2004-04-22 19:27:21" 131 30 50
"2004-04-22 19:27:28" 581 581 1
"2004-04-22 19:40:25" 99 126 80
"2004-04-22 19:46:44" 103 72 69
"2004-04-22 19:52:45" 103 72 110
"2004-04-22 19:57:22" 103 63 40
"2004-04-22 19:58:59" 103 117 17
"2004-04-22 20:00:10" 1105 1105 1
"2004-04-22 20:05:23" 103 72 17
"2004-04-22 20:10:39" 1154 1154 1
"2004-04-22 20:23:57" 1820 1820 1
"2004-04-22 20:37:59" 134 134 1
"2004-04-22 20:38:16" 131 30 79
"2004-04-22 20:49:46" 69 95 41
"2004-04-22 20:50:04" 69 124 7
"2004-04-22 20:50:15" 69 79 10
"2004-04-22 20:50:34" 132 30 40
"2004-04-22 20:56:07" 36 99 35
"2004-04-22 20:56:52" 36 133 40
"2004-04-22 20:57:34" 36 60 71
"2004-04-22 21:00:56" 36 134 207
"2004-04-22 21:02:09" 36 133 218
"2004-04-22 21:04:42" 36 81 29
"2004-04-22 21:09:19" 103 72 43
"2004-04-22 21:13:00" 103 135 18
"2004-04-22 21:14:24" 133 135 24
"2004-04-22 21:15:05" 135 133 37
"2004-04-22 21:15:15" 36 133 13
"2004-04-22 21:15:27" 103 135 102
"2004-04-22 21:15:31" 189 189 1
"2004-04-22 21:17:27" 1333 1333 1
"2004-04-22 21:19:10" 19 52 49
"2004-04-22 21:19:18" 133 135 84
"2004-04-22 21:20:26" 103 135 50
"2004-04-22 21:21:14" 103 135 29
"2004-04-22 21:21:20" 135 133 75
"2004-04-22 21:22:24" 133 135 88
"2004-04-22 21:22:38" 36 133 39
"2004-04-22 21:30:12" 36 133 167
"2004-04-22 21:43:29" 36 133 197
"2004-04-22 22:17:02" 163 163 1
"2004-04-22 22:17:52" 9 109 31
"2004-04-22 22:34:26" 9 109 44
"2004-04-22 22:51:04" 62 136 7
"2004-04-22 23:00:12" 96 32 17
"2004-04-22 23:01:57" 399 399 1
"2004-04-22 23:17:37" 137 138 33
"2004-04-22 23:19:21" 1635 1635 1
"2004-04-22 23:20:56" 96 137 57
"2004-04-22 23:24:19" 19 120 73
"2004-04-22 23:24:30" 44 90 67
"2004-04-22 23:24:44" 96 137 33
"2004-04-22 23:24:53" 137 138 10
"2004-04-22 23:31:43" 19 139 66
"2004-04-22 23:33:40" 168 168 1
"2004-04-22 23:40:54" 44 60 161
"2004-04-22 23:42:26" 44 88 97
"2004-04-22 23:43:37" 44 102 35
"2004-04-22 23:44:30" 44 90 55
"2004-04-22 23:44:39" 19 111 353
"2004-04-22 23:48:05" 44 90 59
"2004-04-22 23:48:29" 9 32 17
"2004-04-22 23:50:58" 44 90 207
"2004-04-22 23:53:49" 44 90 99
"2004-04-22 23:57:22" 103 63 66
"2004-04-22 23:58:09" 103 72 8
"2004-04-22 23:59:00" 38 86 42
"2004-04-22 23:59:37" 140 105 197
"2004-04-23 00:07:47" 103 72 14
"2004-04-23 00:15:02" 169 169 1
"2004-04-23 00:15:44" 213 213 1
"2004-04-23 00:16:00" 38 86 23
"2004-04-23 00:19:26" 38 101 27
"2004-04-23 00:24:43" 289 289 1
"2004-04-23 00:32:01" 38 101 26
"2004-04-23 00:32:43" 38 101 73
"2004-04-23 00:34:18" 103 101 20
"2004-04-23 00:36:08" 38 101 38
"2004-04-23 00:36:15" 103 101 90
"2004-04-23 00:52:13" 38 61 3
"2004-04-23 00:52:17" 75 120 75
"2004-04-23 00:54:04" 38 81 2
"2004-04-23 00:55:22" 422 422 1
"2004-04-23 00:56:26" 44 141 15
"2004-04-23 00:58:02" 44 141 194
"2004-04-23 01:05:57" 44 74 43
"2004-04-23 01:08:04" 44 127 28
"2004-04-23 01:13:19" 234 234 1
"2004-04-23 01:44:07" 124 135 20
"2004-04-23 01:50:12" 140 124 39
"2004-04-23 01:51:44" 19 82 70
"2004-04-23 01:56:24" 1079 1079 1
"2004-04-23 01:56:39" 19 82 8
"2004-04-23 01:58:29" 242 242 1
"2004-04-23 01:58:43" 19 82 53
"2004-04-23 02:02:06" 105 56 86
"2004-04-23 02:03:04" 19 82 41
"2004-04-23 02:04:11" 124 135 16
"2004-04-23 02:05:15" 105 58 103
"2004-04-23 02:05:29" 105 63 103
"2004-04-23 02:05:32" 19 82 4
"2004-04-23 02:06:51" 105 61 30
"2004-04-23 02:09:55" 105 135 79
"2004-04-23 02:15:13" 124 135 44
"2004-04-23 02:30:14" 71 72 2
"2004-04-23 02:34:06" 135 124 66
"2004-04-23 02:36:21" 9 32 8
"2004-04-23 02:36:47" 63 105 16
"2004-04-23 02:40:42" 72 71 2
"2004-04-23 02:42:24" 142 58 9
"2004-04-23 02:43:50" 124 135 29
"2004-04-23 02:46:59" 124 135 38
"2004-04-23 02:49:32" 143 32 47
"2004-04-23 02:54:41" 144 99 205
"2004-04-23 02:57:02" 144 105 110
"2004-04-23 02:59:16" 144 121 9
"2004-04-23 03:01:00" 9 109 281
"2004-04-23 03:21:23" 103 109 12
"2004-04-23 03:24:25" 103 63 134
"2004-04-23 03:36:16" 103 63 49
"2004-04-23 03:38:34" 103 109 11
"2004-04-23 03:38:37" 48 81 38
"2004-04-23 03:41:39" 95 81 32
"2004-04-23 03:42:21" 145 48 42
"2004-04-23 03:42:31" 95 63 20
"2004-04-23 03:44:41" 145 95 13
"2004-04-23 03:44:45" 95 109 51
"2004-04-23 03:46:53" 145 95 224
"2004-04-23 03:49:09" 145 48 252
"2004-04-23 03:50:41" 179 179 1
"2004-04-23 03:51:51" 145 95 76
"2004-04-23 03:55:14" 145 48 29
"2004-04-23 03:57:36" 145 48 59
"2004-04-23 03:58:47" 95 109 12
"2004-04-23 04:02:19" 96 48 26
"2004-04-23 04:04:32" 95 109 31
"2004-04-23 04:05:30" 278 278 1
"2004-04-23 04:09:00" 96 95 16
"2004-04-23 04:11:48" 96 95 139
"2004-04-23 04:12:16" 167 167 1
"2004-04-23 04:12:38" 96 48 100
"2004-04-23 04:15:27" 96 95 142
"2004-04-23 04:16:57" 147 147 1
"2004-04-23 04:35:54" 105 144 124
"2004-04-23 04:36:08" 105 63 28
"2004-04-23 04:50:36" 6 146 178
"2004-04-23 06:52:06" 150 150 1
"2004-04-23 06:55:24" 153 153 1
"2004-04-23 09:40:48" 524 524 1
"2004-04-23 10:33:23" 44 60 236
"2004-04-23 10:34:05" 44 105 142
"2004-04-23 10:41:08" 63 95 14
"2004-04-23 11:06:56" 233 233 1
"2004-04-23 11:15:10" 44 32 188
"2004-04-23 11:31:21" 204 204 1
"2004-04-23 11:33:50" 266 266 1
"2004-04-23 11:38:01" 114 105 20
"2004-04-23 11:40:59" 34 109 2
"2004-04-23 11:41:50" 160 160 1
"2004-04-23 11:43:35" 36 105 57
"2004-04-23 11:44:53" 36 109 220
"2004-04-23 11:53:05" 36 147 83
"2004-04-23 12:03:13" 44 32 546
"2004-04-23 12:18:35" 159 159 1
"2004-04-23 12:19:19" 19 120 26
"2004-04-23 12:37:31" 9 136 38
"2004-04-23 12:37:51" 9 148 22
"2004-04-23 12:38:49" 9 149 31
"2004-04-23 12:39:36" 9 150 19
"2004-04-23 12:41:02" 9 151 9
"2004-04-23 12:42:34" 9 152 16
"2004-04-23 12:42:54" 9 153 13
"2004-04-23 12:43:11" 9 58 9
"2004-04-23 12:43:20" 9 58 15
"2004-04-23 12:43:43" 9 135 29
"2004-04-23 12:44:04" 9 22 21
"2004-04-23 12:45:42" 9 8 55
"2004-04-23 12:47:17" 9 154 15
"2004-04-23 12:47:18" 1729 1729 1
"2004-04-23 12:49:17" 9 121 20
"2004-04-23 12:58:18" 261 261 1
"2004-04-23 12:59:53" 1 135 111
"2004-04-23 13:00:15" 547 547 1
"2004-04-23 13:02:30" 881 881 1
"2004-04-23 13:03:57" 3 155 201
"2004-04-23 13:06:10" 36 109 243
"2004-04-23 13:07:10" 3 155 348
"2004-04-23 13:10:36" 263 263 1
"2004-04-23 13:14:44" 30 132 33
"2004-04-23 13:23:21" 3 58 596
"2004-04-23 13:29:45" 157 157 1
"2004-04-23 13:48:31" 344 344 1
"2004-04-23 13:52:45" 68 56 117
"2004-04-23 13:53:40" 729 729 1
"2004-04-23 14:44:30" 36 156 61
"2004-04-23 14:48:28" 170 170 1
"2004-04-23 14:58:54" 131 30 138
"2004-04-23 15:15:16" 101 51 62
"2004-04-23 15:17:54" 208 208 1
"2004-04-23 15:19:05" 101 34 213
"2004-04-23 15:22:48" 9 8 19
"2004-04-23 15:40:11" 36 73 21
"2004-04-23 15:51:21" 96 95 92
"2004-04-23 16:00:30" 166 166 1
"2004-04-23 16:10:26" 9 76 33
"2004-04-23 16:14:15" 9 8 424
"2004-04-23 16:28:18" 9 157 28
"2004-04-23 16:38:40" 19 158 12
"2004-04-23 16:39:39" 164 164 1
"2004-04-23 16:41:14" 9 58 24
"2004-04-23 16:46:46" 9 32 44
"2004-04-23 17:30:38" 212 212 1
"2004-04-23 17:57:38" 44 129 69
"2004-04-23 17:57:59" 105 135 96
"2004-04-23 17:59:15" 105 129 53
"2004-04-23 18:02:03" 44 129 83
"2004-04-23 18:02:56" 44 129 99
"2004-04-23 18:03:36" 44 129 157
"2004-04-23 18:05:29" 51 101 461
"2004-04-23 18:06:05" 1 159 9
"2004-04-23 18:31:02" 44 74 53
"2004-04-23 18:33:56" 44 129 298
"2004-04-23 19:08:19" 160 72 2
"2004-04-23 19:22:28" 129 8 4
"2004-04-23 19:27:22" 36 147 53
"2004-04-23 19:28:31" 36 109 113
"2004-04-23 19:29:58" 36 105 151
"2004-04-23 19:30:29" 36 129 48
"2004-04-23 19:31:04" 9 8 56
"2004-04-23 19:33:00" 187 187 1
"2004-04-23 20:20:26" 205 205 1
"2004-04-23 20:33:40" 34 101 253
"2004-04-23 20:40:02" 161 161 1
"2004-04-23 20:44:38" 165 165 1
"2004-04-23 20:52:14" 161 162 152
"2004-04-23 21:15:26" 163 72 28
"2004-04-23 21:31:45" 32 164 40
"2004-04-23 21:44:12" 58 8 23
"2004-04-23 21:47:03" 32 58 39
"2004-04-23 21:52:44" 41 76 77
"2004-04-23 21:53:56" 41 120 48
"2004-04-23 21:54:32" 41 132 76
"2004-04-23 21:55:10" 41 165 79
"2004-04-23 21:55:45" 41 166 121
"2004-04-23 21:56:04" 41 157 121
"2004-04-23 21:56:50" 41 167 123
"2004-04-23 21:57:12" 41 168 11
"2004-04-23 21:57:28" 41 169 76
"2004-04-23 21:57:58" 41 134 102
"2004-04-23 21:59:28" 56 68 69
"2004-04-23 21:59:53" 41 56 6
"2004-04-23 22:00:21" 56 154 44
"2004-04-23 22:01:36" 56 170 23
"2004-04-23 22:01:54" 56 171 25
"2004-04-23 22:02:06" 56 172 8
"2004-04-23 22:07:40" 103 101 382
"2004-04-23 22:09:25" 51 157 2
"2004-04-23 22:11:48" 32 130 21
"2004-04-23 22:22:22" 8 58 35
"2004-04-23 22:23:55" 8 164 29
"2004-04-23 22:36:22" 103 63 25
"2004-04-23 22:39:11" 103 173 7
"2004-04-23 22:45:41" 67 154 138
"2004-04-23 22:54:01" 32 26 44
"2004-04-23 23:02:08" 176 176 1
"2004-04-23 23:16:01" 96 163 19
"2004-04-23 23:23:56" 9 58 12
"2004-04-23 23:24:40" 41 56 93
"2004-04-23 23:27:40" 276 276 1
"2004-04-23 23:28:22" 9 20 51
"2004-04-23 23:29:03" 9 165 10
"2004-04-23 23:31:06" 175 175 1
"2004-04-23 23:31:44" 9 61 44
"2004-04-23 23:45:32" 103 109 14
"2004-04-23 23:47:33" 32 155 26
"2004-04-23 23:48:37" 32 109 20
"2004-04-23 23:49:54" 32 174 16
"2004-04-23 23:50:21" 175 50 10
"2004-04-23 23:58:22" 103 85 5
"2004-04-23 23:59:53" 124 109 81
"2004-04-24 00:02:52" 164 8 20
"2004-04-24 00:10:36" 103 63 19
"2004-04-24 00:14:47" 38 128 2
"2004-04-24 00:15:10" 103 63 50
"2004-04-24 00:16:09" 103 63 47
"2004-04-24 00:16:57" 19 109 5
"2004-04-24 00:17:57" 103 63 42
"2004-04-24 00:19:13" 103 63 136
"2004-04-24 00:19:26" 161 164 31
"2004-04-24 00:19:28" 161 164 31
"2004-04-24 00:20:16" 38 109 2
"2004-04-24 00:20:48" 41 63 82
"2004-04-24 00:22:16" 103 63 79
"2004-04-24 00:22:36" 176 63 31
"2004-04-24 00:22:38" 41 63 161
"2004-04-24 00:23:40" 184 184 1
"2004-04-24 00:24:05" 177 177 1
"2004-04-24 00:24:10" 176 63 15
"2004-04-24 00:24:33" 41 63 59
"2004-04-24 00:25:05" 161 63 11
"2004-04-24 00:25:11" 103 63 48
"2004-04-24 00:25:16" 41 63 36
"2004-04-24 00:26:02" 176 63 55
"2004-04-24 00:26:05" 41 63 29
"2004-04-24 00:26:15" 161 63 46
"2004-04-24 00:26:30" 103 63 17
"2004-04-24 00:26:32" 32 164 20
"2004-04-24 00:26:53" 176 63 7
"2004-04-24 00:27:25" 41 63 27
"2004-04-24 00:28:14" 181 181 1
"2004-04-24 00:28:23" 176 63 69
"2004-04-24 00:28:30" 41 63 88
"2004-04-24 00:28:39" 161 63 20
"2004-04-24 00:29:05" 103 63 124
"2004-04-24 00:29:30" 41 177 5
"2004-04-24 00:29:34" 41 177 16
"2004-04-24 00:29:56" 164 178 0
"2004-04-24 00:30:13" 164 177 0
"2004-04-24 00:30:25" 32 175 23
"2004-04-24 00:30:41" 32 177 0
"2004-04-24 00:31:06" 176 63 10
"2004-04-24 00:31:08" 164 179 0
"2004-04-24 00:31:46" 41 63 25
"2004-04-24 00:32:00" 32 179 0
"2004-04-24 00:32:19" 41 63 42
"2004-04-24 00:33:56" 41 63 61
"2004-04-24 00:34:19" 41 63 20
"2004-04-24 00:35:43" 41 63 38
"2004-04-24 00:36:10" 161 63 86
"2004-04-24 00:38:04" 96 164 32
"2004-04-24 00:39:58" 41 63 68
"2004-04-24 00:40:55" 41 177 45
"2004-04-24 00:41:35" 41 177 113
"2004-04-24 00:42:06" 41 63 18
"2004-04-24 00:42:31" 41 177 112
"2004-04-24 00:43:34" 41 63 33
"2004-04-24 00:43:45" 161 63 87
"2004-04-24 00:43:49" 32 177 12
"2004-04-24 00:43:59" 41 177 43
"2004-04-24 00:44:10" 180 180 1
"2004-04-24 00:45:20" 32 177 53
"2004-04-24 00:45:24" 41 177 75
"2004-04-24 00:45:56" 41 63 24
"2004-04-24 00:46:11" 41 180 12
"2004-04-24 00:47:34" 32 177 96
"2004-04-24 00:47:51" 41 63 28
"2004-04-24 00:48:06" 161 63 99
"2004-04-24 00:48:10" 41 177 47
"2004-04-24 00:48:32" 41 180 7
"2004-04-24 00:50:33" 177 32 63
"2004-04-24 00:51:08" 41 63 45
"2004-04-24 00:51:25" 41 177 25
"2004-04-24 00:51:34" 180 177 12
"2004-04-24 00:51:41" 180 177 20
"2004-04-24 00:52:50" 180 181 31
"2004-04-24 00:52:54" 41 177 35
"2004-04-24 00:53:44" 180 182 13
"2004-04-24 00:55:07" 41 180 91
"2004-04-24 00:55:27" 41 90 17
"2004-04-24 00:55:57" 41 63 36
"2004-04-24 00:56:23" 32 177 113
"2004-04-24 00:58:10" 41 180 146
"2004-04-24 00:58:33" 41 63 54
"2004-04-24 00:58:46" 41 177 15
"2004-04-24 00:59:18" 177 180 18
"2004-04-24 00:59:27" 191 191 1
"2004-04-24 01:00:22" 177 180 54
"2004-04-24 01:01:10" 177 32 40
"2004-04-24 01:01:40" 41 180 110
"2004-04-24 01:02:35" 41 177 211
"2004-04-24 01:02:40" 41 180 3
"2004-04-24 01:03:01" 32 177 33
"2004-04-24 01:03:07" 41 63 140
"2004-04-24 01:04:41" 183 184 15
"2004-04-24 01:07:50" 41 63 20
"2004-04-24 01:08:34" 177 32 133
"2004-04-24 01:09:34" 32 177 67
"2004-04-24 01:10:21" 41 177 6
"2004-04-24 01:10:44" 177 32 86
"2004-04-24 01:11:23" 175 32 91
"2004-04-24 01:11:39" 32 177 152
"2004-04-24 01:12:09" 32 175 100
"2004-04-24 01:13:20" 41 168 18
"2004-04-24 01:13:59" 203 203 1
"2004-04-24 01:15:26" 175 32 374
"2004-04-24 01:17:17" 41 168 48
"2004-04-24 01:17:25" 41 177 25
"2004-04-24 01:17:37" 177 32 92
"2004-04-24 01:17:59" 63 174 94
"2004-04-24 01:18:17" 174 63 12
"2004-04-24 01:18:27" 63 174 2
"2004-04-24 01:18:56" 174 63 26
"2004-04-24 01:19:07" 41 168 19
"2004-04-24 01:19:31" 41 177 145
"2004-04-24 01:19:50" 32 175 240
"2004-04-24 01:20:02" 63 174 108
"2004-04-24 01:20:33" 174 63 21
"2004-04-24 01:20:38" 41 168 12
"2004-04-24 01:21:00" 9 32 40
"2004-04-24 01:21:13" 41 177 57
"2004-04-24 01:21:16" 63 174 107
"2004-04-24 01:21:23" 32 177 203
"2004-04-24 01:21:57" 175 32 106
"2004-04-24 01:23:31" 32 175 159
"2004-04-24 01:24:05" 41 168 15
"2004-04-24 01:24:34" 41 177 82
"2004-04-24 01:24:44" 41 168 10
"2004-04-24 01:24:52" 41 168 8
"2004-04-24 01:25:37" 63 155 19
"2004-04-24 01:25:49" 174 63 30
"2004-04-24 01:26:08" 41 177 90
"2004-04-24 01:26:16" 177 32 140
"2004-04-24 01:26:23" 41 168 33
"2004-04-24 01:26:34" 175 32 205
"2004-04-24 01:26:48" 63 174 116
"2004-04-24 01:27:52" 174 63 32
"2004-04-24 01:28:13" 63 174 24
"2004-04-24 01:29:01" 41 168 52
"2004-04-24 01:29:23" 41 177 24
"2004-04-24 01:29:56" 41 177 204
"2004-04-24 01:30:17" 32 175 115
"2004-04-24 01:30:18" 41 177 84
"2004-04-24 01:33:30" 175 32 11
"2004-04-24 01:33:51" 175 32 25
"2004-04-24 01:35:05" 186 186 1
"2004-04-24 01:35:10" 32 175 10
"2004-04-24 01:36:28" 41 177 28
"2004-04-24 01:36:41" 41 168 18
"2004-04-24 01:36:45" 174 63 11
"2004-04-24 01:37:44" 63 174 82
"2004-04-24 01:38:19" 41 168 65
"2004-04-24 01:40:00" 41 168 127
"2004-04-24 01:40:28" 41 177 42
"2004-04-24 01:40:53" 41 168 31
"2004-04-24 01:41:16" 41 177 89
"2004-04-24 01:41:43" 174 63 11
"2004-04-24 01:42:01" 63 174 41
"2004-04-24 01:46:53" 41 168 10
"2004-04-24 01:47:46" 41 177 236
"2004-04-24 01:52:28" 41 177 47
"2004-04-24 01:53:00" 41 177 16
"2004-04-24 01:54:50" 185 185 1
"2004-04-24 01:58:46" 41 177 11
"2004-04-24 01:58:59" 9 32 181
"2004-04-24 01:59:01" 41 177 69
"2004-04-24 01:59:11" 41 185 34
"2004-04-24 01:59:25" 41 168 2
"2004-04-24 02:02:06" 185 147 26
"2004-04-24 02:02:30" 202 202 1
"2004-04-24 02:04:53" 185 32 80
"2004-04-24 02:06:00" 41 185 58
"2004-04-24 02:06:17" 41 177 11
"2004-04-24 02:08:37" 32 185 42
"2004-04-24 02:08:46" 186 185 12
"2004-04-24 02:08:54" 140 185 169
"2004-04-24 02:08:55" 155 32 33
"2004-04-24 02:09:18" 32 155 52
"2004-04-24 02:09:51" 185 186 8
"2004-04-24 02:10:49" 155 63 25
"2004-04-24 02:12:38" 41 177 23
"2004-04-24 02:13:29" 103 177 12
"2004-04-24 02:15:53" 187 186 1
"2004-04-24 02:17:22" 185 97 17
"2004-04-24 02:17:57" 103 97 28
"2004-04-24 02:18:15" 187 186 40
"2004-04-24 02:19:45" 41 185 17
"2004-04-24 02:20:07" 41 185 26
"2004-04-24 02:20:48" 41 186 74
"2004-04-24 02:20:56" 41 185 4
"2004-04-24 02:22:09" 41 186 9
"2004-04-24 02:25:06" 185 63 54
"2004-04-24 02:25:41" 41 168 2
"2004-04-24 02:26:51" 187 186 323
"2004-04-24 02:28:03" 63 155 6
"2004-04-24 02:28:42" 63 185 111
"2004-04-24 02:30:18" 103 58 34
"2004-04-24 02:31:13" 103 63 21
"2004-04-24 02:32:12" 187 186 57
"2004-04-24 02:32:12" 188 188 1
"2004-04-24 02:35:36" 103 188 27
"2004-04-24 02:35:44" 189 175 15
"2004-04-24 02:36:35" 189 175 15
"2004-04-24 02:37:20" 201 201 1
"2004-04-24 02:38:12" 140 185 26
"2004-04-24 02:38:15" 187 186 4
"2004-04-24 02:38:33" 185 109 92
"2004-04-24 02:43:33" 140 185 58
"2004-04-24 02:52:36" 189 8 137
"2004-04-24 02:52:39" 102 97 5
"2004-04-24 02:55:02" 140 185 8
"2004-04-24 02:57:21" 41 86 17
"2004-04-24 02:59:50" 192 192 1
"2004-04-24 03:02:04" 41 188 12
"2004-04-24 03:14:01" 101 100 53
"2004-04-24 03:16:01" 190 190 1
"2004-04-24 03:24:20" 101 190 103
"2004-04-24 03:24:38" 191 175 81
"2004-04-24 03:24:41" 101 190 33
"2004-04-24 03:25:11" 101 190 82
"2004-04-24 03:26:20" 101 190 120
"2004-04-24 03:26:42" 101 190 68
"2004-04-24 03:27:33" 103 192 34
"2004-04-24 03:28:34" 101 190 306
"2004-04-24 03:28:34" 200 200 1
"2004-04-24 03:29:15" 101 190 65
"2004-04-24 03:29:28" 101 190 42
"2004-04-24 03:30:19" 101 190 22
"2004-04-24 03:30:44" 101 190 78
"2004-04-24 03:30:55" 101 190 48
"2004-04-24 03:31:07" 101 190 28
"2004-04-24 03:31:13" 101 190 11
"2004-04-24 03:31:56" 193 149 54
"2004-04-24 03:32:06" 101 100 99
"2004-04-24 03:32:48" 193 190 29
"2004-04-24 03:33:23" 191 78 151
"2004-04-24 03:33:39" 101 190 85
"2004-04-24 03:33:47" 101 190 20
"2004-04-24 03:34:53" 190 109 41
"2004-04-24 03:35:14" 101 190 37
"2004-04-24 03:35:40" 193 190 27
"2004-04-24 03:40:30" 103 109 142
"2004-04-24 03:40:30" 109 124 142
"2004-04-24 03:41:55" 103 190 50
"2004-04-24 03:45:03" 103 109 74
"2004-04-24 03:46:32" 103 109 19
"2004-04-24 03:51:15" 199 199 1
"2004-04-24 03:53:18" 194 194 1
"2004-04-24 03:58:46" 198 198 1
"2004-04-24 03:59:49" 41 192 20
"2004-04-24 04:02:32" 197 197 1
"2004-04-24 04:16:06" 196 196 1
"2004-04-24 04:18:49" 194 149 10
"2004-04-24 04:26:34" 194 195 9
"2004-04-24 04:55:59" 176 20 2
"2004-04-24 04:56:04" 176 61 2
"2004-04-24 04:56:20" 176 149 2
"2004-04-24 04:56:25" 176 120 2
"2004-04-24 04:56:30" 176 132 2
"2004-04-24 04:56:39" 176 86 2
"2004-04-24 04:57:03" 176 97 2
"2004-04-24 04:57:27" 176 72 2
"2004-04-24 04:57:31" 176 58 2
"2004-04-24 04:57:36" 176 8 2
"2004-04-24 05:00:59" 176 196 46
"2004-04-24 05:01:07" 176 197 46
"2004-04-24 05:01:11" 176 198 46
"2004-04-24 05:01:20" 176 199 46
"2004-04-24 05:01:24" 176 200 46
"2004-04-24 05:01:28" 176 190 46
"2004-04-24 05:01:33" 176 192 46
"2004-04-24 05:01:37" 176 201 46
"2004-04-24 05:01:41" 176 188 46
"2004-04-24 05:01:48" 176 202 46
"2004-04-24 05:01:53" 176 185 46
"2004-04-24 05:01:58" 176 203 46
"2004-04-24 05:02:11" 176 180 46
"2004-04-24 05:02:20" 176 181 46
"2004-04-24 05:02:25" 176 177 46
"2004-04-24 05:02:33" 176 184 8
"2004-04-24 05:02:40" 176 175 46
"2004-04-24 05:15:12" 176 166 70
"2004-04-24 06:35:13" 204 205 403
"2004-04-24 06:35:53" 204 104 88
"2004-04-24 06:40:36" 204 184 32
"2004-04-24 06:49:48" 189 144 593
"2004-04-24 11:49:44" 3 185 97
"2004-04-24 12:02:42" 3 32 262
"2004-04-24 12:04:47" 199 58 37
"2004-04-24 12:09:44" 63 185 159
"2004-04-24 12:12:25" 63 199 118
"2004-04-24 12:13:12" 63 184 13
"2004-04-24 12:17:55" 199 101 45
"2004-04-24 12:18:28" 312 312 1
"2004-04-24 12:41:12" 194 199 66
"2004-04-24 12:42:46" 194 206 9
"2004-04-24 12:43:45" 194 207 10
"2004-04-24 12:47:07" 204 123 26
"2004-04-24 12:49:37" 121 191 267
"2004-04-24 12:50:04" 175 191 21
"2004-04-24 12:50:25" 204 129 71
"2004-04-24 12:51:14" 63 199 63
"2004-04-24 12:51:17" 101 184 23
"2004-04-24 12:53:00" 101 208 2
"2004-04-24 12:54:17" 63 46 96
"2004-04-24 13:01:23" 209 209 1
"2004-04-24 13:11:58" 63 199 12
"2004-04-24 13:13:21" 228 228 1
"2004-04-24 13:19:52" 227 227 1
"2004-04-24 13:20:56" 101 88 43
"2004-04-24 13:32:39" 191 121 30
"2004-04-24 13:32:52" 191 175 15
"2004-04-24 13:34:21" 103 177 35
"2004-04-24 13:36:03" 199 20 36
"2004-04-24 13:37:02" 184 101 107
"2004-04-24 13:37:50" 103 132 34
"2004-04-24 13:42:01" 199 209 50
"2004-04-24 13:44:04" 101 184 104
"2004-04-24 13:50:06" 36 105 202
"2004-04-24 13:50:59" 103 210 35
"2004-04-24 13:52:31" 36 209 241
"2004-04-24 14:00:57" 184 101 160
"2004-04-24 14:03:02" 209 199 164
"2004-04-24 14:06:40" 199 209 139
"2004-04-24 14:09:23" 199 210 100
"2004-04-24 14:14:57" 101 184 221
"2004-04-24 14:38:13" 184 101 212
"2004-04-24 14:47:08" 217 217 1
"2004-04-24 15:02:17" 176 101 166
"2004-04-24 15:07:21" 717 717 1
"2004-04-24 15:09:00" 68 101 45
"2004-04-24 15:22:20" 32 198 24
"2004-04-24 15:45:58" 211 101 84
"2004-04-24 15:46:06" 212 209 25
"2004-04-24 15:50:02" 211 213 52
"2004-04-24 15:50:25" 211 93 26
"2004-04-24 15:51:12" 211 85 71
"2004-04-24 15:56:04" 218 218 1
"2004-04-24 15:56:38" 189 199 86
"2004-04-24 16:06:33" 214 214 1
"2004-04-24 16:07:46" 215 215 1
"2004-04-24 16:11:09" 214 215 14
"2004-04-24 16:11:40" 216 216 1
"2004-04-24 16:11:49" 103 109 6
"2004-04-24 16:12:32" 103 215 2
"2004-04-24 16:12:53" 103 82 2
"2004-04-24 16:13:13" 44 214 56
"2004-04-24 16:16:09" 103 215 18
"2004-04-24 16:16:11" 63 199 9
"2004-04-24 16:16:48" 63 199 164
"2004-04-24 16:18:38" 103 215 48
"2004-04-24 16:19:03" 103 215 27
"2004-04-24 16:20:28" 103 168 12
"2004-04-24 16:20:43" 214 109 14
"2004-04-24 16:21:43" 215 67 15
"2004-04-24 16:22:12" 103 215 11
"2004-04-24 16:22:19" 214 215 24
"2004-04-24 16:22:24" 41 215 26
"2004-04-24 16:22:45" 41 216 19
"2004-04-24 16:24:02" 103 127 12
"2004-04-24 16:26:47" 215 62 87
"2004-04-24 16:28:25" 214 109 30
"2004-04-24 16:30:17" 176 217 22
"2004-04-24 16:30:39" 176 216 22
"2004-04-24 16:33:18" 176 218 5
"2004-04-24 16:36:06" 103 109 9
"2004-04-24 16:40:49" 219 124 5
"2004-04-24 16:42:56" 19 109 10
"2004-04-24 16:49:44" 63 127 25
"2004-04-24 16:51:53" 88 101 69
"2004-04-24 16:54:55" 103 168 73
"2004-04-24 16:58:02" 103 56 14
"2004-04-24 16:59:53" 63 127 3
"2004-04-24 17:00:31" 103 56 89
"2004-04-24 17:00:33" 214 56 12
"2004-04-24 17:01:22" 214 56 17
"2004-04-24 17:03:54" 63 127 127
"2004-04-24 17:06:45" 51 215 18
"2004-04-24 17:11:22" 19 175 11
"2004-04-24 17:11:50" 19 109 36
"2004-04-24 17:12:29" 44 214 351
"2004-04-24 17:13:47" 215 51 67
"2004-04-24 17:16:51" 44 214 17
"2004-04-24 17:19:00" 19 215 65
"2004-04-24 17:19:42" 19 215 32
"2004-04-24 17:26:40" 103 175 12
"2004-04-24 17:27:00" 44 214 103
"2004-04-24 17:33:00" 19 215 34
"2004-04-24 17:33:36" 103 175 17
"2004-04-24 17:33:49" 214 175 11
"2004-04-24 17:35:28" 51 215 21
"2004-04-24 17:35:52" 19 215 20
"2004-04-24 17:36:47" 214 215 18
"2004-04-24 17:37:34" 730 730 1
"2004-04-24 17:37:35" 215 51 9
"2004-04-24 17:39:20" 19 215 75
"2004-04-24 17:42:36" 96 95 49
"2004-04-24 17:44:03" 96 32 64
"2004-04-24 17:44:04" 19 215 55
"2004-04-24 17:44:30" 96 164 54
"2004-04-24 17:44:57" 103 215 58
"2004-04-24 17:47:44" 103 215 94
"2004-04-24 17:49:10" 19 215 34
"2004-04-24 17:51:59" 144 185 161
"2004-04-24 17:53:45" 103 168 122
"2004-04-24 17:53:46" 220 214 13
"2004-04-24 17:55:27" 220 32 64
"2004-04-24 17:55:39" 19 215 15
"2004-04-24 17:57:17" 144 32 153
"2004-04-24 18:00:48" 221 221 1
"2004-04-24 18:00:53" 103 175 49
"2004-04-24 18:02:24" 103 175 74
"2004-04-24 18:02:41" 175 214 12
"2004-04-24 18:03:47" 103 175 23
"2004-04-24 18:05:36" 231 231 1
"2004-04-24 18:05:42" 103 175 86
"2004-04-24 18:08:56" 103 175 47
"2004-04-24 18:15:02" 176 221 26
"2004-04-24 18:17:03" 222 222 1
"2004-04-24 18:23:37" 103 98 17
"2004-04-24 18:33:28" 3 32 52
"2004-04-24 18:34:26" 222 120 5
"2004-04-24 18:34:52" 41 222 52
"2004-04-24 18:38:45" 223 223 1
"2004-04-24 18:43:36" 41 222 49
"2004-04-24 18:51:49" 41 223 27
"2004-04-24 18:54:45" 214 175 34
"2004-04-24 18:54:56" 244 244 1
"2004-04-24 18:57:29" 41 97 29
"2004-04-24 18:59:56" 41 134 36
"2004-04-24 19:01:05" 51 215 96
"2004-04-24 19:02:07" 36 222 31
"2004-04-24 19:03:09" 36 221 79
"2004-04-24 19:06:19" 212 66 20
"2004-04-24 19:09:52" 226 226 1
"2004-04-24 19:10:59" 96 224 18
"2004-04-24 19:17:51" 175 214 95
"2004-04-24 19:18:41" 214 175 37
"2004-04-24 19:24:12" 225 223 13
"2004-04-24 19:24:45" 36 221 86
"2004-04-24 19:25:25" 36 214 59
"2004-04-24 19:25:48" 176 223 15
"2004-04-24 19:26:01" 176 226 30
"2004-04-24 19:26:19" 221 161 115
"2004-04-24 19:26:34" 36 221 204
"2004-04-24 19:30:39" 44 226 45
"2004-04-24 19:32:59" 221 161 197
"2004-04-24 19:35:00" 36 221 79
"2004-04-24 19:39:14" 221 161 37
"2004-04-24 19:42:14" 56 214 11
"2004-04-24 19:42:20" 221 161 56
"2004-04-24 19:45:21" 221 161 39
"2004-04-24 19:50:21" 221 161 30
"2004-04-24 19:55:39" 161 221 19
"2004-04-24 19:58:00" 36 221 136
"2004-04-24 19:59:08" 36 214 124
"2004-04-24 20:04:18" 221 161 75
"2004-04-24 20:10:50" 204 221 69
"2004-04-24 20:13:01" 227 26 79
"2004-04-24 20:24:54" 211 228 67
"2004-04-24 20:30:41" 236 236 1
"2004-04-24 20:36:07" 214 101 57
"2004-04-24 20:49:36" 229 230 33
"2004-04-24 20:51:51" 220 214 318
"2004-04-24 20:56:00" 96 231 18
"2004-04-24 20:57:01" 96 232 19
"2004-04-24 20:58:15" 103 221 171
"2004-04-24 21:02:34" 235 235 1
"2004-04-24 21:03:36" 103 20 26
"2004-04-24 21:04:38" 103 86 31
"2004-04-24 21:06:40" 220 214 104
"2004-04-24 21:10:48" 220 214 53
"2004-04-24 21:13:21" 103 66 2
"2004-04-24 21:20:18" 212 66 308
"2004-04-24 21:23:11" 124 109 59
"2004-04-24 21:28:27" 103 185 40
"2004-04-24 21:32:12" 212 6 134
"2004-04-24 21:34:22" 103 185 117
"2004-04-24 21:37:54" 103 8 14
"2004-04-24 21:39:08" 63 202 7
"2004-04-24 21:39:46" 63 185 11
"2004-04-24 21:45:21" 103 93 14
"2004-04-24 21:45:33" 63 185 122
"2004-04-24 22:18:32" 9 233 19
"2004-04-24 22:19:41" 103 233 5
"2004-04-24 22:23:47" 9 97 12
"2004-04-24 22:25:36" 9 190 45
"2004-04-24 22:50:16" 166 234 26
"2004-04-24 22:52:04" 69 34 11
"2004-04-24 22:52:38" 69 34 14
"2004-04-24 22:53:12" 235 191 2
"2004-04-24 22:57:03" 69 185 8
"2004-04-24 23:12:11" 241 241 1
"2004-04-24 23:17:41" 41 166 201
"2004-04-24 23:18:44" 41 32 10
"2004-04-24 23:31:23" 3 32 49
"2004-04-24 23:33:23" 3 132 12
"2004-04-24 23:39:25" 1 30 94
"2004-04-24 23:47:34" 41 32 19
"2004-04-24 23:47:46" 41 173 22
"2004-04-25 00:00:39" 103 166 14
"2004-04-25 00:11:57" 63 127 6
"2004-04-25 00:17:16" 63 199 13
"2004-04-25 00:22:24" 103 166 142
"2004-04-25 00:27:53" 63 92 334
"2004-04-25 00:36:45" 97 228 42
"2004-04-25 00:36:45" 97 228 42
"2004-04-25 01:08:55" 103 58 14
"2004-04-25 01:20:08" 191 136 67
"2004-04-25 01:27:40" 32 58 15
"2004-04-25 01:32:01" 1106 1106 1
"2004-04-25 01:41:43" 131 30 229
"2004-04-25 01:42:08" 191 236 52
"2004-04-25 01:45:09" 32 237 132
"2004-04-25 01:46:51" 9 235 204
"2004-04-25 01:47:25" 253 253 1
"2004-04-25 01:47:36" 101 34 340
"2004-04-25 01:47:57" 237 32 100
"2004-04-25 01:48:13" 97 191 15
"2004-04-25 01:48:24" 1205 1205 1
"2004-04-25 01:49:22" 48 81 18
"2004-04-25 01:49:27" 48 81 18
"2004-04-25 01:50:25" 933 933 1
"2004-04-25 01:54:30" 175 214 258
"2004-04-25 01:57:51" 269 269 1
"2004-04-25 01:58:26" 176 233 7
"2004-04-25 01:58:40" 9 101 471
"2004-04-25 02:03:29" 48 52 18
"2004-04-25 02:03:33" 48 52 18
"2004-04-25 02:03:55" 48 175 35
"2004-04-25 02:04:44" 52 48 23
"2004-04-25 02:06:11" 48 52 92
"2004-04-25 02:09:50" 9 177 25
"2004-04-25 02:10:32" 97 191 32
"2004-04-25 02:10:44" 9 175 55
"2004-04-25 02:10:44" 52 48 55
"2004-04-25 02:12:13" 175 48 68
"2004-04-25 02:14:39" 96 48 13
"2004-04-25 02:15:11" 41 32 63
"2004-04-25 02:16:10" 9 175 121
"2004-04-25 02:17:30" 41 174 9
"2004-04-25 02:22:27" 9 175 45
"2004-04-25 02:25:54" 262 262 1
"2004-04-25 02:26:19" 245 245 1
"2004-04-25 02:29:30" 243 243 1
"2004-04-25 02:29:51" 451 451 1
"2004-04-25 02:31:27" 48 175 75
"2004-04-25 02:31:39" 12 175 20
"2004-04-25 02:32:59" 48 52 171
"2004-04-25 02:33:57" 175 48 30
"2004-04-25 02:34:21" 48 175 38
"2004-04-25 02:34:25" 12 175 6
"2004-04-25 02:35:02" 12 168 20
"2004-04-25 02:35:27" 12 175 24
"2004-04-25 02:36:00" 52 48 50
"2004-04-25 02:36:04" 175 48 174
"2004-04-25 02:36:53" 48 52 101
"2004-04-25 02:37:04" 12 81 16
"2004-04-25 02:37:31" 12 175 26
"2004-04-25 02:37:52" 48 175 52
"2004-04-25 02:39:25" 293 293 1
"2004-04-25 02:39:55" 175 48 105
"2004-04-25 02:40:30" 12 175 18
"2004-04-25 02:40:52" 48 175 55
"2004-04-25 02:40:54" 12 175 22
"2004-04-25 02:41:23" 52 48 60
"2004-04-25 02:42:37" 48 52 77
"2004-04-25 02:42:52" 12 175 26
"2004-04-25 02:43:56" 175 48 67
"2004-04-25 02:44:13" 52 48 25
"2004-04-25 02:45:16" 12 175 15
"2004-04-25 02:45:36" 48 52 176
"2004-04-25 02:45:51" 12 175 31
"2004-04-25 02:46:08" 48 175 66
"2004-04-25 02:47:01" 12 175 64
"2004-04-25 02:47:30" 175 48 86
"2004-04-25 02:47:49" 52 48 91
"2004-04-25 02:49:04" 12 175 12
"2004-04-25 02:49:47" 12 175 47
"2004-04-25 02:50:10" 12 175 51
"2004-04-25 02:50:43" 220 214 79
"2004-04-25 02:51:15" 12 175 53
"2004-04-25 02:51:28" 88 220 172
"2004-04-25 02:52:20" 48 175 62
"2004-04-25 02:52:38" 48 52 24
"2004-04-25 02:53:55" 12 175 56
"2004-04-25 02:54:17" 175 48 35
"2004-04-25 02:54:18" 52 48 15
"2004-04-25 02:55:07" 9 175 76
"2004-04-25 02:55:52" 48 175 73
"2004-04-25 02:56:11" 12 175 1
"2004-04-25 02:57:29" 12 175 13
"2004-04-25 02:57:36" 175 48 72
"2004-04-25 02:58:47" 12 175 4
"2004-04-25 02:58:57" 9 175 71
"2004-04-25 03:00:11" 48 175 31
"2004-04-25 03:00:12" 12 175 34
"2004-04-25 03:00:32" 48 52 43
"2004-04-25 03:01:09" 9 175 15
"2004-04-25 03:01:47" 9 209 162
"2004-04-25 03:01:47" 175 48 162
"2004-04-25 03:01:59" 12 175 2
"2004-04-25 03:03:38" 48 175 188
"2004-04-25 03:04:03" 103 66 2
"2004-04-25 03:05:32" 103 52 23
"2004-04-25 03:05:49" 12 175 194
"2004-04-25 03:06:07" 103 66 8
"2004-04-25 03:06:19" 175 48 115
"2004-04-25 03:06:43" 52 48 36
"2004-04-25 03:07:51" 103 66 24
"2004-04-25 03:07:58" 12 175 22
"2004-04-25 03:08:19" 12 175 26
"2004-04-25 03:10:27" 48 52 49
"2004-04-25 03:11:13" 48 175 126
"2004-04-25 03:12:25" 1264 1264 1
"2004-04-25 03:12:38" 175 48 187
"2004-04-25 03:13:35" 48 175 84
"2004-04-25 03:14:01" 48 175 20
"2004-04-25 03:14:03" 9 175 83
"2004-04-25 03:14:12" 9 209 5
"2004-04-25 03:15:40" 175 48 110
"2004-04-25 03:17:00" 175 48 30
"2004-04-25 03:18:59" 9 175 98
"2004-04-25 03:18:59" 220 48 98
"2004-04-25 03:19:52" 48 175 81
"2004-04-25 03:20:13" 144 185 311
"2004-04-25 03:22:04" 175 48 286
"2004-04-25 03:22:16" 220 48 18
"2004-04-25 03:24:05" 48 175 191
"2004-04-25 03:25:25" 144 222 66
"2004-04-25 03:25:35" 220 48 8
"2004-04-25 03:25:40" 175 48 133
"2004-04-25 03:25:51" 220 48 49
"2004-04-25 03:28:37" 220 48 36
"2004-04-25 03:28:40" 48 175 90
"2004-04-25 03:29:13" 220 48 127
"2004-04-25 03:30:54" 175 48 37
"2004-04-25 03:31:15" 48 175 22
"2004-04-25 03:31:53" 220 48 86
"2004-04-25 03:32:20" 175 48 16
"2004-04-25 03:32:29" 144 195 22
"2004-04-25 03:33:00" 48 175 33
"2004-04-25 03:33:22" 191 237 34
"2004-04-25 03:33:55" 220 48 117
"2004-04-25 03:35:59" 175 48 168
"2004-04-25 03:36:56" 220 48 27
"2004-04-25 03:37:54" 48 175 281
"2004-04-25 03:39:02" 220 95 65
"2004-04-25 03:39:21" 95 168 21
"2004-04-25 03:40:10" 220 48 195
"2004-04-25 03:40:21" 176 198 97
"2004-04-25 03:40:43" 220 95 65
"2004-04-25 03:40:44" 191 175 61
"2004-04-25 03:41:17" 220 95 101
"2004-04-25 03:42:24" 176 201 97
"2004-04-25 03:42:26" 175 48 247
"2004-04-25 03:43:04" 175 191 16
"2004-04-25 03:43:20" 191 175 42
"2004-04-25 03:43:42" 48 175 55
"2004-04-25 03:43:50" 239 239 1
"2004-04-25 03:44:16" 175 191 60
"2004-04-25 03:44:24" 175 48 11
"2004-04-25 03:44:53" 191 175 45
"2004-04-25 03:45:10" 144 88 381
"2004-04-25 03:45:11" 175 191 25
"2004-04-25 03:45:12" 220 48 131
"2004-04-25 03:45:44" 191 175 26
"2004-04-25 03:46:40" 175 191 62
"2004-04-25 03:47:16" 144 238 15
"2004-04-25 03:47:22" 191 175 35
"2004-04-25 03:48:18" 175 191 5
"2004-04-25 03:48:25" 220 95 211
"2004-04-25 03:48:39" 239 175 19
"2004-04-25 03:49:29" 144 240 40
"2004-04-25 03:50:29" 239 175 34
"2004-04-25 03:51:12" 239 236 13
"2004-04-25 03:52:24" 220 95 144
"2004-04-25 03:54:13" 220 48 179
"2004-04-25 03:54:54" 220 95 59
"2004-04-25 03:56:34" 12 90 13
"2004-04-25 03:58:25" 220 95 345
"2004-04-25 03:58:42" 144 23 58
"2004-04-25 03:59:39" 220 95 36
"2004-04-25 03:59:51" 3 132 25
"2004-04-25 04:09:13" 220 95 352
"2004-04-25 04:10:27" 220 95 15
"2004-04-25 04:14:47" 220 95 62
"2004-04-25 04:15:32" 103 52 69
"2004-04-25 04:16:47" 144 32 242
"2004-04-25 04:17:12" 220 48 455
"2004-04-25 04:19:34" 144 48 132
"2004-04-25 04:20:15" 36 222 245
"2004-04-25 04:20:45" 220 95 46
"2004-04-25 04:20:59" 88 144 554
"2004-04-25 04:22:06" 220 95 20
"2004-04-25 04:25:18" 220 95 193
"2004-04-25 04:28:38" 220 95 48
"2004-04-25 04:35:09" 144 48 32
"2004-04-25 04:39:50" 220 48 118
"2004-04-25 04:39:57" 144 48 169
"2004-04-25 04:40:04" 220 95 11
"2004-04-25 04:40:21" 220 95 35
"2004-04-25 04:40:46" 220 48 18
"2004-04-25 04:43:36" 9 144 211
"2004-04-25 04:52:52" 1705 1705 1
"2004-04-25 04:59:41" 144 241 64
"2004-04-25 05:07:02" 103 144 425
"2004-04-25 05:25:41" 418 418 1
"2004-04-25 05:34:26" 9 216 13
"2004-04-25 06:03:31" 194 242 10
"2004-04-25 06:04:43" 194 199 146
"2004-04-25 06:05:59" 194 209 127
"2004-04-25 06:07:02" 194 182 13
"2004-04-25 08:45:49" 246 246 1
"2004-04-25 11:11:51" 32 144 233
"2004-04-25 11:17:07" 32 243 21
"2004-04-25 11:32:37" 249 249 1
"2004-04-25 12:21:49" 204 241 12
"2004-04-25 12:31:04" 63 127 7
"2004-04-25 12:40:14" 227 144 414
"2004-04-25 13:22:07" 194 209 266
"2004-04-25 13:35:14" 168 95 17
"2004-04-25 13:45:27" 63 127 168
"2004-04-25 13:52:21" 44 214 145
"2004-04-25 14:27:21" 41 32 13
"2004-04-25 14:27:32" 247 247 1
"2004-04-25 14:47:28" 9 244 15
"2004-04-25 14:50:24" 257 257 1
"2004-04-25 14:50:48" 245 191 6
"2004-04-25 14:55:35" 228 97 44
"2004-04-25 15:34:18" 211 228 110
"2004-04-25 15:37:53" 211 246 45
"2004-04-25 15:41:24" 19 52 232
"2004-04-25 15:54:53" 233 88 160
"2004-04-25 15:59:49" 34 242 30
"2004-04-25 16:03:43" 19 233 10
"2004-04-25 16:24:27" 127 63 350
"2004-04-25 16:29:25" 143 32 11
"2004-04-25 16:30:14" 143 95 85
"2004-04-25 16:35:01" 9 235 140
"2004-04-25 16:35:28" 9 177 49
"2004-04-25 16:46:45" 63 127 28
"2004-04-25 16:47:23" 32 88 75
"2004-04-25 16:51:00" 211 233 40
"2004-04-25 16:52:50" 248 248 1
"2004-04-25 16:59:40" 88 32 51
"2004-04-25 17:03:23" 32 88 41
"2004-04-25 17:04:45" 247 248 7
"2004-04-25 17:06:34" 248 247 17
"2004-04-25 17:09:35" 176 248 11
"2004-04-25 17:13:16" 176 248 26
"2004-04-25 17:19:26" 251 251 1
"2004-04-25 17:27:15" 211 232 203
"2004-04-25 17:31:13" 88 32 66
"2004-04-25 17:38:33" 176 248 130
"2004-04-25 17:39:24" 176 63 139
"2004-04-25 17:40:04" 32 88 57
"2004-04-25 17:40:59" 249 63 35
"2004-04-25 17:54:26" 41 250 15
"2004-04-25 17:54:29" 41 248 15
"2004-04-25 17:54:38" 95 168 87
"2004-04-25 17:54:43" 41 251 34
"2004-04-25 17:59:40" 34 242 48
"2004-04-25 18:07:04" 176 72 23
"2004-04-25 18:27:05" 44 88 16
"2004-04-25 18:37:03" 582 582 1
"2004-04-25 18:38:47" 103 177 95
"2004-04-25 18:40:50" 103 86 140
"2004-04-25 18:53:31" 12 168 3
"2004-04-25 18:54:46" 252 252 1
"2004-04-25 18:56:07" 51 86 41
"2004-04-25 19:01:31" 212 252 42
"2004-04-25 19:03:03" 176 63 24
"2004-04-25 19:05:03" 41 97 130
"2004-04-25 19:07:08" 168 95 23
"2004-04-25 19:07:37" 249 63 11
"2004-04-25 19:08:07" 212 34 36
"2004-04-25 19:08:26" 212 252 20
"2004-04-25 19:08:32" 176 63 18
"2004-04-25 19:11:35" 212 252 100
"2004-04-25 19:13:16" 176 63 189
"2004-04-25 19:14:08" 212 34 11
"2004-04-25 19:16:38" 249 63 41
"2004-04-25 19:20:58" 212 34 46
"2004-04-25 19:22:44" 103 63 19
"2004-04-25 19:23:02" 297 297 1
"2004-04-25 19:23:25" 144 247 58
"2004-04-25 19:23:46" 204 51 6
"2004-04-25 19:24:27" 103 63 8
"2004-04-25 19:25:01" 101 208 15
"2004-04-25 19:25:18" 274 274 1
"2004-04-25 19:29:00" 212 34 203
"2004-04-25 19:30:33" 212 252 57
"2004-04-25 19:37:24" 254 254 1
"2004-04-25 19:46:34" 281 281 1
"2004-04-25 19:54:50" 272 272 1
"2004-04-25 20:05:35" 53 253 36
"2004-04-25 20:06:18" 9 251 101
"2004-04-25 20:33:50" 164 8 38
"2004-04-25 20:35:22" 8 164 21
"2004-04-25 20:41:50" 212 34 129
"2004-04-25 20:45:04" 44 88 132
"2004-04-25 20:47:47" 44 48 68
"2004-04-25 20:48:20" 44 88 66
"2004-04-25 20:50:38" 44 48 147
"2004-04-25 20:51:20" 254 8 53
"2004-04-25 20:52:31" 8 254 24
"2004-04-25 20:53:40" 363 363 1
"2004-04-25 20:54:12" 280 280 1
"2004-04-25 20:55:04" 44 88 66
"2004-04-25 20:55:55" 254 8 19
"2004-04-25 20:58:13" 95 168 90
"2004-04-25 20:58:43" 709 709 1
"2004-04-25 21:01:18" 254 8 95
"2004-04-25 21:03:45" 8 254 117
"2004-04-25 21:05:45" 254 8 119
"2004-04-25 21:06:39" 8 254 19
"2004-04-25 21:08:51" 282 282 1
"2004-04-25 21:08:59" 254 8 15
"2004-04-25 21:28:48" 264 264 1
"2004-04-25 21:30:23" 1 255 73
"2004-04-25 21:38:58" 1373 1373 1
"2004-04-25 21:47:17" 259 259 1
"2004-04-25 21:49:38" 1397 1397 1
"2004-04-25 21:50:06" 256 256 1
"2004-04-25 21:57:18" 103 256 31
"2004-04-25 21:58:35" 143 32 67
"2004-04-25 22:01:04" 950 950 1
"2004-04-25 22:09:00" 204 257 17
"2004-04-25 22:12:50" 260 260 1
"2004-04-25 22:12:57" 258 258 1
"2004-04-25 22:14:41" 52 48 86
"2004-04-25 22:17:35" 258 76 81
"2004-04-25 22:25:33" 168 95 66
"2004-04-25 22:29:40" 259 260 9
"2004-04-25 22:30:50" 261 256 44
"2004-04-25 22:31:45" 19 52 239
"2004-04-25 22:34:06" 641 641 1
"2004-04-25 22:34:33" 204 81 31
"2004-04-25 22:34:45" 19 52 211
"2004-04-25 22:36:05" 259 256 532
"2004-04-25 22:38:38" 51 260 2
"2004-04-25 22:40:43" 260 51 4
"2004-04-25 22:40:47" 204 262 15
"2004-04-25 22:41:45" 19 52 75
"2004-04-25 22:42:03" 103 260 67
"2004-04-25 22:42:18" 263 254 8
"2004-04-25 22:45:11" 263 254 84
"2004-04-25 22:45:56" 204 51 110
"2004-04-25 22:49:24" 260 51 49
"2004-04-25 22:51:33" 204 51 78
"2004-04-25 22:53:15" 265 265 1
"2004-04-25 22:54:24" 41 256 37
"2004-04-25 22:54:27" 204 51 39
"2004-04-25 22:54:43" 204 51 16
"2004-04-25 22:55:07" 36 254 27
"2004-04-25 22:55:19" 204 51 15
"2004-04-25 22:55:44" 36 222 35
"2004-04-25 22:57:07" 204 51 87
"2004-04-25 22:57:33" 204 51 31
"2004-04-25 23:01:03" 204 51 130
"2004-04-25 23:01:43" 204 51 29
"2004-04-25 23:02:16" 62 215 91
"2004-04-25 23:04:19" 204 51 13
"2004-04-25 23:05:29" 264 158 29
"2004-04-25 23:06:03" 6 122 443
"2004-04-25 23:11:37" 204 51 145
"2004-04-25 23:13:02" 36 254 64
"2004-04-25 23:13:46" 36 6 15
"2004-04-25 23:14:13" 41 265 2
"2004-04-25 23:14:17" 204 51 30
"2004-04-25 23:18:18" 204 51 4
"2004-04-25 23:23:22" 36 6 83
"2004-04-25 23:24:09" 36 254 173
"2004-04-25 23:24:19" 260 51 77
"2004-04-25 23:24:32" 204 51 344
"2004-04-25 23:25:50" 36 222 141
"2004-04-25 23:27:00" 96 6 19
"2004-04-25 23:27:17" 204 51 8
"2004-04-25 23:28:15" 96 6 41
"2004-04-25 23:28:51" 256 259 266
"2004-04-25 23:29:03" 204 48 118
"2004-04-25 23:29:12" 36 254 246
"2004-04-25 23:29:30" 36 6 32
"2004-04-25 23:29:33" 204 51 13
"2004-04-25 23:29:41" 270 270 1
"2004-04-25 23:29:53" 96 6 57
"2004-04-25 23:31:16" 36 6 24
"2004-04-25 23:31:24" 96 6 103
"2004-04-25 23:31:52" 349 349 1
"2004-04-25 23:32:56" 204 51 90
"2004-04-25 23:34:02" 96 6 260
"2004-04-25 23:34:02" 204 51 260
"2004-04-25 23:35:11" 36 6 91
"2004-04-25 23:35:39" 36 254 99
"2004-04-25 23:36:05" 36 254 60
"2004-04-25 23:36:32" 204 48 121
"2004-04-25 23:37:26" 279 279 1
"2004-04-25 23:38:30" 267 267 1
"2004-04-25 23:38:57" 96 6 105
"2004-04-25 23:39:30" 211 251 33
"2004-04-25 23:41:39" 204 266 338
"2004-04-25 23:42:07" 204 51 29
"2004-04-25 23:42:28" 267 260 20
"2004-04-25 23:42:52" 267 256 15
"2004-04-25 23:44:20" 260 51 66
"2004-04-25 23:44:30" 260 267 24
"2004-04-25 23:44:39" 12 260 15
"2004-04-25 23:45:29" 263 191 23
"2004-04-25 23:47:02" 12 101 83
"2004-04-25 23:48:25" 268 268 1
"2004-04-25 23:48:33" 204 48 236
"2004-04-25 23:49:13" 204 51 99
"2004-04-25 23:49:39" 204 266 90
"2004-04-25 23:50:34" 12 175 35
"2004-04-25 23:51:02" 204 48 147
"2004-04-25 23:54:07" 204 51 39
"2004-04-25 23:55:31" 51 267 2
"2004-04-25 23:55:43" 260 51 33
"2004-04-25 23:56:15" 204 48 164
"2004-04-25 23:56:55" 260 51 65
"2004-04-25 23:57:56" 268 149 44
"2004-04-25 23:58:06" 267 51 14
"2004-04-26 00:02:55" 189 8 129
"2004-04-26 00:04:15" 63 127 27
"2004-04-26 00:06:20" 51 267 56
"2004-04-26 00:08:23" 204 48 316
"2004-04-26 00:10:19" 204 221 32
"2004-04-26 00:11:52" 127 63 145
"2004-04-26 00:12:06" 204 48 152
"2004-04-26 00:13:18" 212 6 106
"2004-04-26 00:14:58" 204 48 22
"2004-04-26 00:15:41" 204 48 148
"2004-04-26 00:18:34" 267 51 48
"2004-04-26 00:19:14" 140 6 215
"2004-04-26 00:19:44" 12 175 24
"2004-04-26 00:19:50" 103 267 30
"2004-04-26 00:19:59" 204 48 177
"2004-04-26 00:21:36" 69 254 10
"2004-04-26 00:24:37" 212 34 54
"2004-04-26 00:26:19" 212 48 120
"2004-04-26 00:30:23" 273 273 1
"2004-04-26 00:32:25" 103 267 90
"2004-04-26 00:34:07" 176 269 16
"2004-04-26 00:36:30" 204 48 18
"2004-04-26 00:39:08" 103 166 24
"2004-04-26 00:39:52" 19 265 16
"2004-04-26 00:42:14" 95 168 60
"2004-04-26 00:48:05" 212 254 21
"2004-04-26 00:51:23" 212 48 187
"2004-04-26 00:53:34" 176 270 43
"2004-04-26 00:54:02" 176 267 27
"2004-04-26 00:56:58" 212 48 252
"2004-04-26 00:56:59" 69 271 2
"2004-04-26 01:00:15" 212 48 55
"2004-04-26 01:00:29" 69 271 68
"2004-04-26 01:04:49" 69 271 22
"2004-04-26 01:06:00" 69 271 4
"2004-04-26 01:06:53" 272 273 2
"2004-04-26 01:07:24" 69 271 38
"2004-04-26 01:07:32" 48 256 18
"2004-04-26 01:08:48" 69 271 11
"2004-04-26 01:10:59" 304 304 1
"2004-04-26 01:12:48" 274 48 113
"2004-04-26 01:13:26" 69 271 5
"2004-04-26 01:17:10" 309 309 1
"2004-04-26 01:17:42" 274 48 106
"2004-04-26 01:18:05" 292 292 1
"2004-04-26 01:20:05" 144 260 65
"2004-04-26 01:20:29" 103 265 8
"2004-04-26 01:21:56" 212 48 35
"2004-04-26 01:23:37" 263 222 106
"2004-04-26 01:23:48" 198 256 110
"2004-04-26 01:25:31" 103 270 6
"2004-04-26 01:28:46" 176 256 26
"2004-04-26 01:29:33" 212 48 32
"2004-04-26 01:30:23" 263 239 159
"2004-04-26 01:35:37" 212 48 38
"2004-04-26 01:38:57" 135 105 9
"2004-04-26 01:42:27" 263 239 376
"2004-04-26 01:42:35" 103 228 64
"2004-04-26 01:44:58" 212 48 70
"2004-04-26 01:45:49" 103 228 70
"2004-04-26 01:46:30" 204 48 85
"2004-04-26 01:50:03" 101 271 6
"2004-04-26 01:53:58" 101 34 247
"2004-04-26 01:55:09" 275 20 19
"2004-04-26 01:55:38" 103 228 15
"2004-04-26 01:55:38" 276 8 15
"2004-04-26 01:55:49" 277 277 1
"2004-04-26 01:56:16" 20 275 4
"2004-04-26 01:56:25" 20 275 11
"2004-04-26 01:56:32" 101 34 427
"2004-04-26 01:59:21" 263 277 58
"2004-04-26 02:00:44" 263 277 82
"2004-04-26 02:05:36" 140 6 325
"2004-04-26 02:06:47" 9 135 143
"2004-04-26 02:07:20" 140 278 46
"2004-04-26 02:14:17" 9 135 143
"2004-04-26 02:16:19" 34 101 722
"2004-04-26 02:18:21" 127 260 23
"2004-04-26 02:19:10" 9 135 83
"2004-04-26 02:21:15" 101 68 412
"2004-04-26 02:22:33" 260 127 31
"2004-04-26 02:24:17" 103 52 9
"2004-04-26 02:25:33" 199 279 34
"2004-04-26 02:28:22" 199 260 106
"2004-04-26 02:32:44" 260 199 119
"2004-04-26 02:33:04" 260 127 70
"2004-04-26 02:36:09" 284 284 1
"2004-04-26 02:38:14" 41 101 931
"2004-04-26 02:39:39" 63 127 144
"2004-04-26 02:41:04" 19 52 8
"2004-04-26 02:41:42" 41 280 12
"2004-04-26 02:43:34" 271 101 47
"2004-04-26 02:43:45" 68 101 357
"2004-04-26 02:44:10" 176 101 130
"2004-04-26 02:46:00" 260 127 269
"2004-04-26 02:47:02" 281 254 357
"2004-04-26 02:53:18" 41 280 34
"2004-04-26 02:54:07" 41 280 49
"2004-04-26 02:54:42" 283 283 1
"2004-04-26 02:56:21" 277 68 25
"2004-04-26 02:56:21" 282 34 25
"2004-04-26 02:57:16" 176 283 23
"2004-04-26 02:57:22" 176 283 25
"2004-04-26 02:57:54" 41 280 110
"2004-04-26 02:58:32" 176 283 132
"2004-04-26 02:58:47" 176 283 11
"2004-04-26 03:02:22" 41 280 29
"2004-04-26 03:06:01" 176 248 135
"2004-04-26 03:07:40" 176 284 72
"2004-04-26 03:09:04" 176 166 9
"2004-04-26 03:09:57" 220 271 25
"2004-04-26 03:10:49" 41 270 12
"2004-04-26 03:11:20" 12 101 57
"2004-04-26 03:11:43" 220 67 56
"2004-04-26 03:11:49" 9 135 87
"2004-04-26 03:13:06" 12 101 39
"2004-04-26 03:15:26" 67 256 45
"2004-04-26 03:16:19" 12 101 38
"2004-04-26 03:17:35" 36 285 82
"2004-04-26 03:20:53" 12 101 17
"2004-04-26 03:22:42" 220 67 225
"2004-04-26 03:23:12" 286 221 72
"2004-04-26 03:32:07" 290 290 1
"2004-04-26 03:35:25" 36 285 90
"2004-04-26 03:36:04" 36 285 98
"2004-04-26 03:40:41" 101 32 86
"2004-04-26 03:42:22" 325 325 1
"2004-04-26 03:45:32" 288 288 1
"2004-04-26 04:00:40" 189 132 133
"2004-04-26 04:03:43" 220 221 126
"2004-04-26 04:09:28" 220 221 146
"2004-04-26 04:33:18" 606 606 1
"2004-04-26 04:40:30" 221 3 259
"2004-04-26 04:42:57" 181 180 45
"2004-04-26 04:43:08" 181 177 28
"2004-04-26 04:43:21" 181 177 45
"2004-04-26 04:50:05" 181 260 31
"2004-04-26 04:53:25" 1368 1368 1
"2004-04-26 04:55:50" 287 287 1
"2004-04-26 05:01:39" 260 287 14
"2004-04-26 05:50:52" 555 555 1
"2004-04-26 06:00:36" 236 239 19
"2004-04-26 07:40:08" 260 181 185
"2004-04-26 09:12:44" 295 295 1
"2004-04-26 09:41:47" 51 288 34
"2004-04-26 10:13:32" 215 51 17
"2004-04-26 11:03:28" 1 255 189
"2004-04-26 11:05:11" 79 166 12
"2004-04-26 11:07:17" 79 256 53
"2004-04-26 11:08:37" 79 260 48
"2004-04-26 11:17:49" 204 68 248
"2004-04-26 11:18:05" 289 135 23
"2004-04-26 11:18:32" 204 79 77
"2004-04-26 11:19:37" 204 276 175
"2004-04-26 11:19:49" 204 221 31
"2004-04-26 11:19:57" 204 271 5
"2004-04-26 11:22:02" 3 221 476
"2004-04-26 11:26:31" 58 199 39
"2004-04-26 11:43:17" 44 290 37
"2004-04-26 12:01:32" 299 299 1
"2004-04-26 12:04:42" 300 300 1
"2004-04-26 12:07:28" 291 291 1
"2004-04-26 12:10:22" 27 221 193
"2004-04-26 12:21:22" 291 292 8
"2004-04-26 12:21:42" 69 293 23
"2004-04-26 12:22:26" 69 104 2
"2004-04-26 12:36:08" 9 260 10
"2004-04-26 12:39:45" 114 124 116
"2004-04-26 12:43:31" 470 470 1
"2004-04-26 13:01:24" 199 58 96
"2004-04-26 13:10:00" 63 290 59
"2004-04-26 13:20:57" 32 291 48
"2004-04-26 13:23:45" 36 236 138
"2004-04-26 13:25:35" 36 291 147
"2004-04-26 13:28:37" 313 313 1
"2004-04-26 13:30:11" 51 294 116
"2004-04-26 14:02:44" 36 236 133
"2004-04-26 14:08:43" 1088 1088 1
"2004-04-26 14:14:20" 105 135 90
"2004-04-26 14:18:05" 303 303 1
"2004-04-26 14:35:14" 296 296 1
"2004-04-26 14:42:33" 211 228 173
"2004-04-26 14:48:10" 291 32 30
"2004-04-26 14:49:56" 211 260 33
"2004-04-26 14:56:22" 204 68 82
"2004-04-26 14:58:07" 204 276 258
"2004-04-26 14:58:28" 204 79 50
"2004-04-26 15:00:14" 295 296 32
"2004-04-26 15:04:49" 204 48 126
"2004-04-26 15:06:32" 211 288 39
"2004-04-26 15:07:22" 211 284 39
"2004-04-26 15:07:48" 204 288 9
"2004-04-26 15:09:56" 204 284 26
"2004-04-26 15:15:20" 294 51 90
"2004-04-26 15:17:43" 263 277 21
"2004-04-26 15:18:34" 6 221 400
"2004-04-26 15:23:57" 298 298 1
"2004-04-26 15:24:15" 398 398 1
"2004-04-26 15:30:02" 44 129 18
"2004-04-26 15:35:44" 297 191 71
"2004-04-26 15:39:12" 70 124 17
"2004-04-26 15:47:49" 493 493 1
"2004-04-26 16:01:31" 32 291 17
"2004-04-26 16:19:15" 319 319 1
"2004-04-26 16:20:17" 51 294 11
"2004-04-26 16:21:05" 1369 1369 1
"2004-04-26 16:24:04" 53 291 40
"2004-04-26 16:29:24" 204 298 48
"2004-04-26 16:31:08" 394 394 1
"2004-04-26 16:31:16" 294 51 33
"2004-04-26 16:43:42" 9 32 158
"2004-04-26 16:44:35" 9 177 106
"2004-04-26 16:51:48" 220 221 149
"2004-04-26 16:59:08" 289 220 67
"2004-04-26 17:02:46" 211 265 33
"2004-04-26 17:20:17" 221 3 109
"2004-04-26 17:23:10" 1785 1785 1
"2004-04-26 17:23:24" 221 6 212
"2004-04-26 17:32:11" 221 211 47
"2004-04-26 17:35:48" 27 221 425
"2004-04-26 17:37:35" 277 34 12
"2004-04-26 17:42:56" 263 277 23
"2004-04-26 17:49:02" 277 299 37
"2004-04-26 17:50:37" 277 299 123
"2004-04-26 17:52:12" 300 52 67
"2004-04-26 18:03:22" 333 333 1
"2004-04-26 18:06:47" 212 67 33
"2004-04-26 18:14:48" 277 50 72
"2004-04-26 18:28:21" 204 221 87
"2004-04-26 18:29:46" 204 181 31
"2004-04-26 18:34:11" 211 221 41
"2004-04-26 18:37:16" 140 124 57
"2004-04-26 18:38:13" 6 221 171
"2004-04-26 18:40:12" 184 32 47
"2004-04-26 18:40:13" 193 233 48
"2004-04-26 18:40:41" 32 184 15
"2004-04-26 18:42:43" 32 184 115
"2004-04-26 18:44:24" 32 184 15
"2004-04-26 18:45:17" 301 63 53
"2004-04-26 18:46:45" 32 184 29
"2004-04-26 18:48:52" 193 149 80
"2004-04-26 18:51:04" 289 8 42
"2004-04-26 18:55:44" 9 299 165
"2004-04-26 18:56:15" 140 124 169
"2004-04-26 18:57:38" 6 88 224
"2004-04-26 18:59:05" 302 138 460
"2004-04-26 19:00:56" 204 68 120
"2004-04-26 19:16:51" 288 51 368
"2004-04-26 19:17:45" 288 211 33
"2004-04-26 19:21:44" 228 211 200
"2004-04-26 19:21:56" 260 51 22
"2004-04-26 19:22:19" 260 199 30
"2004-04-26 19:22:43" 260 79 71
"2004-04-26 19:23:23" 260 211 90
"2004-04-26 19:25:03" 260 181 405
"2004-04-26 19:26:33" 63 301 25
"2004-04-26 19:30:14" 306 306 1
"2004-04-26 19:34:38" 303 294 40
"2004-04-26 19:37:03" 341 341 1
"2004-04-26 19:37:16" 204 68 59
"2004-04-26 19:47:56" 155 3 998
"2004-04-26 19:48:15" 205 304 360
"2004-04-26 19:56:27" 155 8 50
"2004-04-26 20:05:31" 277 252 13
"2004-04-26 20:06:16" 204 68 28
"2004-04-26 20:07:18" 212 211 153
"2004-04-26 20:12:16" 204 68 99
"2004-04-26 20:16:56" 204 68 119
"2004-04-26 20:19:23" 204 68 67
"2004-04-26 20:20:46" 288 50 24
"2004-04-26 20:21:42" 204 68 81
"2004-04-26 20:22:59" 101 32 71
"2004-04-26 20:27:41" 204 68 132
"2004-04-26 20:33:45" 143 67 48
"2004-04-26 20:41:11" 212 228 21
"2004-04-26 20:43:47" 212 228 40
"2004-04-26 20:50:09" 228 121 60
"2004-04-26 20:50:22" 330 330 1
"2004-04-26 20:52:38" 67 164 58
"2004-04-26 20:54:06" 67 132 22
"2004-04-26 20:55:18" 305 305 1
"2004-04-26 20:56:16" 228 61 93
"2004-04-26 20:59:12" 228 304 180
"2004-04-26 21:00:13" 305 306 115
"2004-04-26 21:02:12" 239 236 19
"2004-04-26 21:04:07" 114 124 136
"2004-04-26 21:09:48" 51 294 59
"2004-04-26 21:12:06" 67 172 18
"2004-04-26 21:13:15" 51 288 128
"2004-04-26 21:15:28" 277 172 255
"2004-04-26 21:16:35" 288 51 185
"2004-04-26 21:17:32" 209 299 25
"2004-04-26 21:21:07" 307 307 1
"2004-04-26 21:24:18" 67 175 42
"2004-04-26 21:28:09" 3 221 133
"2004-04-26 21:35:42" 3 155 429
"2004-04-26 21:36:19" 307 6 85
"2004-04-26 21:37:36" 307 6 106
"2004-04-26 21:38:05" 339 339 1
"2004-04-26 21:40:03" 307 51 84
"2004-04-26 21:40:55" 6 299 95
"2004-04-26 21:41:36" 307 6 329
"2004-04-26 21:43:19" 308 308 1
"2004-04-26 21:43:54" 307 6 134
"2004-04-26 21:44:05" 277 51 64
"2004-04-26 21:47:12" 307 6 209
"2004-04-26 21:47:36" 277 79 423
"2004-04-26 21:48:10" 277 51 34
"2004-04-26 21:48:26" 317 317 1
"2004-04-26 21:51:53" 281 308 12
"2004-04-26 21:52:30" 307 6 150
"2004-04-26 21:53:25" 277 51 25
"2004-04-26 21:55:02" 193 302 165
"2004-04-26 21:56:36" 307 6 211
"2004-04-26 21:57:25" 302 193 254
"2004-04-26 22:00:32" 310 310 1
"2004-04-26 22:01:08" 307 67 13
"2004-04-26 22:01:10" 281 302 439
"2004-04-26 22:03:04" 193 302 129
"2004-04-26 22:03:22" 307 6 329
"2004-04-26 22:03:38" 426 426 1
"2004-04-26 22:04:44" 60 308 109
"2004-04-26 22:04:50" 60 308 109
"2004-04-26 22:04:53" 60 308 109
"2004-04-26 22:04:56" 60 308 109
"2004-04-26 22:04:59" 60 308 109
"2004-04-26 22:05:28" 309 175 10
"2004-04-26 22:09:18" 310 72 350
"2004-04-26 22:09:24" 143 67 74
"2004-04-26 22:10:22" 308 60 34
"2004-04-26 22:10:29" 212 209 38
"2004-04-26 22:11:29" 302 193 73
"2004-04-26 22:13:12" 307 67 153
"2004-04-26 22:15:06" 189 302 58
"2004-04-26 22:15:30" 193 302 203
"2004-04-26 22:16:42" 212 34 56
"2004-04-26 22:16:54" 332 332 1
"2004-04-26 22:17:05" 277 184 128
"2004-04-26 22:17:59" 281 302 1185
"2004-04-26 22:18:38" 302 193 161
"2004-04-26 22:19:29" 189 302 53
"2004-04-26 22:21:18" 193 302 263
"2004-04-26 22:25:34" 212 34 108
"2004-04-26 22:28:17" 277 184 184
"2004-04-26 22:31:20" 277 184 206
"2004-04-26 22:33:52" 302 193 320
"2004-04-26 22:36:12" 277 184 177
"2004-04-26 22:37:57" 311 311 1
"2004-04-26 22:38:44" 9 177 354
"2004-04-26 22:40:20" 277 184 73
"2004-04-26 22:41:30" 9 299 90
"2004-04-26 22:44:43" 277 184 124
"2004-04-26 22:46:34" 121 228 74
"2004-04-26 22:49:07" 193 302 371
"2004-04-26 22:50:16" 308 60 28
"2004-04-26 22:52:10" 36 211 27
"2004-04-26 22:52:12" 302 193 116
"2004-04-26 22:55:43" 303 212 145
"2004-04-26 22:56:31" 36 155 775
"2004-04-26 22:56:43" 193 302 234
"2004-04-26 22:58:01" 193 311 55
"2004-04-26 23:00:21" 36 34 313
"2004-04-26 23:00:31" 194 296 28
"2004-04-26 23:03:16" 211 128 39
"2004-04-26 23:03:32" 36 211 49
"2004-04-26 23:08:28" 296 63 348
"2004-04-26 23:10:37" 321 321 1
"2004-04-26 23:11:49" 302 193 254
"2004-04-26 23:12:51" 194 312 6
"2004-04-26 23:13:44" 281 302 848
"2004-04-26 23:15:17" 193 302 323
"2004-04-26 23:16:21" 9 8 15
"2004-04-26 23:16:27" 128 51 39
"2004-04-26 23:18:01" 194 132 35
"2004-04-26 23:18:57" 294 51 6
"2004-04-26 23:19:07" 302 193 118
"2004-04-26 23:20:55" 128 51 50
"2004-04-26 23:20:56" 294 51 38
"2004-04-26 23:22:05" 299 209 133
"2004-04-26 23:22:34" 9 8 77
"2004-04-26 23:22:39" 299 6 35
"2004-04-26 23:23:11" 248 283 28
"2004-04-26 23:24:54" 128 236 73
"2004-04-26 23:26:26" 263 308 12
"2004-04-26 23:26:32" 281 302 1171
"2004-04-26 23:27:49" 9 299 53
"2004-04-26 23:28:07" 36 299 43
"2004-04-26 23:28:09" 19 302 16
"2004-04-26 23:28:19" 314 314 1
"2004-04-26 23:29:11" 128 51 271
"2004-04-26 23:30:31" 9 8 175
"2004-04-26 23:31:13" 128 51 58
"2004-04-26 23:32:42" 294 51 31
"2004-04-26 23:34:46" 67 32 62
"2004-04-26 23:35:21" 103 299 16
"2004-04-26 23:35:25" 36 299 119
"2004-04-26 23:36:14" 9 299 15
"2004-04-26 23:38:34" 313 228 508
"2004-04-26 23:39:30" 263 308 22
"2004-04-26 23:40:49" 9 8 157
"2004-04-26 23:41:48" 314 308 41
"2004-04-26 23:42:03" 318 318 1
"2004-04-26 23:42:22" 277 191 5
"2004-04-26 23:43:06" 323 323 1
"2004-04-26 23:43:23" 212 51 16
"2004-04-26 23:44:35" 306 305 95
"2004-04-26 23:45:59" 9 299 162
"2004-04-26 23:46:04" 277 191 16
"2004-04-26 23:46:28" 9 8 60
"2004-04-26 23:48:15" 316 316 1
"2004-04-26 23:48:57" 9 299 84
"2004-04-26 23:49:37" 212 51 45
"2004-04-26 23:49:44" 263 311 81
"2004-04-26 23:50:46" 103 299 91
"2004-04-26 23:51:54" 277 191 21
"2004-04-26 23:54:26" 103 299 165
"2004-04-26 23:54:46" 277 191 153
"2004-04-26 23:54:50" 9 299 147
"2004-04-26 23:56:38" 315 315 1
"2004-04-26 23:57:02" 193 280 26
"2004-04-26 23:57:29" 212 51 51
"2004-04-26 23:59:10" 314 254 18
"2004-04-27 00:00:58" 281 302 322
"2004-04-27 00:02:00" 364 364 1
"2004-04-27 00:03:18" 303 212 208
"2004-04-27 00:03:51" 303 298 8
"2004-04-27 00:03:59" 263 315 17
"2004-04-27 00:04:15" 212 51 172
"2004-04-27 00:04:19" 263 316 13
"2004-04-27 00:05:07" 260 51 97
"2004-04-27 00:05:32" 51 59 2
"2004-04-27 00:06:16" 263 315 65
"2004-04-27 00:06:25" 260 79 116
"2004-04-27 00:06:27" 103 299 87
"2004-04-27 00:06:29" 128 211 186
"2004-04-27 00:07:22" 314 308 53
"2004-04-27 00:07:43" 314 51 6
"2004-04-27 00:07:54" 314 34 11
"2004-04-27 00:09:17" 103 299 62
"2004-04-27 00:09:59" 286 221 110
"2004-04-27 00:10:56" 308 315 23
"2004-04-27 00:11:03" 9 315 16
"2004-04-27 00:11:18" 9 316 30
"2004-04-27 00:11:58" 317 315 23
"2004-04-27 00:12:38" 318 124 37
"2004-04-27 00:13:43" 63 296 176
"2004-04-27 00:14:00" 128 51 20
"2004-04-27 00:14:34" 9 316 196
"2004-04-27 00:15:38" 286 34 16
"2004-04-27 00:15:44" 9 299 101
"2004-04-27 00:16:37" 314 51 35
"2004-04-27 00:17:02" 212 51 8
"2004-04-27 00:17:18" 317 315 41
"2004-04-27 00:17:50" 63 301 2
"2004-04-27 00:18:12" 128 236 293
"2004-04-27 00:18:38" 260 51 97
"2004-04-27 00:18:42" 9 316 85
"2004-04-27 00:18:42" 314 48 85
"2004-04-27 00:19:44" 314 34 65
"2004-04-27 00:19:45" 318 34 31
"2004-04-27 00:20:35" 286 34 115
"2004-04-27 00:20:42" 294 51 18
"2004-04-27 00:20:51" 204 51 10
"2004-04-27 00:21:05" 140 124 361
"2004-04-27 00:22:20" 204 68 126
"2004-04-27 00:22:43" 204 298 28
"2004-04-27 00:23:01" 318 34 138
"2004-04-27 00:23:51" 314 48 189
"2004-04-27 00:24:19" 314 34 51
"2004-04-27 00:25:34" 50 288 31
"2004-04-27 00:27:00" 314 34 26
"2004-04-27 00:30:51" 286 34 615
"2004-04-27 00:32:25" 176 311 22
"2004-04-27 00:32:41" 9 8 65
"2004-04-27 00:33:34" 176 306 9
"2004-04-27 00:34:03" 176 299 25
"2004-04-27 00:34:30" 176 319 25
"2004-04-27 00:35:10" 176 300 25
"2004-04-27 00:36:01" 144 193 441
"2004-04-27 00:36:03" 282 67 442
"2004-04-27 00:36:09" 176 315 25
"2004-04-27 00:36:14" 176 316 25
"2004-04-27 00:37:00" 9 8 39
"2004-04-27 00:39:06" 288 50 155
"2004-04-27 00:39:08" 228 121 6
"2004-04-27 00:39:18" 318 34 53
"2004-04-27 00:39:25" 318 124 4
"2004-04-27 00:39:50" 282 34 615
"2004-04-27 00:40:30" 212 6 88
"2004-04-27 00:40:57" 297 34 143
"2004-04-27 00:41:19" 124 318 111
"2004-04-27 00:42:40" 289 212 121
"2004-04-27 00:43:17" 297 88 41
"2004-04-27 00:43:38" 140 124 155
"2004-04-27 00:44:11" 254 308 32
"2004-04-27 00:44:20" 9 8 59
"2004-04-27 00:45:10" 83 313 323
"2004-04-27 00:45:32" 103 318 15
"2004-04-27 00:46:20" 140 124 104
"2004-04-27 00:46:50" 9 8 30
"2004-04-27 00:48:29" 34 318 73
"2004-04-27 00:48:33" 439 439 1
"2004-04-27 00:48:34" 297 34 52
"2004-04-27 00:48:58" 144 288 81
"2004-04-27 00:49:17" 214 154 130
"2004-04-27 00:49:26" 212 6 66
"2004-04-27 00:52:31" 212 6 119
"2004-04-27 00:52:56" 36 299 174
"2004-04-27 00:54:39" 144 88 170
"2004-04-27 00:54:45" 308 254 30
"2004-04-27 00:55:00" 101 184 275
"2004-04-27 00:55:16" 9 8 49
"2004-04-27 00:55:24" 212 6 84
"2004-04-27 00:55:58" 254 308 16
"2004-04-27 00:56:34" 211 288 96
"2004-04-27 00:56:39" 94 320 113
"2004-04-27 00:56:39" 282 214 113
"2004-04-27 00:56:52" 211 260 38
"2004-04-27 00:57:04" 318 124 56
"2004-04-27 00:57:14" 36 211 11
"2004-04-27 00:57:14" 212 211 11
"2004-04-27 00:57:30" 288 211 99
"2004-04-27 00:58:00" 318 34 107
"2004-04-27 00:58:16" 211 228 93
"2004-04-27 01:00:22" 211 288 27
"2004-04-27 01:00:53" 194 88 48
"2004-04-27 01:02:46" 212 211 162
"2004-04-27 01:04:36" 27 194 99
"2004-04-27 01:04:36" 144 290 99
"2004-04-27 01:04:54" 194 88 62
"2004-04-27 01:05:50" 212 34 15
"2004-04-27 01:06:31" 9 32 5
"2004-04-27 01:07:10" 9 8 99
"2004-04-27 01:07:14" 176 233 159
"2004-04-27 01:08:38" 124 318 62
"2004-04-27 01:08:56" 176 32 174
"2004-04-27 01:09:18" 44 99 95
"2004-04-27 01:09:32" 144 48 70
"2004-04-27 01:10:39" 329 329 1
"2004-04-27 01:13:26" 144 51 12
"2004-04-27 01:14:47" 318 34 74
"2004-04-27 01:15:15" 9 8 133
"2004-04-27 01:15:42" 318 34 125
"2004-04-27 01:15:56" 318 124 47
"2004-04-27 01:16:25" 176 32 19
"2004-04-27 01:16:50" 212 34 3
"2004-04-27 01:17:14" 228 315 23
"2004-04-27 01:18:54" 44 99 68
"2004-04-27 01:19:30" 322 322 1
"2004-04-27 01:20:04" 32 184 19
"2004-04-27 01:20:26" 9 316 2
"2004-04-27 01:21:01" 321 144 378
"2004-04-27 01:21:36" 144 99 136
"2004-04-27 01:22:09" 44 99 64
"2004-04-27 01:24:57" 67 32 98
"2004-04-27 01:25:50" 9 8 105
"2004-04-27 01:26:09" 184 101 22
"2004-04-27 01:26:15" 41 184 23
"2004-04-27 01:27:12" 67 32 32
"2004-04-27 01:27:55" 67 32 57
"2004-04-27 01:28:00" 193 315 78
"2004-04-27 01:29:13" 144 193 448
"2004-04-27 01:29:43" 9 8 43
"2004-04-27 01:30:08" 9 299 34
"2004-04-27 01:30:17" 9 260 19
"2004-04-27 01:31:26" 9 132 10
"2004-04-27 01:32:40" 324 324 1
"2004-04-27 01:32:48" 144 99 79
"2004-04-27 01:34:40" 144 322 53
"2004-04-27 01:37:51" 44 99 156
"2004-04-27 01:38:45" 144 193 285
"2004-04-27 01:38:46" 281 323 66
"2004-04-27 01:39:15" 99 144 530
"2004-04-27 01:39:58" 144 193 15
"2004-04-27 01:41:26" 144 99 101
"2004-04-27 01:41:57" 95 52 105
"2004-04-27 01:42:36" 736 736 1
"2004-04-27 01:42:48" 52 95 72
"2004-04-27 01:45:43" 103 324 36
"2004-04-27 01:46:18" 95 52 89
"2004-04-27 01:48:34" 103 324 52
"2004-04-27 01:48:54" 63 155 74
"2004-04-27 01:49:12" 176 324 23
"2004-04-27 01:49:33" 297 325 45
"2004-04-27 01:49:58" 297 325 35
"2004-04-27 01:50:04" 144 99 391
"2004-04-27 01:51:26" 44 299 78
"2004-04-27 01:51:58" 209 299 58
"2004-04-27 01:52:22" 297 325 133
"2004-04-27 01:52:53" 60 308 22
"2004-04-27 01:52:53" 297 34 22
"2004-04-27 01:53:14" 103 324 125
"2004-04-27 01:53:52" 144 99 105
"2004-04-27 01:54:57" 51 324 21
"2004-04-27 01:55:24" 155 63 322
"2004-04-27 01:55:36" 297 325 36
"2004-04-27 01:55:45" 324 51 38
"2004-04-27 01:56:01" 78 326 29
"2004-04-27 01:56:19" 51 324 46
"2004-04-27 01:56:49" 324 51 45
"2004-04-27 01:56:50" 63 155 217
"2004-04-27 01:57:30" 51 324 65
"2004-04-27 01:57:58" 324 51 25
"2004-04-27 01:58:28" 297 325 131
"2004-04-27 01:58:40" 281 144 125
"2004-04-27 01:59:28" 51 324 47
"2004-04-27 01:59:33" 144 193 458
"2004-04-27 02:00:19" 67 63 69
"2004-04-27 02:00:53" 1084 1084 1
"2004-04-27 02:01:11" 212 209 34
"2004-04-27 02:01:25" 324 51 94
"2004-04-27 02:01:57" 144 99 22
"2004-04-27 02:02:06" 193 144 228
"2004-04-27 02:02:53" 51 324 90
"2004-04-27 02:03:15" 297 325 46
"2004-04-27 02:03:43" 144 193 122
"2004-04-27 02:03:47" 34 324 30
"2004-04-27 02:04:09" 323 34 21
"2004-04-27 02:04:22" 144 99 19
"2004-04-27 02:05:18" 63 67 41
"2004-04-27 02:05:36" 362 362 1
"2004-04-27 02:06:28" 144 193 139
"2004-04-27 02:06:30" 297 325 52
"2004-04-27 02:08:14" 307 325 12
"2004-04-27 02:08:20" 144 99 160
"2004-04-27 02:08:21" 212 51 103
"2004-04-27 02:08:58" 297 325 94
"2004-04-27 02:10:14" 324 51 93
"2004-04-27 02:10:44" 27 194 64
"2004-04-27 02:11:31" 297 325 57
"2004-04-27 02:11:37" 324 34 84
"2004-04-27 02:11:50" 144 48 11
"2004-04-27 02:12:09" 144 48 36
"2004-04-27 02:12:15" 34 324 65
"2004-04-27 02:12:48" 319 34 22
"2004-04-27 02:13:01" 48 144 99
"2004-04-27 02:13:13" 319 325 52
"2004-04-27 02:13:27" 34 88 108
"2004-04-27 02:13:36" 212 51 128
"2004-04-27 02:14:46" 144 99 233
"2004-04-27 02:15:02" 297 325 27
"2004-04-27 02:15:10" 52 95 24
"2004-04-27 02:15:41" 319 325 131
"2004-04-27 02:15:52" 144 48 179
"2004-04-27 02:16:19" 319 34 97
"2004-04-27 02:17:13" 204 327 22
"2004-04-27 02:17:46" 297 325 91
"2004-04-27 02:18:58" 204 68 44
"2004-04-27 02:19:07" 204 51 6
"2004-04-27 02:19:16" 51 324 107
"2004-04-27 02:20:07" 325 319 73
"2004-04-27 02:21:55" 324 51 101
"2004-04-27 02:23:43" 297 325 35
"2004-04-27 02:24:35" 52 328 34
"2004-04-27 02:24:52" 281 144 170
"2004-04-27 02:25:20" 103 324 153
"2004-04-27 02:25:35" 51 324 117
"2004-04-27 02:25:36" 324 329 7
"2004-04-27 02:25:54" 297 325 90
"2004-04-27 02:26:05" 212 51 39
"2004-04-27 02:26:13" 329 324 25
"2004-04-27 02:26:28" 62 78 5
"2004-04-27 02:27:35" 331 331 1
"2004-04-27 02:27:52" 297 325 52
"2004-04-27 02:28:46" 72 291 56
"2004-04-27 02:29:51" 324 51 15
"2004-04-27 02:29:57" 212 51 193
"2004-04-27 02:30:00" 324 329 22
"2004-04-27 02:31:58" 9 294 133
"2004-04-27 02:32:03" 329 324 76
"2004-04-27 02:32:31" 103 324 315
"2004-04-27 02:32:41" 9 97 59
"2004-04-27 02:32:46" 204 68 40
"2004-04-27 02:33:13" 9 318 2
"2004-04-27 02:34:16" 128 329 16
"2004-04-27 02:34:34" 9 78 110
"2004-04-27 02:35:05" 38 52 2
"2004-04-27 02:36:00" 9 52 114
"2004-04-27 02:36:03" 308 60 69
"2004-04-27 02:37:52" 9 330 20
"2004-04-27 02:38:06" 51 52 2
"2004-04-27 02:38:31" 9 86 19
"2004-04-27 02:40:18" 51 331 2
"2004-04-27 02:40:28" 38 288 2
"2004-04-27 02:40:31" 38 288 2
"2004-04-27 02:40:43" 332 333 15
"2004-04-27 02:41:03" 324 329 12
"2004-04-27 02:41:36" 51 324 46
"2004-04-27 02:41:51" 9 61 23
"2004-04-27 02:42:29" 9 262 16
"2004-04-27 02:43:46" 38 288 15
"2004-04-27 02:43:47" 12 168 3
"2004-04-27 02:44:10" 324 51 75
"2004-04-27 02:45:52" 9 288 20
"2004-04-27 02:47:19" 51 324 151
"2004-04-27 02:47:25" 336 336 1
"2004-04-27 02:48:11" 335 335 1
"2004-04-27 02:48:46" 9 288 34
"2004-04-27 02:49:24" 12 288 8
"2004-04-27 02:49:48" 62 260 38
"2004-04-27 02:50:26" 128 324 13
"2004-04-27 02:50:42" 12 288 32
"2004-04-27 02:50:56" 281 323 85
"2004-04-27 02:50:57" 324 51 69
"2004-04-27 02:52:10" 9 288 72
"2004-04-27 02:52:40" 313 78 51
"2004-04-27 02:52:48" 281 323 83
"2004-04-27 02:53:03" 38 288 27
"2004-04-27 02:53:15" 12 288 42
"2004-04-27 02:53:20" 9 288 18
"2004-04-27 02:53:43" 9 316 40
"2004-04-27 02:54:30" 51 324 45
"2004-04-27 02:54:46" 324 51 11
"2004-04-27 02:55:28" 303 316 5
"2004-04-27 02:55:33" 12 288 54
"2004-04-27 02:56:10" 38 288 112
"2004-04-27 02:56:32" 9 316 65
"2004-04-27 02:56:49" 51 324 16
"2004-04-27 02:56:54" 103 324 82
"2004-04-27 02:57:54" 38 288 20
"2004-04-27 02:57:55" 12 288 40
"2004-04-27 02:58:18" 67 90 70
"2004-04-27 02:58:33" 324 51 90
"2004-04-27 02:58:34" 303 316 16
"2004-04-27 02:58:51" 9 288 120
"2004-04-27 02:59:02" 38 288 17
"2004-04-27 02:59:08" 316 303 60
"2004-04-27 02:59:15" 12 288 33
"2004-04-27 02:59:27" 334 128 153
"2004-04-27 02:59:58" 303 316 33
"2004-04-27 03:00:43" 281 323 89
"2004-04-27 03:00:45" 38 288 11
"2004-04-27 03:01:12" 335 34 116
"2004-04-27 03:01:13" 103 324 252
"2004-04-27 03:01:17" 337 337 1
"2004-04-27 03:01:20" 9 316 137
"2004-04-27 03:01:20" 51 324 137
"2004-04-27 03:01:47" 38 288 40
"2004-04-27 03:02:04" 12 288 28
"2004-04-27 03:02:23" 38 288 74
"2004-04-27 03:02:42" 323 281 132
"2004-04-27 03:02:44" 12 288 53
"2004-04-27 03:02:46" 9 288 112
"2004-04-27 03:02:50" 38 288 25
"2004-04-27 03:03:15" 12 288 38
"2004-04-27 03:03:17" 103 324 126
"2004-04-27 03:03:26" 38 288 17
"2004-04-27 03:03:31" 324 51 170
"2004-04-27 03:04:04" 323 281 102
"2004-04-27 03:04:05" 38 288 5
"2004-04-27 03:04:31" 323 281 38
"2004-04-27 03:04:34" 51 324 22
"2004-04-27 03:04:36" 12 288 21
"2004-04-27 03:04:52" 9 97 110
"2004-04-27 03:05:29" 9 288 84
"2004-04-27 03:05:44" 324 51 12
"2004-04-27 03:05:50" 323 281 133
"2004-04-27 03:06:18" 12 288 29
"2004-04-27 03:07:52" 12 288 29
"2004-04-27 03:08:32" 9 282 313
"2004-04-27 03:09:00" 12 288 30
"2004-04-27 03:09:36" 324 329 108
"2004-04-27 03:09:42" 281 323 864
"2004-04-27 03:09:47" 333 319 130
"2004-04-27 03:10:42" 9 288 28
"2004-04-27 03:11:26" 323 281 107
"2004-04-27 03:11:44" 332 281 16
"2004-04-27 03:12:10" 9 316 85
"2004-04-27 03:12:24" 329 324 122
"2004-04-27 03:12:25" 9 288 6
"2004-04-27 03:12:25" 323 281 6
"2004-04-27 03:13:01" 9 288 27
"2004-04-27 03:13:11" 323 281 45
"2004-04-27 03:13:38" 332 281 34
"2004-04-27 03:15:21" 281 323 135
"2004-04-27 03:15:28" 336 315 50
"2004-04-27 03:16:24" 9 288 16
"2004-04-27 03:16:26" 323 281 125
"2004-04-27 03:16:57" 323 281 25
"2004-04-27 03:17:06" 128 324 24
"2004-04-27 03:17:22" 9 288 19
"2004-04-27 03:17:30" 332 281 14
"2004-04-27 03:17:45" 9 288 8
"2004-04-27 03:17:51" 9 288 16
"2004-04-27 03:17:57" 9 288 4
"2004-04-27 03:18:46" 281 323 352
"2004-04-27 03:19:00" 9 288 86
"2004-04-27 03:20:07" 340 340 1
"2004-04-27 03:20:18" 335 34 38
"2004-04-27 03:20:34" 336 333 42
"2004-04-27 03:20:42" 335 34 45
"2004-04-27 03:20:52" 323 281 217
"2004-04-27 03:21:01" 128 324 33
"2004-04-27 03:21:02" 308 333 45
"2004-04-27 03:21:31" 332 281 2
"2004-04-27 03:21:36" 333 308 13
"2004-04-27 03:22:54" 9 288 18
"2004-04-27 03:22:56" 332 281 2
"2004-04-27 03:23:14" 332 281 2
"2004-04-27 03:23:37" 332 281 25
"2004-04-27 03:24:51" 323 281 72
"2004-04-27 03:24:52" 335 34 234
"2004-04-27 03:25:15" 356 356 1
"2004-04-27 03:25:31" 323 281 41
"2004-04-27 03:25:57" 9 288 601
"2004-04-27 03:25:57" 281 323 601
"2004-04-27 03:25:58" 36 189 46
"2004-04-27 03:27:15" 333 329 106
"2004-04-27 03:28:07" 323 281 219
"2004-04-27 03:28:23" 323 281 18
"2004-04-27 03:30:05" 323 333 72
"2004-04-27 03:30:13" 335 34 175
"2004-04-27 03:30:23" 34 101 52
"2004-04-27 03:30:49" 41 97 173
"2004-04-27 03:30:51" 36 75 222
"2004-04-27 03:31:02" 103 324 253
"2004-04-27 03:31:02" 329 333 253
"2004-04-27 03:31:21" 332 281 83
"2004-04-27 03:32:03" 103 316 220
"2004-04-27 03:32:03" 128 221 220
"2004-04-27 03:32:07" 323 281 127
"2004-04-27 03:32:42" 36 211 14
"2004-04-27 03:32:52" 41 308 298
"2004-04-27 03:32:53" 260 211 70
"2004-04-27 03:33:53" 128 324 67
"2004-04-27 03:33:57" 335 34 160
"2004-04-27 03:36:06" 337 281 13
"2004-04-27 03:36:25" 103 324 93
"2004-04-27 03:36:31" 34 313 117
"2004-04-27 03:36:38" 41 308 288
"2004-04-27 03:36:55" 337 260 24
"2004-04-27 03:37:18" 337 281 12
"2004-04-27 03:39:22" 281 254 9
"2004-04-27 03:39:50" 34 313 75
"2004-04-27 03:39:59" 337 281 11
"2004-04-27 03:40:04" 335 34 162
"2004-04-27 03:41:08" 41 308 351
"2004-04-27 03:41:54" 254 281 19
"2004-04-27 03:43:32" 62 260 25
"2004-04-27 03:48:07" 335 34 307
"2004-04-27 03:50:12" 220 221 295
"2004-04-27 03:52:32" 308 311 161
"2004-04-27 03:52:34" 176 311 23
"2004-04-27 03:54:10" 103 324 35
"2004-04-27 03:54:48" 335 34 162
"2004-04-27 03:55:34" 128 329 26
"2004-04-27 03:57:31" 324 51 91
"2004-04-27 03:57:52" 41 308 2065
"2004-04-27 03:58:19" 41 308 91
"2004-04-27 03:58:57" 338 338 1
"2004-04-27 03:59:55" 41 308 38
"2004-04-27 04:00:30" 103 324 101
"2004-04-27 04:00:36" 9 308 56
"2004-04-27 04:02:18" 260 338 54
"2004-04-27 04:02:18" 338 260 54
"2004-04-27 04:02:31" 103 324 45
"2004-04-27 04:02:38" 260 338 34
"2004-04-27 04:03:03" 254 311 7
"2004-04-27 04:03:16" 335 34 227
"2004-04-27 04:03:40" 311 308 288
"2004-04-27 04:04:07" 263 311 93
"2004-04-27 04:04:27" 311 254 44
"2004-04-27 04:05:36" 254 311 40
"2004-04-27 04:05:38" 263 311 108
"2004-04-27 04:05:51" 345 345 1
"2004-04-27 04:06:29" 9 308 186
"2004-04-27 04:07:08" 308 311 134
"2004-04-27 04:08:33" 335 34 67
"2004-04-27 04:08:59" 191 315 48
"2004-04-27 04:09:43" 103 311 12
"2004-04-27 04:09:43" 335 191 12
"2004-04-27 04:10:03" 335 34 14
"2004-04-27 04:10:18" 311 50 61
"2004-04-27 04:10:31" 311 254 36
"2004-04-27 04:10:59" 311 308 26
"2004-04-27 04:11:11" 34 311 25
"2004-04-27 04:11:47" 308 311 86
"2004-04-27 04:11:51" 254 311 59
"2004-04-27 04:12:24" 9 308 55
"2004-04-27 04:12:28" 335 191 82
"2004-04-27 04:12:46" 9 311 30
"2004-04-27 04:13:43" 373 373 1
"2004-04-27 04:14:15" 103 311 34
"2004-04-27 04:15:28" 103 324 59
"2004-04-27 04:15:35" 9 308 1
"2004-04-27 04:15:51" 9 308 33
"2004-04-27 04:15:59" 9 311 16
"2004-04-27 04:16:07" 103 311 25
"2004-04-27 04:17:32" 9 311 101
"2004-04-27 04:19:19" 254 8 19
"2004-04-27 04:20:53" 9 308 10
"2004-04-27 04:22:24" 204 339 14
"2004-04-27 04:22:35" 103 311 186
"2004-04-27 04:25:03" 324 329 15
"2004-04-27 04:25:30" 329 324 60
"2004-04-27 04:27:32" 9 282 62
"2004-04-27 04:27:42" 324 329 114
"2004-04-27 04:28:16" 313 34 307
"2004-04-27 04:30:34" 313 34 239
"2004-04-27 04:31:52" 329 324 38
"2004-04-27 04:35:35" 324 329 36
"2004-04-27 04:35:39" 34 313 105
"2004-04-27 04:36:25" 346 346 1
"2004-04-27 04:37:57" 34 313 83
"2004-04-27 04:38:16" 329 324 10
"2004-04-27 04:43:12" 53 34 40
"2004-04-27 04:43:18" 50 311 4
"2004-04-27 04:43:31" 53 340 26
"2004-04-27 04:47:27" 351 351 1
"2004-04-27 04:55:21" 53 308 167
"2004-04-27 04:56:55" 53 305 72
"2004-04-27 04:57:39" 53 341 52
"2004-04-27 04:58:32" 313 34 359
"2004-04-27 05:04:51" 48 311 112
"2004-04-27 05:12:35" 338 319 76
"2004-04-27 05:13:58" 34 313 119
"2004-04-27 09:09:36" 319 34 53
"2004-04-27 09:11:04" 319 333 179
"2004-04-27 09:11:29" 319 338 11
"2004-04-27 09:54:26" 342 260 207
"2004-04-27 10:28:09" 67 32 60
"2004-04-27 10:38:28" 372 372 1
"2004-04-27 10:40:41" 51 324 9
"2004-04-27 11:30:12" 319 333 253
"2004-04-27 11:32:51" 319 325 82
"2004-04-27 11:44:52" 317 311 152
"2004-04-27 11:45:37" 343 343 1
"2004-04-27 11:54:31" 97 338 18
"2004-04-27 11:54:45" 97 191 21
"2004-04-27 12:08:17" 34 343 95
"2004-04-27 12:12:06" 34 299 78
"2004-04-27 12:12:50" 299 34 13
"2004-04-27 12:18:22" 34 299 64
"2004-04-27 12:19:38" 120 222 22
"2004-04-27 12:23:22" 344 209 10
"2004-04-27 12:23:28" 696 696 1
"2004-04-27 12:23:43" 32 8 21
"2004-04-27 12:28:38" 41 120 74
"2004-04-27 12:31:35" 47 78 66
"2004-04-27 12:38:34" 345 56 46
"2004-04-27 12:40:24" 345 318 85
"2004-04-27 12:43:47" 299 34 42
"2004-04-27 12:44:43" 34 299 53
"2004-04-27 12:56:16" 313 34 98
"2004-04-27 13:06:35" 347 347 1
"2004-04-27 13:10:40" 220 32 123
"2004-04-27 13:12:02" 350 350 1
"2004-04-27 13:17:40" 63 32 34
"2004-04-27 13:34:16" 294 51 57
"2004-04-27 13:41:11" 494 494 1
"2004-04-27 13:50:50" 357 357 1
"2004-04-27 14:04:37" 44 299 122
"2004-04-27 14:05:10" 44 34 91
"2004-04-27 14:16:24" 746 746 1
"2004-04-27 14:24:20" 332 308 21
"2004-04-27 14:27:51" 88 144 756
"2004-04-27 14:31:44" 457 457 1
"2004-04-27 14:32:26" 358 358 1
"2004-04-27 14:33:30" 277 6 63
"2004-04-27 14:35:49" 355 355 1
"2004-04-27 14:36:29" 348 348 1
"2004-04-27 14:36:39" 44 34 56
"2004-04-27 14:37:43" 53 308 56
"2004-04-27 14:39:04" 360 360 1
"2004-04-27 14:42:10" 53 346 34
"2004-04-27 14:58:34" 319 333 51
"2004-04-27 14:58:44" 297 88 442
"2004-04-27 15:04:03" 314 333 16
"2004-04-27 15:06:18" 235 347 62
"2004-04-27 15:07:11" 314 228 27
"2004-04-27 15:10:04" 338 348 9
"2004-04-27 15:10:09" 314 95 39
"2004-04-27 15:11:08" 319 338 29
"2004-04-27 15:12:48" 319 338 120
"2004-04-27 15:13:41" 314 48 191
"2004-04-27 15:14:44" 349 8 142
"2004-04-27 15:18:59" 319 338 114
"2004-04-27 15:21:36" 349 319 66
"2004-04-27 15:23:32" 317 308 42
"2004-04-27 15:25:11" 317 308 17
"2004-04-27 15:28:21" 9 233 14
"2004-04-27 15:29:07" 317 308 50
"2004-04-27 15:29:22" 44 308 108
"2004-04-27 15:30:30" 317 308 19
"2004-04-27 15:31:48" 317 308 82
"2004-04-27 15:32:04" 317 308 23
"2004-04-27 15:32:32" 317 308 2
"2004-04-27 15:33:08" 317 308 9
"2004-04-27 15:33:26" 317 308 37
"2004-04-27 15:34:18" 263 308 26
"2004-04-27 15:34:55" 317 308 7
"2004-04-27 15:35:25" 317 308 7
"2004-04-27 15:38:30" 97 338 413
"2004-04-27 15:39:14" 317 308 8
"2004-04-27 15:39:59" 317 308 25
"2004-04-27 15:40:21" 317 308 9
"2004-04-27 15:40:40" 317 308 2
"2004-04-27 15:42:48" 317 308 10
"2004-04-27 15:43:01" 317 308 5
"2004-04-27 15:43:24" 317 308 37
"2004-04-27 15:43:47" 263 308 38
"2004-04-27 15:44:15" 317 308 41
"2004-04-27 15:44:43" 317 308 13
"2004-04-27 15:45:06" 308 263 23
"2004-04-27 15:45:27" 263 308 40
"2004-04-27 15:46:18" 103 97 19
"2004-04-27 15:48:01" 317 263 33
"2004-04-27 15:48:57" 308 281 14
"2004-04-27 15:49:34" 333 319 21
"2004-04-27 15:49:38" 317 263 18
"2004-04-27 15:49:53" 317 263 8
"2004-04-27 15:50:01" 317 263 5
"2004-04-27 15:54:37" 281 308 54
"2004-04-27 15:55:05" 317 263 48
"2004-04-27 16:05:33" 191 347 10
"2004-04-27 16:07:41" 317 254 20
"2004-04-27 16:07:52" 317 254 30
"2004-04-27 16:08:13" 317 254 15
"2004-04-27 16:08:37" 317 254 63
"2004-04-27 16:08:51" 317 254 10
"2004-04-27 16:09:17" 317 263 27
"2004-04-27 16:12:00" 317 254 47
"2004-04-27 16:12:56" 317 263 14
"2004-04-27 16:13:11" 317 254 23
"2004-04-27 16:13:28" 317 254 50
"2004-04-27 16:13:39" 317 254 14
"2004-04-27 16:13:53" 34 313 334
"2004-04-27 16:16:55" 44 34 105
"2004-04-27 16:18:42" 317 254 34
"2004-04-27 16:19:02" 317 254 62
"2004-04-27 16:20:05" 337 254 18
"2004-04-27 16:20:49" 337 254 18
"2004-04-27 16:23:16" 337 254 9
"2004-04-27 16:27:13" 337 281 2
"2004-04-27 16:29:16" 332 281 63
"2004-04-27 16:29:46" 317 191 2
"2004-04-27 16:29:56" 317 254 7
"2004-04-27 16:31:06" 332 281 6
"2004-04-27 16:32:08" 254 302 32
"2004-04-27 16:32:33" 302 281 439
"2004-04-27 16:32:34" 317 191 24
"2004-04-27 16:33:09" 302 254 10
"2004-04-27 16:33:10" 317 191 46
"2004-04-27 16:34:06" 254 302 16
"2004-04-27 16:34:14" 337 281 2
"2004-04-27 16:35:35" 337 281 27
"2004-04-27 16:35:51" 51 324 15
"2004-04-27 16:36:07" 302 254 25
"2004-04-27 16:36:20" 317 263 27
"2004-04-27 16:36:31" 317 254 17
"2004-04-27 16:37:05" 263 281 50
"2004-04-27 16:37:24" 281 263 13
"2004-04-27 16:37:42" 254 302 84
"2004-04-27 16:38:06" 272 263 6
"2004-04-27 16:38:14" 263 254 21
"2004-04-27 16:38:42" 302 254 66
"2004-04-27 16:39:23" 281 263 17
"2004-04-27 16:39:35" 263 281 13
"2004-04-27 16:39:48" 254 302 72
"2004-04-27 16:40:26" 302 254 34
"2004-04-27 16:41:21" 254 302 35
"2004-04-27 16:44:20" 281 263 25
"2004-04-27 16:44:27" 303 298 45
"2004-04-27 16:44:38" 263 281 9
"2004-04-27 16:45:53" 302 254 94
"2004-04-27 16:48:33" 324 51 7
"2004-04-27 16:49:04" 254 302 54
"2004-04-27 16:51:39" 281 263 32
"2004-04-27 16:56:01" 263 281 12
"2004-04-27 17:00:33" 281 263 31
"2004-04-27 17:00:43" 332 281 6
"2004-04-27 17:01:10" 281 263 13
"2004-04-27 17:01:12" 332 281 38
"2004-04-27 17:01:22" 263 281 7
"2004-04-27 17:01:47" 337 281 8
"2004-04-27 17:01:53" 281 263 281
"2004-04-27 17:02:15" 281 263 15
"2004-04-27 17:02:17" 337 281 17
"2004-04-27 17:02:20" 263 281 19
"2004-04-27 17:02:25" 296 63 532
"2004-04-27 17:02:31" 263 281 20
"2004-04-27 17:03:14" 281 263 9
"2004-04-27 17:10:23" 281 263 620
"2004-04-27 17:11:05" 281 263 24
"2004-04-27 17:11:34" 337 281 7
"2004-04-27 17:11:43" 337 281 3
"2004-04-27 17:11:51" 281 308 652
"2004-04-27 17:12:21" 281 254 652
"2004-04-27 17:13:07" 263 281 2
"2004-04-27 17:13:27" 337 281 37
"2004-04-27 17:13:44" 337 281 5
"2004-04-27 17:14:17" 263 281 9
"2004-04-27 17:14:51" 281 263 45
"2004-04-27 17:15:43" 263 281 21
"2004-04-27 17:16:46" 317 281 26
"2004-04-27 17:18:43" 53 341 82
"2004-04-27 17:28:45" 27 184 9
"2004-04-27 17:29:18" 281 302 319
"2004-04-27 17:29:34" 204 184 249
"2004-04-27 17:37:31" 160 72 149
"2004-04-27 17:38:09" 160 72 51
"2004-04-27 17:40:15" 27 184 27
"2004-04-27 17:41:51" 308 281 38
"2004-04-27 17:46:39" 212 263 159
"2004-04-27 17:49:43" 27 184 58
"2004-04-27 17:50:28" 281 308 102
"2004-04-27 17:53:38" 51 324 63
"2004-04-27 17:54:59" 324 51 42
"2004-04-27 18:02:29" 352 352 1
"2004-04-27 18:05:19" 350 6 58
"2004-04-27 18:07:55" 351 299 127
"2004-04-27 18:10:39" 350 299 18
"2004-04-27 18:14:39" 353 353 1
"2004-04-27 18:18:19" 239 349 26
"2004-04-27 18:21:48" 304 228 280
"2004-04-27 18:22:36" 263 352 8
"2004-04-27 18:23:56" 350 299 8
"2004-04-27 18:24:23" 319 349 37
"2004-04-27 18:29:36" 101 208 2
"2004-04-27 18:30:08" 353 254 68
"2004-04-27 18:31:10" 103 134 44
"2004-04-27 18:36:07" 353 254 10
"2004-04-27 18:38:05" 317 319 30
"2004-04-27 18:40:35" 176 101 97
"2004-04-27 18:41:37" 317 308 63
"2004-04-27 18:46:12" 764 764 1
"2004-04-27 18:46:23" 281 352 55
"2004-04-27 18:51:57" 62 354 7
"2004-04-27 18:56:34" 316 355 11
"2004-04-27 18:57:41" 316 263 27
"2004-04-27 18:58:10" 316 281 8
"2004-04-27 19:06:10" 103 353 25
"2004-04-27 19:07:27" 281 316 16
"2004-04-27 19:11:55" 272 316 6
"2004-04-27 19:25:16" 99 349 25
"2004-04-27 19:28:08" 204 184 165
"2004-04-27 19:28:44" 172 128 231
"2004-04-27 19:30:27" 321 233 13
"2004-04-27 19:38:20" 6 252 23
"2004-04-27 19:40:13" 8 349 256
"2004-04-27 19:41:47" 332 281 29
"2004-04-27 19:49:24" 277 263 41
"2004-04-27 19:53:55" 3 51 518
"2004-04-27 19:59:42" 436 436 1
"2004-04-27 20:03:29" 356 63 130
"2004-04-27 20:05:02" 308 281 49
"2004-04-27 20:11:08" 237 191 27
"2004-04-27 20:19:42" 359 359 1
"2004-04-27 20:19:56" 357 358 6
"2004-04-27 20:21:17" 32 263 173
"2004-04-27 20:21:35" 3 51 275
"2004-04-27 20:24:41" 289 359 25
"2004-04-27 20:26:10" 176 101 400
"2004-04-27 20:27:11" 308 281 4
"2004-04-27 20:27:35" 281 308 20
"2004-04-27 20:28:01" 308 281 64
"2004-04-27 20:28:25" 204 184 23
"2004-04-27 20:29:12" 204 271 25
"2004-04-27 20:30:30" 332 308 77
"2004-04-27 20:33:08" 332 308 23
"2004-04-27 20:33:29" 69 349 22
"2004-04-27 20:33:31" 191 237 136
"2004-04-27 20:33:37" 69 155 6
"2004-04-27 20:33:59" 332 308 7
"2004-04-27 20:38:12" 382 382 1
"2004-04-27 20:40:05" 263 32 19
"2004-04-27 20:40:14" 291 32 31
"2004-04-27 20:41:45" 291 72 107
"2004-04-27 20:42:24" 317 308 6
"2004-04-27 20:45:26" 289 86 25
"2004-04-27 20:45:56" 3 51 57
"2004-04-27 20:47:39" 72 291 186
"2004-04-27 20:48:27" 323 340 35
"2004-04-27 20:50:21" 323 281 16
"2004-04-27 20:52:19" 332 263 34
"2004-04-27 20:54:02" 263 316 76
"2004-04-27 20:55:41" 61 105 3
"2004-04-27 20:55:49" 61 105 2
"2004-04-27 20:56:07" 323 34 56
"2004-04-27 20:56:41" 316 263 18
"2004-04-27 20:58:33" 323 281 137
"2004-04-27 20:59:55" 316 263 27
"2004-04-27 21:00:35" 3 308 60
"2004-04-27 21:02:16" 323 281 51
"2004-04-27 21:03:00" 176 61 27
"2004-04-27 21:04:31" 328 52 67
"2004-04-27 21:06:53" 323 281 164
"2004-04-27 21:09:09" 281 323 197
"2004-04-27 21:10:00" 323 281 126
"2004-04-27 21:12:12" 281 323 116
"2004-04-27 21:14:27" 32 291 39
"2004-04-27 21:17:58" 12 360 16
"2004-04-27 21:18:27" 377 377 1
"2004-04-27 21:27:10" 235 191 45
"2004-04-27 21:27:29" 235 263 21
"2004-04-27 21:33:33" 401 401 1
"2004-04-27 22:00:09" 357 358 22
"2004-04-27 22:05:24" 357 128 7
"2004-04-27 22:06:59" 357 175 15
"2004-04-27 22:15:05" 60 194 268
"2004-04-27 22:17:05" 60 194 35
"2004-04-27 22:28:15" 103 314 123
"2004-04-27 22:32:14" 103 360 130
"2004-04-27 22:33:57" 103 158 130
"2004-04-27 22:45:04" 12 360 6
"2004-04-27 22:46:05" 48 314 147
"2004-04-27 22:46:07" 12 316 20
"2004-04-27 22:46:43" 332 316 8
"2004-04-27 22:58:05" 103 360 97
"2004-04-27 23:04:07" 308 337 12
"2004-04-27 23:05:10" 221 211 132
"2004-04-27 23:07:11" 221 128 135
"2004-04-27 23:14:12" 44 308 123
"2004-04-27 23:15:33" 44 308 202
"2004-04-27 23:15:44" 366 366 1
"2004-04-27 23:17:46" 44 308 181
"2004-04-27 23:18:20" 323 281 75
"2004-04-27 23:18:34" 323 340 12
"2004-04-27 23:23:03" 131 297 41
"2004-04-27 23:25:38" 370 370 1
"2004-04-27 23:28:25" 211 221 67
"2004-04-27 23:29:21" 391 391 1
"2004-04-27 23:29:45" 323 102 33
"2004-04-27 23:30:37" 361 361 1
"2004-04-27 23:30:46" 323 191 85
"2004-04-27 23:31:23" 302 281 529
"2004-04-27 23:32:57" 323 102 81
"2004-04-27 23:35:53" 41 308 36
"2004-04-27 23:36:29" 34 313 18
"2004-04-27 23:37:39" 277 263 20
"2004-04-27 23:39:49" 323 191 77
"2004-04-27 23:40:33" 313 34 146
"2004-04-27 23:43:44" 41 308 51
"2004-04-27 23:46:11" 34 313 175
"2004-04-27 23:49:38" 323 191 7
"2004-04-27 23:52:33" 323 88 12
"2004-04-27 23:55:44" 365 365 1
"2004-04-27 23:58:50" 349 8 12
"2004-04-27 23:59:37" 307 48 30
"2004-04-28 00:01:24" 63 74 3
"2004-04-28 00:01:42" 41 32 65
"2004-04-28 00:03:08" 131 297 59
"2004-04-28 00:04:54" 317 263 19
"2004-04-28 00:05:54" 209 242 21
"2004-04-28 00:06:31" 355 316 10
"2004-04-28 00:07:12" 316 355 50
"2004-04-28 00:07:47" 266 50 16
"2004-04-28 00:13:13" 316 263 47
"2004-04-28 00:13:31" 53 305 102
"2004-04-28 00:13:44" 389 389 1
"2004-04-28 00:14:58" 316 308 78
"2004-04-28 00:15:14" 263 316 31
"2004-04-28 00:15:47" 307 48 6
"2004-04-28 00:15:50" 316 263 87
"2004-04-28 00:15:51" 272 316 18
"2004-04-28 00:15:52" 88 323 126
"2004-04-28 00:16:18" 349 297 264
"2004-04-28 00:16:39" 272 263 17
"2004-04-28 00:17:00" 307 48 22
"2004-04-28 00:17:45" 323 88 210
"2004-04-28 00:17:49" 272 316 39
"2004-04-28 00:18:23" 454 454 1
"2004-04-28 00:20:08" 297 349 506
"2004-04-28 00:20:12" 272 316 39
"2004-04-28 00:22:03" 297 349 49
"2004-04-28 00:22:17" 263 316 16
"2004-04-28 00:22:36" 263 316 41
"2004-04-28 00:22:50" 272 260 114
"2004-04-28 00:23:33" 297 248 45
"2004-04-28 00:23:53" 316 263 219
"2004-04-28 00:24:17" 281 323 145
"2004-04-28 00:24:20" 316 263 38
"2004-04-28 00:24:28" 297 349 158
"2004-04-28 00:25:41" 323 281 16
"2004-04-28 00:26:16" 381 381 1
"2004-04-28 00:26:24" 323 281 123
"2004-04-28 00:26:34" 281 302 573
"2004-04-28 00:27:29" 323 281 54
"2004-04-28 00:27:41" 294 339 80
"2004-04-28 00:28:53" 281 323 281
"2004-04-28 00:29:00" 263 316 19
"2004-04-28 00:29:22" 297 349 53
"2004-04-28 00:29:54" 316 263 19
"2004-04-28 00:30:36" 323 281 293
"2004-04-28 00:31:34" 323 281 112
"2004-04-28 00:31:50" 297 349 134
"2004-04-28 00:32:07" 281 323 133
"2004-04-28 00:32:29" 323 88 28
"2004-04-28 00:33:08" 263 316 74
"2004-04-28 00:33:18" 323 281 146
"2004-04-28 00:33:41" 316 263 28
"2004-04-28 00:35:07" 281 323 151
"2004-04-28 00:35:30" 297 349 33
"2004-04-28 00:35:42" 124 323 76
"2004-04-28 00:35:49" 349 97 134
"2004-04-28 00:35:57" 162 161 512
"2004-04-28 00:35:58" 323 281 162
"2004-04-28 00:38:19" 281 323 220
"2004-04-28 00:39:38" 323 281 236
"2004-04-28 00:39:58" 323 281 37
"2004-04-28 00:40:57" 297 349 98
"2004-04-28 00:44:20" 99 349 26
"2004-04-28 00:44:27" 281 323 431
"2004-04-28 00:44:39" 277 308 70
"2004-04-28 00:45:54" 277 361 47
"2004-04-28 00:46:05" 323 281 170
"2004-04-28 00:46:10" 124 323 175
"2004-04-28 00:47:04" 281 323 125
"2004-04-28 00:47:13" 88 323 184
"2004-04-28 00:47:16" 281 323 21
"2004-04-28 00:48:24" 323 281 200
"2004-04-28 00:48:44" 277 362 67
"2004-04-28 00:48:52" 97 316 21
"2004-04-28 00:49:03" 97 349 21
"2004-04-28 00:49:14" 323 88 146
"2004-04-28 00:49:38" 323 281 74
"2004-04-28 00:49:57" 344 128 96
"2004-04-28 00:50:53" 363 364 41
"2004-04-28 00:51:00" 368 368 1
"2004-04-28 00:52:34" 212 51 12
"2004-04-28 00:53:09" 212 211 55
"2004-04-28 00:54:05" 355 316 28
"2004-04-28 00:54:43" 323 281 250
"2004-04-28 00:55:57" 369 369 1
"2004-04-28 00:58:05" 212 263 33
"2004-04-28 00:59:19" 302 281 955
"2004-04-28 00:59:21" 242 209 15
"2004-04-28 01:01:13" 19 302 12
"2004-04-28 01:01:25" 323 281 230
"2004-04-28 01:02:35" 97 349 34
"2004-04-28 01:02:39" 281 323 33
"2004-04-28 01:03:43" 323 281 180
"2004-04-28 01:04:12" 323 281 89
"2004-04-28 01:04:45" 316 355 28
"2004-04-28 01:04:53" 308 316 44
"2004-04-28 01:05:27" 316 308 85
"2004-04-28 01:05:52" 281 302 381
"2004-04-28 01:06:04" 308 316 18
"2004-04-28 01:06:06" 88 323 130
"2004-04-28 01:06:19" 316 308 3
"2004-04-28 01:07:21" 323 88 170
"2004-04-28 01:08:50" 307 281 44
"2004-04-28 01:09:58" 307 281 165
"2004-04-28 01:10:18" 228 314 144
"2004-04-28 01:10:45" 281 323 204
"2004-04-28 01:10:59" 332 281 12
"2004-04-28 01:11:20" 281 323 15
"2004-04-28 01:11:27" 332 281 77
"2004-04-28 01:12:03" 332 281 15
"2004-04-28 01:12:05" 307 254 27
"2004-04-28 01:12:06" 334 364 10
"2004-04-28 01:12:36" 212 88 252
"2004-04-28 01:12:37" 332 281 160
"2004-04-28 01:12:39" 323 102 26
"2004-04-28 01:13:28" 323 281 118
"2004-04-28 01:14:31" 323 88 178
"2004-04-28 01:14:41" 323 281 17
"2004-04-28 01:14:50" 307 254 66
"2004-04-28 01:14:55" 75 313 53
"2004-04-28 01:15:51" 307 281 38
"2004-04-28 01:16:18" 209 365 22
"2004-04-28 01:16:37" 307 254 85
"2004-04-28 01:16:46" 307 281 3
"2004-04-28 01:17:00" 323 75 51
"2004-04-28 01:18:40" 307 254 346
"2004-04-28 01:18:59" 308 254 117
"2004-04-28 01:19:37" 323 88 285
"2004-04-28 01:19:55" 19 331 5
"2004-04-28 01:20:02" 254 308 19
"2004-04-28 01:20:33" 323 75 96
"2004-04-28 01:22:22" 19 365 5
"2004-04-28 01:22:33" 212 75 36
"2004-04-28 01:23:13" 323 75 6
"2004-04-28 01:24:12" 313 75 54
"2004-04-28 01:24:19" 365 209 6
"2004-04-28 01:24:44" 323 124 92
"2004-04-28 01:24:46" 19 365 51
"2004-04-28 01:25:43" 323 75 66
"2004-04-28 01:25:59" 75 313 183
"2004-04-28 01:26:00" 212 88 323
"2004-04-28 01:26:20" 345 318 116
"2004-04-28 01:27:09" 323 124 75
"2004-04-28 01:27:45" 19 365 9
"2004-04-28 01:28:20" 19 365 36
"2004-04-28 01:28:41" 19 365 33
"2004-04-28 01:29:26" 212 75 165
"2004-04-28 01:30:16" 308 60 22
"2004-04-28 01:30:58" 313 75 249
"2004-04-28 01:34:36" 308 254 22
"2004-04-28 01:34:56" 19 365 66
"2004-04-28 01:36:32" 286 221 532
"2004-04-28 01:36:33" 9 308 54
"2004-04-28 01:40:02" 88 212 426
"2004-04-28 01:40:17" 19 365 14
"2004-04-28 01:40:20" 74 63 301
"2004-04-28 01:41:09" 75 313 73
"2004-04-28 01:41:13" 88 358 51
"2004-04-28 01:41:49" 9 308 451
"2004-04-28 01:41:56" 313 75 38
"2004-04-28 01:42:17" 72 337 60
"2004-04-28 01:42:22" 358 88 18
"2004-04-28 01:43:37" 323 75 17
"2004-04-28 01:43:42" 9 177 73
"2004-04-28 01:43:56" 9 311 41
"2004-04-28 01:44:14" 75 313 15
"2004-04-28 01:44:15" 36 75 34
"2004-04-28 01:44:18" 88 358 106
"2004-04-28 01:44:27" 9 366 13
"2004-04-28 01:44:27" 323 281 13
"2004-04-28 01:45:13" 9 358 139
"2004-04-28 01:45:19" 19 365 33
"2004-04-28 01:45:39" 323 75 44
"2004-04-28 01:45:51" 36 75 131
"2004-04-28 01:46:01" 212 88 361
"2004-04-28 01:47:08" 60 308 11
"2004-04-28 01:47:35" 358 88 115
"2004-04-28 01:47:58" 212 224 133
"2004-04-28 01:49:04" 36 75 214
"2004-04-28 01:49:22" 97 349 42
"2004-04-28 01:49:53" 286 367 224
"2004-04-28 01:51:29" 19 365 43
"2004-04-28 01:52:32" 9 282 68
"2004-04-28 01:53:08" 9 358 18
"2004-04-28 01:54:52" 19 365 31
"2004-04-28 01:56:08" 286 202 8
"2004-04-28 01:56:19" 286 202 8
"2004-04-28 01:56:26" 286 202 8
"2004-04-28 01:59:20" 9 358 12
"2004-04-28 01:59:40" 19 365 26
"2004-04-28 01:59:54" 368 367 54
"2004-04-28 02:01:05" 212 75 126
"2004-04-28 02:02:55" 355 316 118
"2004-04-28 02:03:30" 36 361 29
"2004-04-28 02:05:45" 128 236 95
"2004-04-28 02:05:50" 334 128 232
"2004-04-28 02:06:21" 367 368 85
"2004-04-28 02:07:13" 254 337 39
"2004-04-28 02:07:30" 254 281 31
"2004-04-28 02:08:41" 254 281 44
"2004-04-28 02:10:13" 281 254 190
"2004-04-28 02:10:38" 20 21 49
"2004-04-28 02:10:46" 254 281 7
"2004-04-28 02:11:51" 20 275 213
"2004-04-28 02:12:36" 368 367 199
"2004-04-28 02:12:54" 75 313 16
"2004-04-28 02:13:24" 9 212 163
"2004-04-28 02:13:37" 32 63 93
"2004-04-28 02:13:41" 212 75 52
"2004-04-28 02:14:07" 63 74 139
"2004-04-28 02:14:45" 63 32 63
"2004-04-28 02:15:29" 368 288 205
"2004-04-28 02:16:53" 327 144 8
"2004-04-28 02:18:44" 74 63 219
"2004-04-28 02:19:32" 288 368 117
"2004-04-28 02:20:20" 32 63 77
"2004-04-28 02:20:39" 144 281 511
"2004-04-28 02:21:56" 32 263 110
"2004-04-28 02:22:44" 313 75 17
"2004-04-28 02:24:58" 144 88 291
"2004-04-28 02:25:01" 63 74 340
"2004-04-28 02:25:39" 63 32 43
"2004-04-28 02:25:42" 368 288 181
"2004-04-28 02:25:42" 371 371 1
"2004-04-28 02:26:40" 97 349 3
"2004-04-28 02:27:04" 97 327 4
"2004-04-28 02:27:22" 316 355 74
"2004-04-28 02:28:38" 144 142 163
"2004-04-28 02:29:10" 288 368 51
"2004-04-28 02:30:50" 74 63 253
"2004-04-28 02:31:44" 368 288 178
"2004-04-28 02:33:22" 355 316 46
"2004-04-28 02:33:50" 314 228 406
"2004-04-28 02:34:01" 144 369 22
"2004-04-28 02:34:06" 288 368 149
"2004-04-28 02:34:18" 323 281 34
"2004-04-28 02:34:29" 314 48 7
"2004-04-28 02:34:51" 212 74 211
"2004-04-28 02:35:04" 144 370 11
"2004-04-28 02:35:24" 314 48 59
"2004-04-28 02:35:40" 63 74 187
"2004-04-28 02:35:47" 371 306 53
"2004-04-28 02:35:49" 314 95 4
"2004-04-28 02:36:01" 368 288 98
"2004-04-28 02:36:07" 311 48 46
"2004-04-28 02:36:17" 144 359 41
"2004-04-28 02:38:07" 288 368 61
"2004-04-28 02:38:20" 323 372 141
"2004-04-28 02:38:38" 368 288 146
"2004-04-28 02:39:06" 63 74 40
"2004-04-28 02:39:19" 316 355 94
"2004-04-28 02:41:24" 212 75 13
"2004-04-28 02:43:20" 289 212 239
"2004-04-28 02:45:35" 144 283 74
"2004-04-28 02:45:56" 355 316 62
"2004-04-28 02:48:18" 384 384 1
"2004-04-28 02:48:54" 316 355 16
"2004-04-28 02:51:20" 375 375 1
"2004-04-28 02:51:21" 316 263 61
"2004-04-28 02:52:51" 1473 1473 1
"2004-04-28 02:53:05" 263 316 235
"2004-04-28 02:54:13" 277 191 26
"2004-04-28 02:54:17" 380 380 1
"2004-04-28 02:55:21" 316 263 230
"2004-04-28 02:55:44" 144 48 311
"2004-04-28 02:57:37" 374 374 1
"2004-04-28 02:57:48" 355 316 173
"2004-04-28 02:58:26" 263 316 110
"2004-04-28 02:58:28" 799 799 1
"2004-04-28 03:00:48" 316 355 151
"2004-04-28 03:02:42" 332 281 25
"2004-04-28 03:02:56" 235 191 32
"2004-04-28 03:04:20" 373 308 27
"2004-04-28 03:04:43" 383 383 1
"2004-04-28 03:05:12" 248 283 27
"2004-04-28 03:05:55" 308 373 11
"2004-04-28 03:06:18" 308 373 10
"2004-04-28 03:06:57" 338 144 135
"2004-04-28 03:07:42" 212 263 36
"2004-04-28 03:07:43" 308 281 8
"2004-04-28 03:07:47" 248 374 30
"2004-04-28 03:08:21" 103 316 20
"2004-04-28 03:08:23" 355 316 324
"2004-04-28 03:09:29" 316 355 145
"2004-04-28 03:12:24" 355 316 112
"2004-04-28 03:14:19" 220 221 57
"2004-04-28 03:14:30" 316 355 177
"2004-04-28 03:14:51" 355 316 11
"2004-04-28 03:15:42" 316 355 84
"2004-04-28 03:16:34" 103 375 12
"2004-04-28 03:16:34" 372 242 12
"2004-04-28 03:17:44" 128 324 145
"2004-04-28 03:19:01" 103 365 44
"2004-04-28 03:19:16" 44 174 180
"2004-04-28 03:20:26" 44 373 43
"2004-04-28 03:21:04" 103 316 17
"2004-04-28 03:21:23" 368 340 140
"2004-04-28 03:21:33" 95 365 42
"2004-04-28 03:22:43" 44 372 46
"2004-04-28 03:22:59" 372 368 28
"2004-04-28 03:24:22" 9 177 164
"2004-04-28 03:27:23" 281 308 442
"2004-04-28 03:27:35" 9 371 27
"2004-04-28 03:27:47" 44 365 179
"2004-04-28 03:27:55" 365 95 9
"2004-04-28 03:29:11" 281 323 295
"2004-04-28 03:29:30" 308 281 199
"2004-04-28 03:29:57" 9 368 71
"2004-04-28 03:30:05" 44 372 220
"2004-04-28 03:30:31" 372 371 25
"2004-04-28 03:31:06" 281 308 225
"2004-04-28 03:31:59" 340 368 134
"2004-04-28 03:32:20" 48 314 70
"2004-04-28 03:32:36" 368 340 167
"2004-04-28 03:33:34" 372 375 23
"2004-04-28 03:35:54" 95 365 81
"2004-04-28 03:36:07" 48 311 188
"2004-04-28 03:37:29" 332 281 8
"2004-04-28 03:38:17" 236 128 175
"2004-04-28 03:39:19" 376 376 1
"2004-04-28 03:40:38" 365 95 29
"2004-04-28 03:41:20" 372 375 208
"2004-04-28 03:41:28" 379 379 1
"2004-04-28 03:41:54" 95 365 108
"2004-04-28 03:42:45" 372 376 33
"2004-04-28 03:44:07" 376 372 59
"2004-04-28 03:44:59" 376 377 9
"2004-04-28 03:46:06" 365 95 57
"2004-04-28 03:46:33" 335 72 85
"2004-04-28 03:46:42" 372 376 97
"2004-04-28 03:47:30" 378 378 1
"2004-04-28 03:48:06" 102 97 44
"2004-04-28 03:49:06" 407 407 1
"2004-04-28 03:50:27" 335 155 405
"2004-04-28 03:50:31" 337 72 50
"2004-04-28 03:52:23" 103 375 41
"2004-04-28 03:54:24" 335 88 84
"2004-04-28 03:57:55" 103 378 48
"2004-04-28 03:58:59" 103 365 63
"2004-04-28 04:01:45" 103 375 132
"2004-04-28 04:03:48" 176 374 8
"2004-04-28 04:04:57" 9 368 47
"2004-04-28 04:05:41" 337 72 234
"2004-04-28 04:06:51" 53 305 13
"2004-04-28 04:08:40" 248 375 19
"2004-04-28 04:09:05" 375 248 8
"2004-04-28 04:09:30" 335 155 373
"2004-04-28 04:10:11" 248 375 18
"2004-04-28 04:11:01" 72 337 134
"2004-04-28 04:12:49" 335 368 214
"2004-04-28 04:13:39" 379 349 86
"2004-04-28 04:14:35" 335 72 105
"2004-04-28 04:16:15" 332 352 24
"2004-04-28 04:16:51" 335 72 30
"2004-04-28 04:18:35" 335 98 32
"2004-04-28 04:18:42" 335 98 32
"2004-04-28 04:21:28" 335 368 210
"2004-04-28 04:21:47" 335 98 11
"2004-04-28 04:22:12" 41 380 69
"2004-04-28 04:23:18" 41 371 53
"2004-04-28 04:23:21" 98 97 132
"2004-04-28 04:23:32" 335 50 150
"2004-04-28 04:23:48" 41 381 38
"2004-04-28 04:24:39" 335 365 12
"2004-04-28 04:24:59" 41 382 9
"2004-04-28 04:25:51" 41 343 6
"2004-04-28 04:26:57" 335 368 112
"2004-04-28 04:27:48" 41 383 23
"2004-04-28 04:30:13" 335 368 160
"2004-04-28 04:34:02" 335 368 144
"2004-04-28 04:34:49" 103 365 85
"2004-04-28 04:36:17" 335 368 266
"2004-04-28 04:37:00" 128 236 112
"2004-04-28 04:38:25" 335 368 289
"2004-04-28 04:39:51" 368 194 70
"2004-04-28 04:40:29" 194 368 54
"2004-04-28 04:40:50" 335 72 105
"2004-04-28 04:41:30" 368 194 194
"2004-04-28 04:41:44" 335 368 57
"2004-04-28 04:45:18" 335 368 232
"2004-04-28 04:45:43" 368 236 98
"2004-04-28 04:46:50" 368 322 101
"2004-04-28 04:49:28" 335 368 116
"2004-04-28 04:53:20" 335 368 159
"2004-04-28 04:56:42" 171 56 10
"2004-04-28 05:32:00" 368 309 203
"2004-04-28 06:36:10" 62 102 102
"2004-04-28 06:46:21" 62 347 19
"2004-04-28 07:04:40" 176 378 44
"2004-04-28 07:16:21" 176 378 23
"2004-04-28 08:55:59" 32 63 122
"2004-04-28 08:58:13" 32 378 89
"2004-04-28 09:38:02" 189 358 205
"2004-04-28 10:09:35" 317 311 116
"2004-04-28 10:22:06" 300 384 243
"2004-04-28 10:23:08" 41 300 45
"2004-04-28 10:23:53" 41 325 56
"2004-04-28 10:28:55" 97 338 17
"2004-04-28 10:30:05" 309 368 69
"2004-04-28 10:35:14" 372 97 12
"2004-04-28 10:40:53" 372 375 292
"2004-04-28 10:45:45" 1 146 12
"2004-04-28 10:46:42" 1 101 123
"2004-04-28 10:48:41" 1 211 208
"2004-04-28 10:49:05" 1 30 46
"2004-04-28 11:04:25" 70 385 87
"2004-04-28 11:12:58" 277 362 92
"2004-04-28 11:21:36" 154 56 11
"2004-04-28 11:32:13" 321 154 36
"2004-04-28 12:04:38" 386 386 1
"2004-04-28 12:15:51" 27 221 261
"2004-04-28 12:17:50" 79 365 62
"2004-04-28 12:19:13" 79 386 70
"2004-04-28 12:25:05" 228 314 1228
"2004-04-28 12:26:59" 239 349 17
"2004-04-28 12:27:44" 386 50 58
"2004-04-28 12:28:30" 387 387 1
"2004-04-28 12:29:04" 386 260 63
"2004-04-28 12:29:58" 319 338 53
"2004-04-28 12:35:20" 376 50 11
"2004-04-28 12:36:33" 50 386 7
"2004-04-28 12:37:20" 50 376 85
"2004-04-28 12:37:46" 386 50 6
"2004-04-28 12:38:03" 376 50 29
"2004-04-28 12:38:37" 376 50 39
"2004-04-28 12:40:58" 386 387 7
"2004-04-28 12:42:18" 386 50 77
"2004-04-28 12:49:36" 30 72 409
"2004-04-28 12:56:15" 277 362 268
"2004-04-28 12:57:05" 277 376 147
"2004-04-28 13:15:05" 63 32 91
"2004-04-28 13:26:56" 376 191 20
"2004-04-28 13:28:42" 212 376 73
"2004-04-28 13:30:17" 212 376 28
"2004-04-28 13:31:39" 212 376 10
"2004-04-28 13:31:53" 371 377 62
"2004-04-28 13:32:44" 311 48 28
"2004-04-28 13:33:02" 376 377 17
"2004-04-28 13:34:16" 212 376 85
"2004-04-28 13:38:23" 311 365 59
"2004-04-28 13:50:25" 388 306 17
"2004-04-28 13:52:30" 378 32 26
"2004-04-28 13:52:35" 189 349 90
"2004-04-28 14:00:09" 314 48 40
"2004-04-28 14:03:00" 50 386 10
"2004-04-28 14:03:12" 50 376 29
"2004-04-28 14:08:41" 9 177 260
"2004-04-28 14:15:48" 359 144 27
"2004-04-28 14:20:20" 34 365 21
"2004-04-28 14:26:45" 579 579 1
"2004-04-28 14:28:20" 1 30 134
"2004-04-28 14:33:30" 385 70 116
"2004-04-28 14:34:07" 254 378 11
"2004-04-28 14:34:34" 345 361 119
"2004-04-28 14:35:34" 345 346 24
"2004-04-28 14:38:02" 365 79 26
"2004-04-28 14:38:15" 365 311 27
"2004-04-28 14:47:03" 204 374 7
"2004-04-28 15:05:07" 72 30 397
"2004-04-28 15:06:02" 1544 1544 1
"2004-04-28 15:09:35" 204 374 59
"2004-04-28 15:10:31" 204 298 59
"2004-04-28 15:10:53" 145 88 18
"2004-04-28 15:11:50" 204 298 89
"2004-04-28 15:12:56" 204 298 71
"2004-04-28 15:13:36" 189 349 3
"2004-04-28 15:14:13" 70 385 190
"2004-04-28 15:15:14" 204 298 75
"2004-04-28 15:16:38" 204 298 103
"2004-04-28 15:21:34" 191 376 32
"2004-04-28 15:24:29" 389 254 26
"2004-04-28 15:24:48" 63 337 36
"2004-04-28 15:24:59" 390 390 1
"2004-04-28 15:25:03" 63 193 8
"2004-04-28 15:27:16" 1001 1001 1
"2004-04-28 15:27:38" 337 63 442
"2004-04-28 15:29:32" 212 388 65
"2004-04-28 15:31:00" 263 378 56
"2004-04-28 15:31:30" 212 376 122
"2004-04-28 15:33:25" 212 224 225
"2004-04-28 15:34:08" 427 427 1
"2004-04-28 15:35:55" 392 392 1
"2004-04-28 15:40:12" 390 316 35
"2004-04-28 15:42:44" 27 184 84
"2004-04-28 15:44:02" 391 349 92
"2004-04-28 15:48:49" 349 391 44
"2004-04-28 15:51:11" 212 224 131
"2004-04-28 16:04:24" 378 254 41
"2004-04-28 16:05:20" 378 263 50
"2004-04-28 16:05:45" 392 383 9
"2004-04-28 16:13:46" 393 393 1
"2004-04-28 16:15:30" 319 337 28
"2004-04-28 16:16:20" 387 386 56
"2004-04-28 16:18:54" 396 396 1
"2004-04-28 16:22:56" 393 394 216
"2004-04-28 16:24:25" 395 8 230
"2004-04-28 16:25:42" 395 8 230
"2004-04-28 16:26:21" 393 263 252
"2004-04-28 16:28:02" 396 378 91
"2004-04-28 16:29:07" 395 8 305
"2004-04-28 16:30:02" 176 396 7
"2004-04-28 16:31:25" 386 387 137
"2004-04-28 16:32:43" 386 343 74
"2004-04-28 16:33:51" 176 396 24
"2004-04-28 16:34:10" 9 391 37
"2004-04-28 16:34:41" 9 52 72
"2004-04-28 16:36:09" 308 281 210
"2004-04-28 16:38:02" 8 395 145
"2004-04-28 16:38:10" 9 386 3
"2004-04-28 16:38:23" 423 423 1
"2004-04-28 16:39:43" 9 8 59
"2004-04-28 16:40:07" 176 396 46
"2004-04-28 16:42:25" 289 392 32
"2004-04-28 16:44:41" 41 391 92
"2004-04-28 16:45:24" 289 375 84
"2004-04-28 16:45:39" 41 325 76
"2004-04-28 16:46:18" 289 371 71
"2004-04-28 16:46:34" 254 378 44
"2004-04-28 16:50:40" 289 391 2
"2004-04-28 16:51:57" 308 373 280
"2004-04-28 16:54:13" 308 263 88
"2004-04-28 16:55:09" 263 308 23
"2004-04-28 16:58:24" 378 254 64
"2004-04-28 17:00:12" 260 386 66
"2004-04-28 17:00:14" 254 378 109
"2004-04-28 17:02:44" 393 263 55
"2004-04-28 17:04:20" 378 254 35
"2004-04-28 17:04:42" 393 263 88
"2004-04-28 17:05:40" 254 378 60
"2004-04-28 17:06:28" 281 308 56
"2004-04-28 17:07:39" 281 308 96
"2004-04-28 17:10:01" 393 263 47
"2004-04-28 17:11:59" 393 263 36
"2004-04-28 17:12:09" 378 254 38
"2004-04-28 17:13:40" 372 97 74
"2004-04-28 17:13:54" 321 359 25
"2004-04-28 17:13:59" 372 376 53
"2004-04-28 17:14:14" 283 260 77
"2004-04-28 17:15:03" 397 397 1
"2004-04-28 17:15:11" 372 97 93
"2004-04-28 17:15:58" 254 378 180
"2004-04-28 17:16:29" 393 263 88
"2004-04-28 17:16:56" 308 281 61
"2004-04-28 17:17:30" 254 396 18
"2004-04-28 17:17:32" 378 254 31
"2004-04-28 17:18:16" 254 378 102
"2004-04-28 17:20:15" 62 371 28
"2004-04-28 17:20:16" 378 254 12
"2004-04-28 17:21:19" 254 378 7
"2004-04-28 17:22:05" 1 397 10
"2004-04-28 17:22:21" 396 254 28
"2004-04-28 17:23:45" 254 396 46
"2004-04-28 17:24:04" 321 396 27
"2004-04-28 17:26:13" 396 254 19
"2004-04-28 17:26:25" 32 378 58
"2004-04-28 17:27:12" 32 63 116
"2004-04-28 17:27:22" 327 97 42
"2004-04-28 17:28:24" 254 396 69
"2004-04-28 17:30:59" 421 421 1
"2004-04-28 17:31:21" 357 396 7
"2004-04-28 17:32:07" 378 254 53
"2004-04-28 17:32:53" 378 32 64
"2004-04-28 17:33:04" 396 254 151
"2004-04-28 17:33:14" 332 308 106
"2004-04-28 17:33:34" 357 378 22
"2004-04-28 17:34:11" 357 396 49
"2004-04-28 17:34:54" 254 396 176
"2004-04-28 17:36:07" 254 378 169
"2004-04-28 17:37:06" 220 373 196
"2004-04-28 17:37:40" 357 378 14
"2004-04-28 17:37:52" 32 378 74
"2004-04-28 17:37:56" 220 308 129
"2004-04-28 17:38:06" 220 224 26
"2004-04-28 17:39:04" 357 396 18
"2004-04-28 17:39:59" 396 254 176
"2004-04-28 17:40:10" 220 62 265
"2004-04-28 17:40:22" 254 396 18
"2004-04-28 17:41:48" 220 254 176
"2004-04-28 17:41:55" 378 254 34
"2004-04-28 17:42:03" 376 191 4
"2004-04-28 17:42:50" 220 62 5
"2004-04-28 17:43:01" 378 32 79
"2004-04-28 17:44:33" 254 378 122
"2004-04-28 17:44:45" 254 378 9
"2004-04-28 17:47:24" 378 254 33
"2004-04-28 17:49:08" 254 378 118
"2004-04-28 17:51:45" 204 294 44
"2004-04-28 17:53:33" 32 396 86
"2004-04-28 17:56:24" 398 209 31
"2004-04-28 17:56:33" 702 702 1
"2004-04-28 17:58:49" 32 378 148
"2004-04-28 17:59:55" 321 396 29
"2004-04-28 18:00:12" 254 378 32
"2004-04-28 18:04:29" 355 316 198
"2004-04-28 18:05:35" 402 402 1
"2004-04-28 18:06:57" 399 396 26
"2004-04-28 18:07:12" 378 254 18
"2004-04-28 18:07:19" 400 400 1
"2004-04-28 18:07:41" 378 32 30
"2004-04-28 18:07:54" 145 88 211
"2004-04-28 18:08:15" 145 263 61
"2004-04-28 18:10:59" 32 378 68
"2004-04-28 18:14:57" 399 364 83
"2004-04-28 18:18:06" 412 412 1
"2004-04-28 18:19:52" 399 382 83
"2004-04-28 18:20:41" 209 396 19
"2004-04-28 18:21:03" 399 126 83
"2004-04-28 18:22:11" 399 299 83
"2004-04-28 18:25:37" 399 375 62
"2004-04-28 18:25:53" 32 58 28
"2004-04-28 18:26:15" 378 32 14
"2004-04-28 18:28:27" 32 378 61
"2004-04-28 18:29:41" 399 59 27
"2004-04-28 18:31:55" 289 371 81
"2004-04-28 18:36:46" 399 386 33
"2004-04-28 18:39:07" 399 76 32
"2004-04-28 18:42:17" 398 378 49
"2004-04-28 18:42:46" 400 32 321
"2004-04-28 18:43:05" 74 379 38
"2004-04-28 18:44:44" 74 396 42
"2004-04-28 18:46:30" 398 378 95
"2004-04-28 18:46:39" 74 378 148
"2004-04-28 18:46:43" 399 365 14
"2004-04-28 18:48:17" 378 74 29
"2004-04-28 18:48:40" 398 378 40
"2004-04-28 18:53:49" 414 414 1
"2004-04-28 18:55:33" 399 311 84
"2004-04-28 18:56:58" 48 311 97
"2004-04-28 19:02:32" 399 149 5
"2004-04-28 19:04:32" 373 308 165
"2004-04-28 19:08:45" 400 32 305
"2004-04-28 19:09:30" 316 355 104
"2004-04-28 19:09:51" 316 390 21
"2004-04-28 19:11:57" 398 378 231
"2004-04-28 19:19:00" 228 392 75
"2004-04-28 19:21:55" 373 308 63
"2004-04-28 19:26:47" 378 396 54
"2004-04-28 19:28:54" 396 378 22
"2004-04-28 19:29:09" 396 378 43
"2004-04-28 19:33:52" 378 396 50
"2004-04-28 19:34:44" 378 396 90
"2004-04-28 19:37:06" 400 396 97
"2004-04-28 19:43:58" 36 296 337
"2004-04-28 19:46:47" 12 175 19
"2004-04-28 19:47:43" 74 378 27
"2004-04-28 19:49:17" 36 128 307
"2004-04-28 19:49:36" 36 401 22
"2004-04-28 19:49:43" 400 396 115
"2004-04-28 19:50:11" 378 74 27
"2004-04-28 19:50:48" 74 378 12
"2004-04-28 19:51:18" 12 402 16
"2004-04-28 19:53:55" 396 74 29
"2004-04-28 19:55:20" 396 399 30
"2004-04-28 19:57:37" 12 402 88
"2004-04-28 19:58:21" 400 396 252
"2004-04-28 19:59:02" 435 435 1
"2004-04-28 20:02:14" 12 402 9
"2004-04-28 20:02:41" 12 402 46
"2004-04-28 20:07:31" 400 396 217
"2004-04-28 20:08:44" 12 402 16
"2004-04-28 20:13:46" 212 303 249
"2004-04-28 20:15:49" 365 399 5
"2004-04-28 20:18:02" 400 396 99
"2004-04-28 20:23:28" 368 309 115
"2004-04-28 20:25:21" 400 396 360
"2004-04-28 20:27:05" 404 404 1
"2004-04-28 20:28:18" 95 365 117
"2004-04-28 20:29:08" 9 175 51
"2004-04-28 20:29:25" 9 52 27
"2004-04-28 20:29:49" 9 8 99
"2004-04-28 20:29:56" 30 72 270
"2004-04-28 20:30:59" 310 97 309
"2004-04-28 20:33:33" 9 212 96
"2004-04-28 20:34:56" 403 8 369
"2004-04-28 20:39:09" 9 88 93
"2004-04-28 20:39:34" 9 34 62
"2004-04-28 20:40:40" 402 281 150
"2004-04-28 20:43:43" 323 281 16
"2004-04-28 20:51:52" 176 396 32
"2004-04-28 20:57:42" 303 212 79
"2004-04-28 20:58:11" 176 396 18
"2004-04-28 20:58:45" 303 389 22
"2004-04-28 20:59:06" 44 242 32
"2004-04-28 21:01:43" 408 408 1
"2004-04-28 21:04:22" 176 263 92
"2004-04-28 21:05:19" 44 242 62
"2004-04-28 21:05:43" 393 191 47
"2004-04-28 21:05:52" 191 396 8
"2004-04-28 21:06:29" 8 403 363
"2004-04-28 21:06:34" 393 191 18
"2004-04-28 21:07:22" 396 191 98
"2004-04-28 21:07:47" 176 396 35
"2004-04-28 21:07:56" 396 191 31
"2004-04-28 21:08:01" 191 396 56
"2004-04-28 21:08:09" 393 191 108
"2004-04-28 21:09:13" 396 191 93
"2004-04-28 21:09:22" 9 8 114
"2004-04-28 21:10:20" 400 323 246
"2004-04-28 21:11:01" 176 396 60
"2004-04-28 21:11:14" 191 396 129
"2004-04-28 21:12:07" 396 191 31
"2004-04-28 21:14:19" 393 191 73
"2004-04-28 21:14:28" 41 263 343
"2004-04-28 21:15:47" 393 191 57
"2004-04-28 21:16:39" 176 396 9
"2004-04-28 21:17:07" 9 8 183
"2004-04-28 21:22:02" 384 300 52
"2004-04-28 21:24:17" 9 212 66
"2004-04-28 21:27:23" 6 404 291
"2004-04-28 21:27:24" 405 405 1
"2004-04-28 21:28:00" 212 394 118
"2004-04-28 21:30:10" 176 396 87
"2004-04-28 21:30:46" 9 8 138
"2004-04-28 21:31:28" 176 396 30
"2004-04-28 21:36:05" 398 405 9
"2004-04-28 21:37:06" 176 396 38
"2004-04-28 21:37:55" 9 8 110
"2004-04-28 21:38:23" 176 396 28
"2004-04-28 21:38:37" 398 405 111
"2004-04-28 21:44:04" 176 396 10
"2004-04-28 21:44:06" 398 405 133
"2004-04-28 21:46:03" 9 34 44
"2004-04-28 21:49:13" 191 405 39
"2004-04-28 21:49:32" 398 405 87
"2004-04-28 21:50:15" 9 8 291
"2004-04-28 21:51:34" 9 212 72
"2004-04-28 21:52:24" 405 191 42
"2004-04-28 21:53:21" 398 405 67
"2004-04-28 21:55:59" 398 405 53
"2004-04-28 21:56:00" 314 281 29
"2004-04-28 21:56:42" 194 406 23
"2004-04-28 21:56:45" 103 396 100
"2004-04-28 21:58:08" 6 378 43
"2004-04-28 21:58:38" 398 405 26
"2004-04-28 21:59:29" 103 405 35
"2004-04-28 22:00:04" 378 6 29
"2004-04-28 22:00:42" 389 254 42
"2004-04-28 22:01:11" 389 62 44
"2004-04-28 22:01:13" 398 405 98
"2004-04-28 22:01:32" 923 923 1
"2004-04-28 22:01:33" 389 303 43
"2004-04-28 22:02:03" 191 405 108
"2004-04-28 22:02:24" 398 405 24
"2004-04-28 22:03:06" 405 191 56
"2004-04-28 22:04:19" 410 410 1
"2004-04-28 22:04:24" 398 405 15
"2004-04-28 22:05:36" 191 405 71
"2004-04-28 22:06:31" 405 191 58
"2004-04-28 22:07:03" 378 396 26
"2004-04-28 22:08:51" 425 425 1
"2004-04-28 22:09:36" 495 495 1
"2004-04-28 22:09:48" 79 365 77
"2004-04-28 22:09:53" 281 314 85
"2004-04-28 22:10:25" 281 402 71
"2004-04-28 22:10:49" 281 323 45
"2004-04-28 22:12:41" 41 407 24
"2004-04-28 22:12:55" 9 405 452
"2004-04-28 22:15:06" 404 132 125
"2004-04-28 22:16:32" 314 228 1357
"2004-04-28 22:17:12" 314 281 50
"2004-04-28 22:17:43" 378 396 100
"2004-04-28 22:21:33" 212 303 22
"2004-04-28 22:22:49" 281 314 139
"2004-04-28 22:23:11" 297 62 99
"2004-04-28 22:24:27" 9 405 125
"2004-04-28 22:28:37" 378 396 70
"2004-04-28 22:29:01" 103 393 152
"2004-04-28 22:30:15" 9 405 96
"2004-04-28 22:30:49" 413 413 1
"2004-04-28 22:31:43" 9 212 170
"2004-04-28 22:31:55" 297 62 87
"2004-04-28 22:36:15" 9 405 23
"2004-04-28 22:37:35" 74 408 70
"2004-04-28 22:37:39" 9 405 5
"2004-04-28 22:37:49" 409 409 1
"2004-04-28 22:43:08" 378 396 42
"2004-04-28 22:44:02" 9 405 5
"2004-04-28 22:46:38" 409 50 21
"2004-04-28 22:47:35" 201 410 25
"2004-04-28 22:48:39" 410 201 116
"2004-04-28 22:49:26" 201 410 55
"2004-04-28 22:49:43" 201 52 9
"2004-04-28 22:50:37" 214 396 13
"2004-04-28 22:51:17" 41 396 21
"2004-04-28 22:51:45" 396 214 28
"2004-04-28 22:52:20" 214 396 34
"2004-04-28 22:52:58" 103 371 51
"2004-04-28 22:53:06" 396 214 37
"2004-04-28 22:53:18" 378 396 8
"2004-04-28 22:53:38" 103 371 62
"2004-04-28 22:55:05" 214 396 11
"2004-04-28 22:56:27" 378 396 231
"2004-04-28 22:56:48" 396 214 95
"2004-04-28 22:57:09" 308 281 92
"2004-04-28 22:57:19" 409 50 68
"2004-04-28 22:57:31" 41 396 51
"2004-04-28 22:57:35" 212 376 108
"2004-04-28 22:58:42" 281 308 274
"2004-04-28 22:59:53" 308 281 51
"2004-04-28 23:00:19" 214 396 42
"2004-04-28 23:01:11" 41 396 144
"2004-04-28 23:01:30" 396 214 3
"2004-04-28 23:03:07" 281 308 274
"2004-04-28 23:05:12" 214 396 21
"2004-04-28 23:05:32" 308 281 217
"2004-04-28 23:05:33" 724 724 1
"2004-04-28 23:08:04" 308 32 78
"2004-04-28 23:11:07" 344 403 492
"2004-04-28 23:11:28" 396 214 22
"2004-04-28 23:12:12" 260 283 52
"2004-04-28 23:12:53" 214 396 4
"2004-04-28 23:17:11" 6 378 322
"2004-04-28 23:22:19" 281 308 65
"2004-04-28 23:22:34" 1612 1612 1
"2004-04-28 23:23:03" 344 403 341
"2004-04-28 23:26:14" 308 281 117
"2004-04-28 23:27:09" 411 411 1
"2004-04-28 23:29:14" 272 273 37
"2004-04-28 23:29:26" 63 337 50
"2004-04-28 23:29:37" 27 406 5
"2004-04-28 23:32:24" 297 272 25
"2004-04-28 23:33:26" 344 403 674
"2004-04-28 23:37:19" 344 403 131
"2004-04-28 23:37:51" 263 405 89
"2004-04-28 23:40:37" 344 403 94
"2004-04-28 23:41:25" 448 448 1
"2004-04-28 23:41:30" 303 389 43
"2004-04-28 23:49:09" 3 308 120
"2004-04-28 23:49:25" 38 365 2
"2004-04-28 23:54:45" 368 394 105
"2004-04-28 23:58:56" 3 88 325
"2004-04-29 00:00:59" 321 411 18
"2004-04-29 00:01:07" 321 411 18
"2004-04-29 00:02:06" 88 3 133
"2004-04-29 00:03:24" 416 416 1
"2004-04-29 00:05:13" 234 166 128
"2004-04-29 00:05:36" 321 412 11
"2004-04-29 00:07:04" 402 281 171
"2004-04-29 00:07:09" 307 368 8
"2004-04-29 00:07:51" 281 402 22
"2004-04-29 00:09:03" 212 303 161
"2004-04-29 00:09:07" 405 263 58
"2004-04-29 00:09:37" 103 344 133
"2004-04-29 00:10:17" 172 344 53
"2004-04-29 00:10:51" 9 212 68
"2004-04-29 00:11:12" 9 411 19
"2004-04-29 00:11:17" 9 411 10
"2004-04-29 00:12:29" 372 389 234
"2004-04-29 00:13:37" 372 407 90
"2004-04-29 00:13:44" 394 368 116
"2004-04-29 00:13:59" 409 263 31
"2004-04-29 00:14:01" 372 407 60
"2004-04-29 00:14:52" 368 394 173
"2004-04-29 00:15:37" 6 413 48
"2004-04-29 00:16:30" 321 405 8
"2004-04-29 00:16:50" 212 413 49
"2004-04-29 00:17:24" 131 393 22
"2004-04-29 00:17:29" 38 288 2
"2004-04-29 00:19:55" 131 191 52
"2004-04-29 00:20:05" 424 424 1
"2004-04-29 00:21:14" 673 673 1
"2004-04-29 00:21:38" 321 344 34
"2004-04-29 00:22:13" 27 414 6
"2004-04-29 00:22:37" 38 405 2
"2004-04-29 00:23:26" 389 303 134
"2004-04-29 00:24:34" 38 175 2
"2004-04-29 00:25:34" 415 329 43
"2004-04-29 00:26:24" 27 414 156
"2004-04-29 00:26:26" 414 396 36
"2004-04-29 00:27:18" 303 212 120
"2004-04-29 00:28:59" 413 6 51
"2004-04-29 00:30:32" 27 414 250
"2004-04-29 00:30:44" 83 368 147
"2004-04-29 00:31:34" 212 413 24
"2004-04-29 00:33:29" 6 413 214
"2004-04-29 00:33:36" 344 172 101
"2004-04-29 00:34:37" 27 414 87
"2004-04-29 00:36:25" 9 177 28
"2004-04-29 00:37:13" 325 344 24
"2004-04-29 00:37:26" 321 344 79
"2004-04-29 00:37:41" 27 414 109
"2004-04-29 00:38:48" 321 389 38
"2004-04-29 00:39:09" 69 6 18
"2004-04-29 00:39:32" 103 343 23
"2004-04-29 00:40:33" 38 405 10
"2004-04-29 00:41:23" 69 403 55
"2004-04-29 00:41:58" 27 414 61
"2004-04-29 00:43:06" 204 374 105
"2004-04-29 00:43:26" 38 177 2
"2004-04-29 00:44:33" 325 378 95
"2004-04-29 00:44:46" 212 413 10
"2004-04-29 00:44:55" 321 177 30
"2004-04-29 00:45:21" 317 281 49
"2004-04-29 00:45:44" 303 212 182
"2004-04-29 00:46:18" 321 72 26
"2004-04-29 00:46:33" 317 308 41
"2004-04-29 00:48:08" 212 413 147
"2004-04-29 00:49:27" 321 72 49
"2004-04-29 00:51:00" 416 212 552
"2004-04-29 00:51:52" 27 414 525
"2004-04-29 00:52:38" 27 414 121
"2004-04-29 00:57:17" 325 6 32
"2004-04-29 00:57:27" 281 352 32
"2004-04-29 00:57:41" 212 387 43
"2004-04-29 00:58:20" 6 325 42
"2004-04-29 00:58:43" 323 281 40
"2004-04-29 00:58:54" 212 416 178
"2004-04-29 01:01:08" 303 212 251
"2004-04-29 01:01:39" 32 308 74
"2004-04-29 01:01:53" 325 6 19
"2004-04-29 01:02:07" 417 417 1
"2004-04-29 01:02:30" 6 325 4
"2004-04-29 01:03:16" 131 393 109
"2004-04-29 01:03:33" 67 410 25
"2004-04-29 01:03:39" 323 281 81
"2004-04-29 01:03:46" 67 410 16
"2004-04-29 01:04:09" 303 6 11
"2004-04-29 01:04:42" 303 6 13
"2004-04-29 01:05:37" 357 343 21
"2004-04-29 01:06:05" 67 396 14
"2004-04-29 01:06:46" 277 417 9
"2004-04-29 01:07:01" 357 405 29
"2004-04-29 01:07:14" 277 417 109
"2004-04-29 01:07:23" 131 393 157
"2004-04-29 01:08:08" 303 212 203
"2004-04-29 01:08:29" 212 416 250
"2004-04-29 01:08:43" 357 393 14
"2004-04-29 01:08:48" 67 378 54
"2004-04-29 01:09:13" 413 212 91
"2004-04-29 01:09:31" 357 63 10
"2004-04-29 01:09:43" 323 281 177
"2004-04-29 01:10:52" 131 393 42
"2004-04-29 01:11:57" 317 281 68
"2004-04-29 01:12:18" 317 281 30
"2004-04-29 01:12:41" 357 389 12
"2004-04-29 01:13:18" 311 365 56
"2004-04-29 01:14:33" 311 399 224
"2004-04-29 01:15:13" 212 413 67
"2004-04-29 01:15:22" 69 418 65
"2004-04-29 01:16:06" 317 281 64
"2004-04-29 01:16:13" 323 281 70
"2004-04-29 01:16:40" 41 407 67
"2004-04-29 01:18:48" 378 325 30
"2004-04-29 01:19:17" 413 212 279
"2004-04-29 01:19:32" 365 311 58
"2004-04-29 01:19:51" 378 67 28
"2004-04-29 01:20:40" 378 6 91
"2004-04-29 01:21:40" 378 325 26
"2004-04-29 01:22:13" 6 378 69
"2004-04-29 01:22:41" 27 414 294
"2004-04-29 01:24:56" 323 413 124
"2004-04-29 01:26:22" 378 6 197
"2004-04-29 01:26:33" 420 420 1
"2004-04-29 01:26:56" 303 212 170
"2004-04-29 01:28:11" 96 74 24
"2004-04-29 01:29:03" 350 6 16
"2004-04-29 01:29:04" 41 407 54
"2004-04-29 01:29:47" 350 6 38
"2004-04-29 01:29:50" 212 376 3
"2004-04-29 01:29:55" 6 378 44
"2004-04-29 01:30:02" 350 6 12
"2004-04-29 01:30:55" 419 419 1
"2004-04-29 01:31:08" 323 337 45
"2004-04-29 01:32:29" 52 201 73
"2004-04-29 01:35:47" 321 311 25
"2004-04-29 01:35:54" 323 356 113
"2004-04-29 01:35:55" 321 311 25
"2004-04-29 01:36:20" 212 413 96
"2004-04-29 01:36:36" 378 6 117
"2004-04-29 01:37:09" 376 6 14
"2004-04-29 01:37:32" 69 75 12
"2004-04-29 01:37:51" 335 72 67
"2004-04-29 01:37:59" 19 396 11
"2004-04-29 01:38:34" 3 51 119
"2004-04-29 01:38:47" 41 407 77
"2004-04-29 01:38:52" 3 51 67
"2004-04-29 01:39:16" 6 378 189
"2004-04-29 01:39:30" 6 376 9
"2004-04-29 01:39:41" 131 393 45
"2004-04-29 01:39:55" 335 50 187
"2004-04-29 01:42:10" 289 419 64
"2004-04-29 01:43:49" 335 278 108
"2004-04-29 01:44:01" 378 6 92
"2004-04-29 01:45:23" 6 378 103
"2004-04-29 01:45:43" 303 212 285
"2004-04-29 01:45:44" 161 162 313
"2004-04-29 01:46:14" 19 8 37
"2004-04-29 01:46:21" 378 6 26
"2004-04-29 01:48:28" 19 419 11
"2004-04-29 01:49:08" 249 8 32
"2004-04-29 01:49:55" 102 62 32
"2004-04-29 01:50:15" 325 378 69
"2004-04-29 01:50:27" 6 378 402
"2004-04-29 01:50:33" 325 378 48
"2004-04-29 01:51:14" 249 8 47
"2004-04-29 01:51:46" 321 52 31
"2004-04-29 01:51:57" 378 325 70
"2004-04-29 01:52:44" 44 19 457
"2004-04-29 01:52:51" 325 378 33
"2004-04-29 01:53:39" 1687 1687 1
"2004-04-29 01:53:45" 249 8 43
"2004-04-29 01:53:46" 335 6 77
"2004-04-29 01:53:47" 378 6 104
"2004-04-29 01:54:21" 398 378 34
"2004-04-29 01:55:35" 378 325 15
"2004-04-29 01:55:46" 398 378 25
"2004-04-29 01:56:25" 96 74 94
"2004-04-29 01:56:46" 74 419 122
"2004-04-29 01:57:25" 398 378 24
"2004-04-29 01:58:06" 212 413 92
"2004-04-29 01:58:28" 398 368 89
"2004-04-29 01:58:30" 51 419 2
"2004-04-29 01:58:40" 44 129 52
"2004-04-29 01:58:41" 6 378 80
"2004-04-29 01:58:50" 398 378 58
"2004-04-29 01:59:07" 96 74 97
"2004-04-29 01:59:13" 335 6 142
"2004-04-29 01:59:22" 378 6 67
"2004-04-29 02:00:07" 228 311 58
"2004-04-29 02:00:22" 96 74 31
"2004-04-29 02:00:30" 3 51 151
"2004-04-29 02:00:46" 19 396 38
"2004-04-29 02:01:00" 6 378 207
"2004-04-29 02:01:10" 3 132 44
"2004-04-29 02:01:14" 398 378 11
"2004-04-29 02:02:07" 212 413 171
"2004-04-29 02:02:54" 398 405 142
"2004-04-29 02:04:10" 62 102 101
"2004-04-29 02:06:01" 335 6 70
"2004-04-29 02:06:03" 249 8 24
"2004-04-29 02:07:51" 212 413 77
"2004-04-29 02:08:02" 398 368 26
"2004-04-29 02:08:18" 303 212 174
"2004-04-29 02:09:03" 335 6 120
"2004-04-29 02:09:34" 51 3 242
"2004-04-29 02:09:45" 323 356 130
"2004-04-29 02:10:23" 36 296 85
"2004-04-29 02:11:15" 263 405 88
"2004-04-29 02:11:20" 398 368 147
"2004-04-29 02:11:46" 335 6 155
"2004-04-29 02:11:58" 323 102 27
"2004-04-29 02:12:29" 3 51 277
"2004-04-29 02:14:04" 335 6 109
"2004-04-29 02:15:07" 413 6 148
"2004-04-29 02:16:19" 212 51 39
"2004-04-29 02:16:35" 398 368 105
"2004-04-29 02:16:40" 294 51 119
"2004-04-29 02:17:09" 323 367 40
"2004-04-29 02:17:14" 335 6 187
"2004-04-29 02:17:42" 19 420 2
"2004-04-29 02:17:47" 19 420 2
"2004-04-29 02:18:27" 6 413 213
"2004-04-29 02:19:38" 323 421 32
"2004-04-29 02:20:22" 398 368 45
"2004-04-29 02:20:59" 294 51 86
"2004-04-29 02:21:06" 335 6 27
"2004-04-29 02:21:13" 413 6 254
"2004-04-29 02:21:56" 212 51 16
"2004-04-29 02:22:24" 398 6 98
"2004-04-29 02:22:37" 212 413 116
"2004-04-29 02:23:22" 368 294 50
"2004-04-29 02:24:22" 398 368 61
"2004-04-29 02:24:52" 335 263 122
"2004-04-29 02:25:54" 294 368 79
"2004-04-29 02:25:57" 145 281 18
"2004-04-29 02:26:04" 413 212 48
"2004-04-29 02:26:27" 368 294 56
"2004-04-29 02:26:54" 212 51 3
"2004-04-29 02:26:56" 398 368 195
"2004-04-29 02:27:41" 398 6 66
"2004-04-29 02:27:45" 335 6 282
"2004-04-29 02:28:15" 294 51 146
"2004-04-29 02:28:21" 132 3 198
"2004-04-29 02:28:49" 212 413 106
"2004-04-29 02:28:58" 378 6 84
"2004-04-29 02:29:35" 422 212 20
"2004-04-29 02:30:19" 398 368 23
"2004-04-29 02:30:24" 294 368 27
"2004-04-29 02:31:30" 3 132 98
"2004-04-29 02:31:46" 6 413 366
"2004-04-29 02:31:54" 294 288 16
"2004-04-29 02:32:19" 413 212 203
"2004-04-29 02:32:31" 288 294 18
"2004-04-29 02:32:39" 1755 1755 1
"2004-04-29 02:32:56" 294 368 109
"2004-04-29 02:35:04" 102 62 105
"2004-04-29 02:35:16" 57 56 29
"2004-04-29 02:35:17" 413 6 268
"2004-04-29 02:35:44" 294 368 68
"2004-04-29 02:35:58" 263 311 134
"2004-04-29 02:36:02" 6 378 43
"2004-04-29 02:37:11" 372 407 29
"2004-04-29 02:37:29" 335 6 284
"2004-04-29 02:37:35" 372 389 17
"2004-04-29 02:39:10" 335 72 281
"2004-04-29 02:39:17" 294 368 79
"2004-04-29 02:39:47" 372 212 73
"2004-04-29 02:39:50" 6 413 272
"2004-04-29 02:40:56" 413 6 42
"2004-04-29 02:41:14" 372 389 6
"2004-04-29 02:41:22" 289 212 39
"2004-04-29 02:41:31" 256 48 42
"2004-04-29 02:41:50" 335 373 92
"2004-04-29 02:43:36" 372 72 35
"2004-04-29 02:43:57" 294 51 78
"2004-04-29 02:44:51" 378 6 68
"2004-04-29 02:45:03" 41 407 26
"2004-04-29 02:45:12" 340 56 3
"2004-04-29 02:45:30" 335 373 33
"2004-04-29 02:46:02" 335 6 83
"2004-04-29 02:46:22" 372 311 79
"2004-04-29 02:47:10" 372 233 13
"2004-04-29 02:47:17" 294 368 92
"2004-04-29 02:49:03" 335 174 53
"2004-04-29 02:50:48" 372 368 333
"2004-04-29 02:51:00" 405 263 78
"2004-04-29 02:53:23" 335 72 162
"2004-04-29 02:53:46" 263 405 115
"2004-04-29 02:53:54" 423 410 8
"2004-04-29 02:54:12" 423 410 35
"2004-04-29 02:54:29" 335 373 150
"2004-04-29 02:54:38" 372 368 168
"2004-04-29 02:56:26" 303 212 35
"2004-04-29 02:57:13" 144 283 127
"2004-04-29 02:57:21" 372 407 71
"2004-04-29 02:57:23" 405 263 44
"2004-04-29 02:58:17" 372 368 20
"2004-04-29 02:58:33" 335 115 151
"2004-04-29 02:58:47" 212 413 141
"2004-04-29 02:59:34" 413 212 68
"2004-04-29 03:00:17" 212 413 28
"2004-04-29 03:00:17" 335 60 28
"2004-04-29 03:00:20" 41 407 100
"2004-04-29 03:01:15" 6 413 82
"2004-04-29 03:01:20" 335 373 142
"2004-04-29 03:01:25" 372 212 277
"2004-04-29 03:01:55" 372 407 86
"2004-04-29 03:02:11" 6 378 98
"2004-04-29 03:02:31" 372 368 161
"2004-04-29 03:02:58" 335 60 131
"2004-04-29 03:03:17" 372 72 68
"2004-04-29 03:03:21" 228 378 83
"2004-04-29 03:04:12" 41 419 30
"2004-04-29 03:05:04" 69 373 7
"2004-04-29 03:05:06" 19 109 16
"2004-04-29 03:05:07" 373 311 126
"2004-04-29 03:05:18" 335 60 123
"2004-04-29 03:05:52" 176 419 30
"2004-04-29 03:06:32" 335 6 150
"2004-04-29 03:07:45" 69 373 17
"2004-04-29 03:09:03" 367 323 47
"2004-04-29 03:09:04" 69 228 11
"2004-04-29 03:09:53" 335 6 68
"2004-04-29 03:10:05" 6 413 552
"2004-04-29 03:10:05" 144 48 552
"2004-04-29 03:10:22" 372 72 155
"2004-04-29 03:11:33" 335 72 181
"2004-04-29 03:11:57" 144 338 221
"2004-04-29 03:11:59" 335 6 46
"2004-04-29 03:13:00" 41 407 209
"2004-04-29 03:13:57" 413 6 82
"2004-04-29 03:14:55" 372 212 684
"2004-04-29 03:15:15" 423 8 14
"2004-04-29 03:16:23" 372 72 202
"2004-04-29 03:17:09" 144 413 116
"2004-04-29 03:17:09" 372 389 116
"2004-04-29 03:17:58" 6 413 77
"2004-04-29 03:19:00" 389 68 47
"2004-04-29 03:19:11" 413 6 89
"2004-04-29 03:19:24" 321 212 46
"2004-04-29 03:19:46" 335 19 149
"2004-04-29 03:19:49" 228 386 48
"2004-04-29 03:20:49" 335 6 106
"2004-04-29 03:21:20" 335 72 67
"2004-04-29 03:21:50" 372 212 482
"2004-04-29 03:23:16" 372 72 145
"2004-04-29 03:23:50" 372 389 121
"2004-04-29 03:24:09" 372 389 56
"2004-04-29 03:25:03" 6 413 206
"2004-04-29 03:25:51" 423 97 19
"2004-04-29 03:26:07" 335 72 147
"2004-04-29 03:27:10" 423 128 14
"2004-04-29 03:27:11" 144 374 72
"2004-04-29 03:27:12" 72 372 25
"2004-04-29 03:27:59" 372 72 12
"2004-04-29 03:28:47" 335 6 152
"2004-04-29 03:29:23" 413 6 272
"2004-04-29 03:30:11" 335 72 85
"2004-04-29 03:30:56" 6 413 171
"2004-04-29 03:31:04" 72 372 3
"2004-04-29 03:31:26" 424 405 5
"2004-04-29 03:32:16" 300 384 20
"2004-04-29 03:32:38" 368 221 236
"2004-04-29 03:35:14" 212 372 345
"2004-04-29 03:36:01" 424 236 54
"2004-04-29 03:36:52" 335 6 97
"2004-04-29 03:37:13" 321 212 33
"2004-04-29 03:39:16" 372 212 392
"2004-04-29 03:39:19" 335 72 368
"2004-04-29 03:39:46" 372 72 85
"2004-04-29 03:42:15" 335 356 25
"2004-04-29 03:42:38" 72 372 9
"2004-04-29 03:44:33" 392 228 315
"2004-04-29 03:44:46" 372 212 192
"2004-04-29 03:44:47" 335 72 227
"2004-04-29 03:45:28" 368 236 10
"2004-04-29 03:46:03" 335 356 145
"2004-04-29 03:46:30" 236 368 76
"2004-04-29 03:47:06" 72 335 148
"2004-04-29 03:48:10" 356 335 38
"2004-04-29 03:48:19" 335 6 100
"2004-04-29 03:48:32" 335 356 10
"2004-04-29 03:49:57" 368 236 154
"2004-04-29 03:50:58" 236 368 81
"2004-04-29 03:51:21" 48 6 57
"2004-04-29 03:51:51" 6 335 46
"2004-04-29 03:52:07" 41 392 21
"2004-04-29 03:53:21" 176 392 18
"2004-04-29 03:53:25" 368 236 170
"2004-04-29 03:53:39" 413 6 62
"2004-04-29 03:54:01" 69 356 8
"2004-04-29 03:54:21" 48 6 12
"2004-04-29 03:54:49" 48 256 42
"2004-04-29 03:56:33" 6 413 37
"2004-04-29 03:57:09" 194 184 17
"2004-04-29 03:57:47" 48 6 159
"2004-04-29 03:58:50" 194 1 64
"2004-04-29 04:00:52" 48 6 59
"2004-04-29 04:02:56" 176 392 45
"2004-04-29 04:03:03" 194 296 21
"2004-04-29 04:03:46" 41 392 100
"2004-04-29 04:03:58" 48 6 128
"2004-04-29 04:05:22" 69 356 26
"2004-04-29 04:07:36" 176 392 194
"2004-04-29 04:09:25" 41 392 261
"2004-04-29 04:10:17" 176 392 233
"2004-04-29 04:11:05" 176 392 56
"2004-04-29 04:11:48" 103 392 21
"2004-04-29 04:12:56" 176 392 41
"2004-04-29 04:12:59" 48 6 66
"2004-04-29 04:15:02" 6 413 398
"2004-04-29 04:15:07" 41 392 161
"2004-04-29 04:15:27" 425 396 16
"2004-04-29 04:15:53" 176 392 79
"2004-04-29 04:16:01" 103 392 166
"2004-04-29 04:16:10" 422 335 18
"2004-04-29 04:17:04" 176 392 53
"2004-04-29 04:17:36" 425 378 30
"2004-04-29 04:17:52" 103 417 99
"2004-04-29 04:18:11" 48 6 35
"2004-04-29 04:18:45" 176 392 3
"2004-04-29 04:19:16" 41 392 18
"2004-04-29 04:19:26" 103 392 232
"2004-04-29 04:19:54" 176 392 30
"2004-04-29 04:21:59" 176 392 34
"2004-04-29 04:23:14" 103 392 131
"2004-04-29 04:30:10" 103 392 382
"2004-04-29 04:30:39" 103 392 10
"2004-04-29 04:33:06" 413 6 457
"2004-04-29 04:37:02" 103 392 43
"2004-04-29 04:37:16" 409 191 19
"2004-04-29 04:38:05" 409 50 22
"2004-04-29 04:38:17" 426 427 29
"2004-04-29 04:39:39" 103 392 146
"2004-04-29 04:40:07" 409 8 32
"2004-04-29 04:43:13" 6 413 238
"2004-04-29 04:46:34" 103 392 148
"2004-04-29 04:50:22" 409 194 25
"2004-04-29 04:50:37" 428 428 1
"2004-04-29 04:51:31" 103 392 150
"2004-04-29 04:56:11" 409 6 22
"2004-04-29 05:00:46" 263 405 11
"2004-04-29 05:00:47" 409 260 52
"2004-04-29 05:02:52" 409 149 14
"2004-04-29 05:03:46" 409 413 38
"2004-04-29 05:05:38" 409 149 21
"2004-04-29 05:07:37" 890 890 1
"2004-04-29 05:20:57" 234 391 465
"2004-04-29 05:26:44" 263 391 19
"2004-04-29 05:39:13" 338 386 230
"2004-04-29 06:01:06" 72 263 222
"2004-04-29 06:37:29" 329 415 30
"2004-04-29 06:44:01" 422 194 47
"2004-04-29 09:32:23" 174 335 59
"2004-04-29 10:12:32" 317 308 29
"2004-04-29 10:21:55" 386 399 239
"2004-04-29 10:24:16" 558 558 1
"2004-04-29 10:35:22" 308 373 46
"2004-04-29 10:38:07" 36 428 84
"2004-04-29 10:38:16" 308 311 108
"2004-04-29 10:40:42" 36 413 105
"2004-04-29 10:46:52" 342 8 92
"2004-04-29 10:50:08" 342 63 146
"2004-04-29 10:55:55" 429 429 1
"2004-04-29 10:59:34" 41 407 88
"2004-04-29 11:00:55" 1203 1203 1
"2004-04-29 11:19:06" 434 434 1
"2004-04-29 11:20:17" 433 433 1
"2004-04-29 11:20:43" 398 6 72
"2004-04-29 11:25:29" 398 405 64
"2004-04-29 11:26:24" 289 392 130
"2004-04-29 11:28:07" 398 335 28
"2004-04-29 11:31:49" 429 242 145
"2004-04-29 11:32:09" 297 234 33
"2004-04-29 11:40:55" 32 429 79
"2004-04-29 11:40:59" 424 144 199
"2004-04-29 11:41:22" 430 430 1
"2004-04-29 11:42:37" 321 392 22
"2004-04-29 11:43:19" 429 32 166
"2004-04-29 11:43:49" 32 429 56
"2004-04-29 11:43:52" 321 392 65
"2004-04-29 11:46:14" 321 392 161
"2004-04-29 11:48:03" 289 392 149
"2004-04-29 11:50:48" 321 392 60
"2004-04-29 11:52:06" 321 371 14
"2004-04-29 11:53:14" 321 392 100
"2004-04-29 11:55:28" 430 164 17
"2004-04-29 11:55:52" 430 58 17
"2004-04-29 11:56:43" 432 432 1
"2004-04-29 11:56:51" 289 392 220
"2004-04-29 11:56:58" 321 392 76
"2004-04-29 12:02:22" 424 260 147
"2004-04-29 12:03:37" 321 392 309
"2004-04-29 12:04:01" 431 371 422
"2004-04-29 12:04:22" 289 392 108
"2004-04-29 12:05:44" 431 32 149
"2004-04-29 12:06:02" 424 175 103
"2004-04-29 12:07:24" 405 263 36
"2004-04-29 12:07:37" 1826 1826 1
"2004-04-29 12:07:46" 431 88 134
"2004-04-29 12:08:03" 509 509 1
"2004-04-29 12:08:16" 432 8 86
"2004-04-29 12:08:29" 289 392 23
"2004-04-29 12:09:45" 27 414 1109
"2004-04-29 12:09:48" 398 405 36
"2004-04-29 12:10:04" 321 392 58
"2004-04-29 12:10:43" 429 309 55
"2004-04-29 12:12:15" 431 407 214
"2004-04-29 12:12:35" 431 407 214
"2004-04-29 12:13:06" 431 365 18
"2004-04-29 12:13:40" 431 32 27
"2004-04-29 12:16:41" 321 392 74
"2004-04-29 12:19:02" 289 392 98
"2004-04-29 12:20:02" 321 392 82
"2004-04-29 12:22:19" 456 456 1
"2004-04-29 12:25:08" 449 449 1
"2004-04-29 12:27:00" 289 392 68
"2004-04-29 12:28:12" 242 429 14
"2004-04-29 12:28:44" 424 315 153
"2004-04-29 12:30:43" 289 392 64
"2004-04-29 12:33:45" 289 392 84
"2004-04-29 12:33:51" 51 429 32
"2004-04-29 12:37:05" 321 392 32
"2004-04-29 12:37:56" 911 911 1
"2004-04-29 12:49:01" 32 8 75
"2004-04-29 12:53:38" 263 405 528
"2004-04-29 12:56:16" 310 405 135
"2004-04-29 12:57:58" 431 407 80
"2004-04-29 13:02:19" 263 72 43
"2004-04-29 13:02:53" 63 430 37
"2004-04-29 13:04:37" 458 458 1
"2004-04-29 13:05:02" 469 469 1
"2004-04-29 13:11:27" 440 440 1
"2004-04-29 13:19:41" 144 283 216
"2004-04-29 13:19:57" 589 589 1
"2004-04-29 13:21:46" 398 8 113
"2004-04-29 13:36:16" 395 8 158
"2004-04-29 13:41:34" 398 8 30
"2004-04-29 13:42:39" 41 300 86
"2004-04-29 13:44:37" 378 425 61
"2004-04-29 13:56:36" 450 450 1
"2004-04-29 14:07:42" 189 8 489
"2004-04-29 14:11:12" 388 212 52
"2004-04-29 14:11:35" 437 437 1
"2004-04-29 14:15:54" 405 263 318
"2004-04-29 14:20:15" 342 194 102
"2004-04-29 14:21:10" 281 263 40
"2004-04-29 14:26:35" 56 345 57
"2004-04-29 14:27:03" 56 154 59
"2004-04-29 14:27:14" 56 340 16
"2004-04-29 14:32:46" 263 405 414
"2004-04-29 14:35:38" 263 405 130
"2004-04-29 14:43:53" 460 460 1
"2004-04-29 14:47:03" 212 388 256
"2004-04-29 15:00:26" 334 358 16
"2004-04-29 15:01:32" 409 413 67
"2004-04-29 15:01:45" 409 191 5
"2004-04-29 15:02:00" 409 50 23
"2004-04-29 15:02:07" 433 434 145
"2004-04-29 15:02:47" 888 888 1
"2004-04-29 15:04:07" 189 358 313
"2004-04-29 15:12:42" 405 263 156
"2004-04-29 15:13:30" 350 335 40
"2004-04-29 15:14:43" 350 376 21
"2004-04-29 15:17:01" 103 392 51
"2004-04-29 15:26:15" 435 308 14
"2004-04-29 15:26:43" 435 281 41
"2004-04-29 15:27:21" 372 409 308
"2004-04-29 15:28:00" 372 392 36
"2004-04-29 15:28:13" 710 710 1
"2004-04-29 15:29:45" 350 436 56
"2004-04-29 15:30:21" 103 392 524
"2004-04-29 15:30:30" 434 433 39
"2004-04-29 15:31:50" 372 212 433
"2004-04-29 15:33:21" 372 429 82
"2004-04-29 15:35:08" 32 430 25
"2004-04-29 15:35:21" 72 263 5
"2004-04-29 15:37:09" 372 236 28
"2004-04-29 15:39:25" 263 405 18
"2004-04-29 15:40:24" 323 413 52
"2004-04-29 15:42:19" 372 429 346
"2004-04-29 15:42:20" 429 32 21
"2004-04-29 15:44:23" 429 242 46
"2004-04-29 15:46:27" 471 471 1
"2004-04-29 15:47:52" 174 335 87
"2004-04-29 15:55:57" 551 551 1
"2004-04-29 15:56:41" 372 429 291
"2004-04-29 15:58:29" 405 263 80
"2004-04-29 16:01:20" 446 446 1
"2004-04-29 16:02:29" 372 407 16
"2004-04-29 16:03:09" 44 432 261
"2004-04-29 16:08:08" 242 429 27
"2004-04-29 16:10:05" 398 405 26
"2004-04-29 16:13:00" 62 266 79
"2004-04-29 16:13:20" 350 376 103
"2004-04-29 16:15:38" 462 462 1
"2004-04-29 16:16:14" 62 266 33
"2004-04-29 16:21:02" 62 266 38
"2004-04-29 16:24:23" 62 266 24
"2004-04-29 16:28:05" 438 438 1
"2004-04-29 16:28:41" 398 405 83
"2004-04-29 16:33:16" 145 281 107
"2004-04-29 16:36:32" 389 62 62
"2004-04-29 16:37:46" 389 68 118
"2004-04-29 16:42:10" 505 505 1
"2004-04-29 16:44:19" 389 62 131
"2004-04-29 16:46:46" 442 442 1
"2004-04-29 16:48:00" 340 56 60
"2004-04-29 16:49:52" 445 445 1
"2004-04-29 16:54:09" 907 907 1
"2004-04-29 16:58:06" 945 945 1
"2004-04-29 17:00:10" 572 572 1
"2004-04-29 17:06:24" 690 690 1
"2004-04-29 17:07:43" 465 465 1
"2004-04-29 17:16:33" 444 444 1
"2004-04-29 17:16:57" 467 467 1
"2004-04-29 17:21:21" 391 263 9
"2004-04-29 17:22:27" 391 349 61
"2004-04-29 17:23:43" 391 234 180
"2004-04-29 17:23:43" 443 443 1
"2004-04-29 17:27:59" 27 414 1643
"2004-04-29 17:33:09" 612 612 1
"2004-04-29 17:36:39" 228 392 294
"2004-04-29 17:38:54" 357 407 6
"2004-04-29 17:43:54" 286 416 104
"2004-04-29 17:46:00" 392 228 671
"2004-04-29 17:48:49" 491 491 1
"2004-04-29 17:51:35" 431 407 33
"2004-04-29 17:57:51" 74 437 5
"2004-04-29 17:57:56" 321 52 29
"2004-04-29 18:00:08" 400 323 85
"2004-04-29 18:00:16" 68 389 181
"2004-04-29 18:01:41" 345 56 53
"2004-04-29 18:02:50" 395 175 98
"2004-04-29 18:07:08" 204 432 23
"2004-04-29 18:07:30" 204 298 34
"2004-04-29 18:10:05" 145 281 14
"2004-04-29 18:13:59" 455 455 1
"2004-04-29 18:16:21" 30 392 332
"2004-04-29 18:17:01" 400 429 93
"2004-04-29 18:20:50" 400 365 39
"2004-04-29 18:21:21" 30 392 71
"2004-04-29 18:22:20" 236 407 69
"2004-04-29 18:23:27" 488 488 1
"2004-04-29 18:26:39" 228 392 569
"2004-04-29 18:27:17" 30 392 57
"2004-04-29 18:27:41" 400 392 13
"2004-04-29 18:29:44" 400 52 13
"2004-04-29 18:29:53" 400 52 13
"2004-04-29 18:30:09" 236 260 18
"2004-04-29 18:30:35" 236 191 16
"2004-04-29 18:33:03" 306 438 57
"2004-04-29 18:36:22" 387 386 15
"2004-04-29 18:38:40" 507 507 1
"2004-04-29 18:41:57" 392 228 440
"2004-04-29 18:42:40" 392 30 113
"2004-04-29 18:42:41" 317 308 29
"2004-04-29 18:43:08" 317 281 33
"2004-04-29 18:43:13" 323 276 95
"2004-04-29 18:45:54" 323 395 20
"2004-04-29 18:48:17" 400 392 35
"2004-04-29 18:49:28" 400 365 88
"2004-04-29 18:50:25" 400 323 146
"2004-04-29 18:53:55" 459 459 1
"2004-04-29 18:56:04" 400 188 18
"2004-04-29 18:56:14" 400 188 18
"2004-04-29 18:56:51" 400 157 26
"2004-04-29 18:58:57" 439 440 20
"2004-04-29 19:00:24" 407 236 55
"2004-04-29 19:03:40" 400 365 426
"2004-04-29 19:05:07" 396 425 62
"2004-04-29 19:06:08" 400 52 118
"2004-04-29 19:06:09" 478 478 1
"2004-04-29 19:07:59" 398 405 44
"2004-04-29 19:08:35" 398 6 37
"2004-04-29 19:08:53" 52 201 54
"2004-04-29 19:09:49" 400 144 99
"2004-04-29 19:10:46" 400 314 29
"2004-04-29 19:12:33" 400 82 66
"2004-04-29 19:13:57" 32 429 20
"2004-04-29 19:15:08" 400 428 65
"2004-04-29 19:15:17" 400 428 65
"2004-04-29 19:18:11" 400 396 219
"2004-04-29 19:21:44" 480 480 1
"2004-04-29 19:23:34" 441 441 1
"2004-04-29 19:25:51" 191 236 4
"2004-04-29 19:27:43" 289 391 154
"2004-04-29 19:28:05" 124 396 62
"2004-04-29 19:29:06" 236 191 4
"2004-04-29 19:30:22" 400 323 73
"2004-04-29 19:33:30" 400 392 111
"2004-04-29 19:34:24" 441 442 44
"2004-04-29 19:34:33" 441 442 44
"2004-04-29 19:34:39" 441 442 44
"2004-04-29 19:36:00" 191 236 4
"2004-04-29 19:37:35" 145 281 147
"2004-04-29 19:39:00" 51 314 22
"2004-04-29 19:42:56" 400 441 286
"2004-04-29 19:44:01" 228 392 581
"2004-04-29 19:45:38" 447 447 1
"2004-04-29 19:45:57" 316 355 67
"2004-04-29 19:46:34" 400 443 69
"2004-04-29 19:46:55" 400 444 8
"2004-04-29 19:48:33" 400 445 73
"2004-04-29 19:48:39" 400 445 73
"2004-04-29 19:48:47" 400 445 73
"2004-04-29 19:48:54" 400 445 73
"2004-04-29 19:49:25" 400 446 11
"2004-04-29 19:49:59" 396 124 22
"2004-04-29 19:51:00" 447 325 34
"2004-04-29 19:52:59" 124 396 57
"2004-04-29 19:54:55" 260 448 147
"2004-04-29 19:55:33" 260 283 132
"2004-04-29 19:57:31" 379 74 20
"2004-04-29 19:57:35" 407 396 49
"2004-04-29 19:58:00" 396 407 14
"2004-04-29 19:58:27" 407 396 53
"2004-04-29 19:58:28" 260 236 102
"2004-04-29 19:59:47" 124 396 106
"2004-04-29 20:00:02" 461 461 1
"2004-04-29 20:00:56" 396 407 118
"2004-04-29 20:01:25" 234 391 603
"2004-04-29 20:02:04" 289 449 58
"2004-04-29 20:02:17" 396 124 65
"2004-04-29 20:02:35" 447 6 29
"2004-04-29 20:02:38" 69 450 44
"2004-04-29 20:02:56" 321 392 16
"2004-04-29 20:02:57" 474 474 1
"2004-04-29 20:03:08" 124 396 28
"2004-04-29 20:03:39" 124 396 60
"2004-04-29 20:04:05" 447 6 46
"2004-04-29 20:04:50" 29 443 34
"2004-04-29 20:06:31" 124 396 52
"2004-04-29 20:07:11" 424 175 29
"2004-04-29 20:07:26" 447 6 25
"2004-04-29 20:08:07" 452 452 1
"2004-04-29 20:08:08" 429 209 21
"2004-04-29 20:10:41" 429 372 234
"2004-04-29 20:11:01" 451 32 6
"2004-04-29 20:12:05" 451 67 6
"2004-04-29 20:12:41" 321 437 3
"2004-04-29 20:14:26" 429 32 170
"2004-04-29 20:14:30" 124 452 40
"2004-04-29 20:15:46" 297 372 52
"2004-04-29 20:16:16" 124 396 33
"2004-04-29 20:16:17" 297 272 69
"2004-04-29 20:16:55" 297 234 58
"2004-04-29 20:18:40" 400 396 130
"2004-04-29 20:18:51" 308 281 103
"2004-04-29 20:19:55" 281 308 66
"2004-04-29 20:20:54" 32 429 53
"2004-04-29 20:21:11" 308 281 33
"2004-04-29 20:21:30" 357 407 16
"2004-04-29 20:21:31" 308 281 95
"2004-04-29 20:21:58" 281 308 36
"2004-04-29 20:22:03" 396 124 60
"2004-04-29 20:22:17" 211 212 162
"2004-04-29 20:22:19" 357 429 12
"2004-04-29 20:22:41" 400 429 196
"2004-04-29 20:22:59" 281 308 164
"2004-04-29 20:23:08" 482 482 1
"2004-04-29 20:24:03" 453 453 1
"2004-04-29 20:25:58" 429 32 87
"2004-04-29 20:26:07" 124 396 109
"2004-04-29 20:27:22" 1592 1592 1
"2004-04-29 20:28:02" 357 8 38
"2004-04-29 20:28:10" 308 281 30
"2004-04-29 20:28:52" 409 413 69
"2004-04-29 20:28:59" 400 396 229
"2004-04-29 20:29:18" 32 429 91
"2004-04-29 20:29:51" 409 6 42
"2004-04-29 20:30:15" 396 124 10
"2004-04-29 20:31:32" 400 429 254
"2004-04-29 20:33:38" 124 396 91
"2004-04-29 20:37:57" 357 65 22
"2004-04-29 20:38:16" 400 396 202
"2004-04-29 20:40:38" 400 396 199
"2004-04-29 20:42:37" 132 149 56
"2004-04-29 20:44:54" 425 378 139
"2004-04-29 20:46:44" 453 32 19
"2004-04-29 20:48:31" 302 393 18
"2004-04-29 20:51:02" 425 52 42
"2004-04-29 20:54:22" 289 65 45
"2004-04-29 20:56:55" 372 392 17
"2004-04-29 20:59:06" 372 429 198
"2004-04-29 21:02:48" 682 682 1
"2004-04-29 21:04:07" 357 454 14
"2004-04-29 21:04:58" 392 228 555
"2004-04-29 21:05:32" 27 414 604
"2004-04-29 21:06:30" 323 455 30
"2004-04-29 21:07:20" 475 475 1
"2004-04-29 21:08:59" 297 372 259
"2004-04-29 21:10:09" 310 405 317
"2004-04-29 21:11:31" 323 98 220
"2004-04-29 21:12:27" 323 98 113
"2004-04-29 21:12:58" 317 316 64
"2004-04-29 21:15:58" 456 457 33
"2004-04-29 21:19:04" 463 463 1
"2004-04-29 21:21:14" 368 441 34
"2004-04-29 21:22:24" 323 458 26
"2004-04-29 21:23:02" 389 454 60
"2004-04-29 21:24:12" 74 379 292
"2004-04-29 21:26:36" 378 425 78
"2004-04-29 21:31:19" 323 88 37
"2004-04-29 21:34:19" 41 389 25
"2004-04-29 21:37:04" 88 323 106
"2004-04-29 21:38:18" 74 459 171
"2004-04-29 21:39:31" 176 445 9
"2004-04-29 21:40:12" 323 88 88
"2004-04-29 21:41:55" 323 88 27
"2004-04-29 21:43:09" 274 6 29
"2004-04-29 21:43:35" 472 472 1
"2004-04-29 21:44:00" 41 437 30
"2004-04-29 21:44:48" 41 389 96
"2004-04-29 21:45:36" 323 88 169
"2004-04-29 21:45:41" 372 392 66
"2004-04-29 21:46:20" 323 281 22
"2004-04-29 21:47:18" 372 392 80
"2004-04-29 21:48:59" 44 296 146
"2004-04-29 21:49:59" 521 521 1
"2004-04-29 21:50:03" 388 212 203
"2004-04-29 21:50:16" 140 201 16
"2004-04-29 21:50:44" 140 201 41
"2004-04-29 21:50:45" 274 74 46
"2004-04-29 21:51:16" 959 959 1
"2004-04-29 21:52:49" 389 68 106
"2004-04-29 21:53:14" 44 74 69
"2004-04-29 21:53:17" 41 389 51
"2004-04-29 21:54:29" 323 88 31
"2004-04-29 21:55:02" 44 296 246
"2004-04-29 21:55:35" 274 416 94
"2004-04-29 21:55:44" 88 323 134
"2004-04-29 21:56:15" 323 88 54
"2004-04-29 21:57:56" 172 460 180
"2004-04-29 21:58:10" 274 6 26
"2004-04-29 21:58:51" 389 236 10
"2004-04-29 21:59:23" 274 6 11
"2004-04-29 21:59:52" 88 323 125
"2004-04-29 22:00:25" 560 560 1
"2004-04-29 22:01:18" 372 461 53
"2004-04-29 22:01:29" 236 191 4
"2004-04-29 22:02:05" 460 172 695
"2004-04-29 22:02:09" 372 461 43
"2004-04-29 22:02:30" 44 74 424
"2004-04-29 22:03:08" 274 462 17
"2004-04-29 22:03:10" 44 296 149
"2004-04-29 22:03:28" 302 372 34
"2004-04-29 22:04:12" 281 323 146
"2004-04-29 22:05:09" 297 372 28
"2004-04-29 22:05:41" 274 6 111
"2004-04-29 22:06:58" 1 211 3
"2004-04-29 22:10:11" 62 389 19
"2004-04-29 22:11:02" 176 463 33
"2004-04-29 22:13:47" 303 194 29
"2004-04-29 22:14:40" 236 407 99
"2004-04-29 22:14:54" 176 463 57
"2004-04-29 22:15:40" 535 535 1
"2004-04-29 22:19:47" 44 74 110
"2004-04-29 22:20:44" 236 389 157
"2004-04-29 22:22:26" 41 463 17
"2004-04-29 22:23:22" 1061 1061 1
"2004-04-29 22:28:00" 44 74 188
"2004-04-29 22:31:27" 172 460 247
"2004-04-29 22:31:55" 19 443 11
"2004-04-29 22:33:12" 19 446 6
"2004-04-29 22:36:00" 483 483 1
"2004-04-29 22:38:13" 44 74 103
"2004-04-29 22:38:51" 464 464 1
"2004-04-29 22:44:38" 212 372 112
"2004-04-29 22:45:06" 289 65 38
"2004-04-29 22:45:35" 460 172 190
"2004-04-29 22:45:40" 297 372 44
"2004-04-29 22:46:08" 103 464 65
"2004-04-29 22:46:08" 350 376 65
"2004-04-29 22:49:16" 103 464 37
"2004-04-29 22:49:42" 297 172 10
"2004-04-29 22:51:02" 297 372 23
"2004-04-29 22:51:25" 447 6 15
"2004-04-29 22:53:10" 447 172 165
"2004-04-29 22:53:57" 466 466 1
"2004-04-29 22:53:58" 41 463 57
"2004-04-29 22:54:17" 103 464 81
"2004-04-29 22:55:13" 465 456 205
"2004-04-29 22:56:40" 176 463 112
"2004-04-29 22:57:15" 468 468 1
"2004-04-29 22:57:27" 41 463 34
"2004-04-29 22:57:42" 447 456 57
"2004-04-29 22:57:47" 466 392 61
"2004-04-29 22:57:51" 398 74 29
"2004-04-29 22:58:19" 398 74 29
"2004-04-29 22:59:04" 41 463 13
"2004-04-29 22:59:36" 389 236 142
"2004-04-29 22:59:53" 389 68 12
"2004-04-29 23:00:06" 176 463 42
"2004-04-29 23:00:15" 398 74 130
"2004-04-29 23:02:25" 396 425 38
"2004-04-29 23:02:51" 398 74 146
"2004-04-29 23:04:27" 389 467 5
"2004-04-29 23:05:33" 44 74 765
"2004-04-29 23:09:18" 398 74 2
"2004-04-29 23:11:32" 286 468 30
"2004-04-29 23:15:13" 398 134 99
"2004-04-29 23:16:20" 398 396 14
"2004-04-29 23:16:37" 378 396 16
"2004-04-29 23:17:15" 398 463 43
"2004-04-29 23:17:17" 164 430 18
"2004-04-29 23:18:46" 134 398 232
"2004-04-29 23:18:55" 398 164 151
"2004-04-29 23:19:21" 398 463 37
"2004-04-29 23:19:55" 398 134 83
"2004-04-29 23:21:22" 236 389 283
"2004-04-29 23:21:27" 44 74 125
"2004-04-29 23:24:57" 477 477 1
"2004-04-29 23:27:14" 396 378 32
"2004-04-29 23:27:37" 389 236 325
"2004-04-29 23:27:57" 263 409 38
"2004-04-29 23:28:25" 409 263 8
"2004-04-29 23:30:44" 469 463 72
"2004-04-29 23:31:17" 140 470 34
"2004-04-29 23:32:06" 263 409 65
"2004-04-29 23:32:07" 19 134 42
"2004-04-29 23:32:44" 424 175 86
"2004-04-29 23:33:08" 409 263 61
"2004-04-29 23:33:14" 463 469 50
"2004-04-29 23:33:30" 398 463 42
"2004-04-29 23:34:37" 378 396 92
"2004-04-29 23:35:11" 398 463 14
"2004-04-29 23:36:48" 321 392 23
"2004-04-29 23:36:55" 469 463 326
"2004-04-29 23:37:21" 396 378 68
"2004-04-29 23:37:24" 398 365 40
"2004-04-29 23:38:34" 398 471 120
"2004-04-29 23:39:09" 700 700 1
"2004-04-29 23:42:00" 321 460 21
"2004-04-29 23:44:58" 398 468 22
"2004-04-29 23:45:15" 827 827 1
"2004-04-29 23:46:56" 463 469 74
"2004-04-29 23:48:45" 41 437 53
"2004-04-29 23:51:48" 469 463 237
"2004-04-29 23:55:48" 38 288 9
"2004-04-29 23:56:06" 38 365 10
"2004-04-29 23:58:09" 517 517 1
"2004-04-29 23:58:20" 38 288 10
"2004-04-29 23:59:18" 38 437 2
"2004-04-30 00:01:52" 469 463 170
"2004-04-30 00:02:56" 38 288 39
"2004-04-30 00:02:59" 38 288 19
"2004-04-30 00:03:00" 38 288 19
"2004-04-30 00:03:35" 38 288 22
"2004-04-30 00:03:44" 378 396 178
"2004-04-30 00:04:27" 396 378 28
"2004-04-30 00:06:10" 9 391 39
"2004-04-30 00:06:49" 38 437 9
"2004-04-30 00:07:49" 472 263 88
"2004-04-30 00:08:25" 38 288 56
"2004-04-30 00:08:59" 41 437 10
"2004-04-30 00:09:03" 41 473 12
"2004-04-30 00:10:17" 490 490 1
"2004-04-30 00:10:57" 515 515 1
"2004-04-30 00:11:52" 9 282 521
"2004-04-30 00:11:55" 38 288 54
"2004-04-30 00:14:12" 38 288 24
"2004-04-30 00:14:44" 357 409 34
"2004-04-30 00:15:14" 263 472 98
"2004-04-30 00:15:25" 357 437 14
"2004-04-30 00:15:45" 476 476 1
"2004-04-30 00:16:03" 472 263 4
"2004-04-30 00:16:33" 38 288 8
"2004-04-30 00:16:39" 38 288 8
"2004-04-30 00:17:01" 396 378 20
"2004-04-30 00:19:14" 38 288 36
"2004-04-30 00:19:28" 357 409 33
"2004-04-30 00:19:42" 103 464 45
"2004-04-30 00:19:52" 67 32 18
"2004-04-30 00:20:03" 409 349 207
"2004-04-30 00:20:30" 357 405 21
"2004-04-30 00:21:13" 38 288 13
"2004-04-30 00:21:30" 103 134 183
"2004-04-30 00:22:05" 407 236 44
"2004-04-30 00:22:43" 357 409 30
"2004-04-30 00:23:42" 19 409 21
"2004-04-30 00:23:49" 38 409 20
"2004-04-30 00:24:26" 67 396 59
"2004-04-30 00:25:30" 212 472 14
"2004-04-30 00:25:48" 357 409 88
"2004-04-30 00:26:42" 67 378 61
"2004-04-30 00:26:54" 212 472 88
"2004-04-30 00:28:16" 103 464 23
"2004-04-30 00:28:35" 357 409 74
"2004-04-30 00:28:52" 474 32 152
"2004-04-30 00:29:10" 474 456 7
"2004-04-30 00:29:27" 479 479 1
"2004-04-30 00:31:45" 474 74 92
"2004-04-30 00:31:51" 357 409 25
"2004-04-30 00:32:06" 429 32 57
"2004-04-30 00:33:03" 357 464 14
"2004-04-30 00:34:43" 429 372 120
"2004-04-30 00:35:29" 475 368 25
"2004-04-30 00:35:55" 357 409 32
"2004-04-30 00:36:27" 263 332 21
"2004-04-30 00:36:37" 424 343 271
"2004-04-30 00:37:57" 424 405 5
"2004-04-30 00:38:29" 41 407 25
"2004-04-30 00:40:16" 357 409 30
"2004-04-30 00:41:10" 357 476 26
"2004-04-30 00:42:02" 829 829 1
"2004-04-30 00:42:39" 317 309 15
"2004-04-30 00:42:56" 357 409 16
"2004-04-30 00:46:18" 477 1 8
"2004-04-30 00:46:24" 357 409 53
"2004-04-30 00:46:40" 67 396 31
"2004-04-30 00:47:30" 357 460 49
"2004-04-30 00:48:01" 212 472 9
"2004-04-30 00:48:22" 321 460 115
"2004-04-30 00:48:32" 357 409 153
"2004-04-30 00:48:38" 19 409 42
"2004-04-30 00:48:57" 19 409 28
"2004-04-30 00:49:05" 38 409 23
"2004-04-30 00:49:24" 357 168 17
"2004-04-30 00:50:03" 357 409 70
"2004-04-30 00:50:23" 19 409 32
"2004-04-30 00:50:52" 263 460 115
"2004-04-30 00:51:25" 19 409 49
"2004-04-30 00:53:26" 357 409 49
"2004-04-30 00:53:39" 19 478 30
"2004-04-30 00:54:07" 38 478 26
"2004-04-30 00:54:22" 19 409 48
"2004-04-30 00:54:26" 486 486 1
"2004-04-30 00:55:38" 38 464 6
"2004-04-30 00:56:31" 19 409 6
"2004-04-30 00:56:33" 38 405 2
"2004-04-30 00:56:49" 357 409 87
"2004-04-30 00:56:58" 19 409 34
"2004-04-30 00:57:13" 263 472 89
"2004-04-30 00:58:43" 6 472 27
"2004-04-30 00:59:09" 19 409 104
"2004-04-30 00:59:12" 357 409 49
"2004-04-30 00:59:33" 19 409 28
"2004-04-30 00:59:54" 19 409 31
"2004-04-30 01:02:09" 263 479 37
"2004-04-30 01:02:13" 398 405 27
"2004-04-30 01:02:44" 321 460 132
"2004-04-30 01:04:00" 19 409 66
"2004-04-30 01:05:36" 615 615 1
"2004-04-30 01:06:05" 321 460 59
"2004-04-30 01:07:09" 19 409 13
"2004-04-30 01:07:12" 481 481 1
"2004-04-30 01:08:26" 357 409 66
"2004-04-30 01:08:46" 475 368 31
"2004-04-30 01:09:03" 19 409 46
"2004-04-30 01:09:14" 480 212 10
"2004-04-30 01:09:21" 321 460 74
"2004-04-30 01:09:30" 212 480 47
"2004-04-30 01:09:43" 479 263 55
"2004-04-30 01:09:47" 212 480 19
"2004-04-30 01:10:00" 67 396 192
"2004-04-30 01:10:28" 373 308 46
"2004-04-30 01:10:32" 212 481 19
"2004-04-30 01:11:03" 212 481 14
"2004-04-30 01:12:44" 357 409 54
"2004-04-30 01:12:52" 212 481 15
"2004-04-30 01:12:56" 475 368 6
"2004-04-30 01:13:58" 368 460 52
"2004-04-30 01:14:00" 398 365 15
"2004-04-30 01:14:06" 357 409 83
"2004-04-30 01:14:37" 321 263 3
"2004-04-30 01:15:30" 321 482 3
"2004-04-30 01:15:36" 460 368 67
"2004-04-30 01:16:18" 321 212 45
"2004-04-30 01:16:19" 357 409 65
"2004-04-30 01:16:39" 483 368 226
"2004-04-30 01:16:51" 368 460 56
"2004-04-30 01:18:01" 372 429 101
"2004-04-30 01:18:03" 212 481 135
"2004-04-30 01:19:04" 19 409 19
"2004-04-30 01:19:08" 359 460 26
"2004-04-30 01:19:44" 460 359 58
"2004-04-30 01:19:56" 398 175 136
"2004-04-30 01:21:08" 6 481 11
"2004-04-30 01:22:05" 359 460 66
"2004-04-30 01:22:09" 481 6 103
"2004-04-30 01:22:50" 483 368 711
"2004-04-30 01:23:12" 277 482 33
"2004-04-30 01:23:28" 392 466 47
"2004-04-30 01:23:30" 277 481 27
"2004-04-30 01:23:40" 6 481 41
"2004-04-30 01:23:56" 392 466 58
"2004-04-30 01:24:59" 212 481 34
"2004-04-30 01:25:02" 277 481 33
"2004-04-30 01:25:02" 481 6 33
"2004-04-30 01:25:47" 6 481 31
"2004-04-30 01:26:21" 481 6 31
"2004-04-30 01:26:26" 282 34 780
"2004-04-30 01:26:30" 19 481 4
"2004-04-30 01:26:31" 321 460 82
"2004-04-30 01:26:38" 277 482 94
"2004-04-30 01:26:52" 6 481 59
"2004-04-30 01:27:08" 466 392 9
"2004-04-30 01:27:25" 277 481 273
"2004-04-30 01:27:58" 274 6 5
"2004-04-30 01:28:31" 321 392 84
"2004-04-30 01:28:40" 392 466 93
"2004-04-30 01:28:49" 372 460 45
"2004-04-30 01:28:57" 19 109 6
"2004-04-30 01:29:20" 274 481 4
"2004-04-30 01:29:45" 321 454 3
"2004-04-30 01:30:06" 321 392 25
"2004-04-30 01:30:08" 483 368 422
"2004-04-30 01:30:36" 372 466 118
"2004-04-30 01:31:00" 460 359 125
"2004-04-30 01:31:08" 368 483 229
"2004-04-30 01:31:17" 423 343 14
"2004-04-30 01:31:51" 481 6 3
"2004-04-30 01:31:56" 423 454 14
"2004-04-30 01:32:00" 277 482 95
"2004-04-30 01:32:04" 484 372 15
"2004-04-30 01:32:17" 321 392 102
"2004-04-30 01:32:41" 321 88 3
"2004-04-30 01:32:47" 310 405 80
"2004-04-30 01:33:01" 274 481 40
"2004-04-30 01:33:08" 321 376 3
"2004-04-30 01:33:16" 483 368 456
"2004-04-30 01:33:21" 481 6 39
"2004-04-30 01:33:23" 357 466 14
"2004-04-30 01:33:24" 274 481 5
"2004-04-30 01:33:32" 398 254 32
"2004-04-30 01:33:33" 321 343 2
"2004-04-30 01:33:49" 277 481 206
"2004-04-30 01:33:50" 274 376 9
"2004-04-30 01:34:02" 321 392 15
"2004-04-30 01:34:17" 274 481 43
"2004-04-30 01:35:00" 321 460 52
"2004-04-30 01:35:05" 357 120 29
"2004-04-30 01:35:14" 460 372 34
"2004-04-30 01:35:15" 398 72 40
"2004-04-30 01:35:15" 484 372 40
"2004-04-30 01:35:51" 277 482 103
"2004-04-30 01:35:54" 321 352 3
"2004-04-30 01:36:16" 236 407 62
"2004-04-30 01:37:05" 277 481 103
"2004-04-30 01:37:09" 321 460 113
"2004-04-30 01:37:34" 372 460 145
"2004-04-30 01:37:44" 321 472 3
"2004-04-30 01:38:26" 321 191 22
"2004-04-30 01:38:31" 368 483 335
"2004-04-30 01:38:33" 423 464 14
"2004-04-30 01:38:53" 131 368 47
"2004-04-30 01:39:24" 321 278 34
"2004-04-30 01:39:50" 321 392 57
"2004-04-30 01:40:08" 460 372 53
"2004-04-30 01:40:24" 228 314 1765
"2004-04-30 01:40:55" 321 460 203
"2004-04-30 01:41:08" 485 485 1
"2004-04-30 01:41:42" 321 392 80
"2004-04-30 01:42:25" 321 405 3
"2004-04-30 01:42:33" 372 460 140
"2004-04-30 01:43:16" 357 480 25
"2004-04-30 01:43:46" 321 392 50
"2004-04-30 01:44:52" 282 214 588
"2004-04-30 01:45:06" 372 482 29
"2004-04-30 01:45:42" 277 352 44
"2004-04-30 01:46:21" 131 368 12
"2004-04-30 01:46:28" 321 392 7
"2004-04-30 01:46:30" 309 352 15
"2004-04-30 01:46:43" 289 392 46
"2004-04-30 01:47:32" 321 481 2
"2004-04-30 01:47:44" 236 389 291
"2004-04-30 01:47:47" 485 175 13
"2004-04-30 01:48:10" 321 392 111
"2004-04-30 01:48:15" 398 480 88
"2004-04-30 01:48:30" 321 8 2
"2004-04-30 01:48:39" 131 368 12
"2004-04-30 01:49:28" 289 392 53
"2004-04-30 01:49:37" 321 288 3
"2004-04-30 01:50:40" 372 482 8
"2004-04-30 01:50:49" 372 482 6
"2004-04-30 01:51:00" 372 482 8
"2004-04-30 01:51:08" 407 236 22
"2004-04-30 01:51:16" 321 392 29
"2004-04-30 01:51:37" 321 460 39
"2004-04-30 01:52:05" 172 486 50
"2004-04-30 01:52:14" 321 288 11
"2004-04-30 01:52:30" 460 372 339
"2004-04-30 01:52:45" 483 368 401
"2004-04-30 01:52:58" 193 63 58
"2004-04-30 01:53:16" 321 481 42
"2004-04-30 01:53:58" 321 288 56
"2004-04-30 01:54:09" 67 396 47
"2004-04-30 01:55:26" 321 392 5
"2004-04-30 01:58:40" 321 313 7
"2004-04-30 01:59:01" 463 469 91
"2004-04-30 01:59:17" 321 309 3
"2004-04-30 01:59:47" 321 392 68
"2004-04-30 02:00:00" 760 760 1
"2004-04-30 02:01:32" 321 75 3
"2004-04-30 02:02:22" 321 368 3
"2004-04-30 02:03:11" 321 120 3
"2004-04-30 02:03:24" 423 392 32
"2004-04-30 02:03:37" 479 481 25
"2004-04-30 02:03:48" 321 487 3
"2004-04-30 02:04:20" 321 175 3
"2004-04-30 02:04:29" 481 479 13
"2004-04-30 02:05:08" 321 75 42
"2004-04-30 02:05:48" 321 464 3
"2004-04-30 02:05:49" 479 481 4
"2004-04-30 02:06:22" 308 435 26
"2004-04-30 02:06:53" 423 392 42
"2004-04-30 02:08:11" 172 488 12
"2004-04-30 02:09:34" 321 349 3
"2004-04-30 02:10:17" 297 75 12
"2004-04-30 02:10:41" 321 309 11
"2004-04-30 02:11:23" 489 489 1
"2004-04-30 02:12:10" 372 460 309
"2004-04-30 02:12:45" 479 358 16
"2004-04-30 02:13:10" 484 372 102
"2004-04-30 02:13:36" 321 479 3
"2004-04-30 02:13:49" 439 440 69
"2004-04-30 02:13:58" 321 450 3
"2004-04-30 02:14:04" 368 483 74
"2004-04-30 02:14:36" 317 281 52
"2004-04-30 02:14:43" 577 577 1
"2004-04-30 02:15:06" 321 313 33
"2004-04-30 02:15:22" 321 368 40
"2004-04-30 02:15:55" 484 372 249
"2004-04-30 02:17:04" 321 489 3
"2004-04-30 02:17:16" 321 368 4
"2004-04-30 02:18:06" 321 72 3
"2004-04-30 02:18:27" 140 308 35
"2004-04-30 02:18:31" 483 368 139
"2004-04-30 02:18:34" 321 236 3
"2004-04-30 02:18:36" 317 429 48
"2004-04-30 02:18:52" 321 358 3
"2004-04-30 02:19:10" 321 487 42
"2004-04-30 02:20:02" 172 460 86
"2004-04-30 02:20:03" 321 476 3
"2004-04-30 02:20:08" 483 479 7
"2004-04-30 02:20:41" 321 72 69
"2004-04-30 02:21:02" 368 483 74
"2004-04-30 02:21:03" 321 368 53
"2004-04-30 02:21:54" 321 376 36
"2004-04-30 02:21:57" 479 8 29
"2004-04-30 02:22:04" 321 487 4
"2004-04-30 02:22:11" 321 368 4
"2004-04-30 02:22:16" 475 481 216
"2004-04-30 02:23:00" 51 489 2
"2004-04-30 02:23:09" 870 870 1
"2004-04-30 02:23:14" 321 368 26
"2004-04-30 02:23:36" 321 72 17
"2004-04-30 02:23:40" 277 172 42
"2004-04-30 02:23:42" 483 479 35
"2004-04-30 02:23:47" 568 568 1
"2004-04-30 02:23:49" 409 8 49
"2004-04-30 02:24:22" 483 368 155
"2004-04-30 02:24:25" 484 372 148
"2004-04-30 02:24:47" 51 149 2
"2004-04-30 02:25:11" 19 409 65
"2004-04-30 02:25:25" 389 68 18
"2004-04-30 02:25:27" 19 109 8
"2004-04-30 02:25:29" 321 480 3
"2004-04-30 02:25:54" 317 479 17
"2004-04-30 02:25:56" 321 376 15
"2004-04-30 02:26:40" 19 409 111
"2004-04-30 02:27:20" 321 376 21
"2004-04-30 02:27:28" 424 175 35
"2004-04-30 02:27:32" 389 236 262
"2004-04-30 02:28:21" 389 62 30
"2004-04-30 02:29:18" 19 302 26
"2004-04-30 02:29:30" 321 236 38
"2004-04-30 02:30:24" 321 325 3
"2004-04-30 02:30:28" 376 6 28
"2004-04-30 02:30:49" 350 376 10
"2004-04-30 02:30:56" 51 476 2
"2004-04-30 02:32:15" 321 490 3
"2004-04-30 02:32:30" 321 491 3
"2004-04-30 02:32:49" 321 372 3
"2004-04-30 02:33:05" 321 344 3
"2004-04-30 02:33:26" 321 365 3
"2004-04-30 02:34:01" 321 402 3
"2004-04-30 02:34:06" 51 466 19
"2004-04-30 02:34:56" 321 228 3
"2004-04-30 02:35:34" 321 172 3
"2004-04-30 02:35:48" 402 281 313
"2004-04-30 02:35:49" 321 174 3
"2004-04-30 02:36:16" 19 302 80
"2004-04-30 02:37:43" 263 344 29
"2004-04-30 02:39:16" 236 389 339
"2004-04-30 02:39:56" 9 282 392
"2004-04-30 02:40:19" 51 120 2
"2004-04-30 02:40:48" 483 368 201
"2004-04-30 02:41:17" 236 407 8
"2004-04-30 02:42:41" 496 496 1
"2004-04-30 02:42:46" 492 389 16
"2004-04-30 02:43:04" 493 128 7
"2004-04-30 02:43:16" 494 63 59
"2004-04-30 02:43:29" 492 343 15
"2004-04-30 02:43:46" 494 389 39
"2004-04-30 02:43:49" 128 493 8
"2004-04-30 02:44:00" 9 466 151
"2004-04-30 02:44:07" 447 51 15
"2004-04-30 02:45:06" 447 51 9
"2004-04-30 02:46:17" 9 472 9
"2004-04-30 02:46:49" 9 463 13
"2004-04-30 02:47:05" 389 236 289
"2004-04-30 02:48:13" 9 465 150
"2004-04-30 02:49:11" 424 495 59
"2004-04-30 02:50:00" 308 263 61
"2004-04-30 02:50:01" 140 308 93
"2004-04-30 02:51:08" 9 389 65
"2004-04-30 02:52:00" 510 510 1
"2004-04-30 02:52:30" 494 389 24
"2004-04-30 02:53:01" 263 308 12
"2004-04-30 02:53:05" 494 389 110
"2004-04-30 02:53:20" 9 460 236
"2004-04-30 02:53:50" 494 463 38
"2004-04-30 02:54:45" 236 191 25
"2004-04-30 02:55:46" 494 389 32
"2004-04-30 02:55:47" 447 372 13
"2004-04-30 02:57:46" 494 389 71
"2004-04-30 02:58:06" 228 463 22
"2004-04-30 02:58:49" 400 429 243
"2004-04-30 02:59:28" 494 445 37
"2004-04-30 03:00:35" 714 714 1
"2004-04-30 03:01:13" 400 365 153
"2004-04-30 03:02:32" 209 437 19
"2004-04-30 03:03:23" 494 429 132
"2004-04-30 03:03:50" 400 392 32
"2004-04-30 03:03:51" 9 389 50
"2004-04-30 03:05:20" 400 61 112
"2004-04-30 03:06:04" 9 389 116
"2004-04-30 03:07:18" 236 389 106
"2004-04-30 03:07:44" 19 302 2
"2004-04-30 03:07:57" 209 429 55
"2004-04-30 03:09:34" 9 8 106
"2004-04-30 03:10:37" 9 177 81
"2004-04-30 03:11:49" 400 396 287
"2004-04-30 03:11:53" 546 546 1
"2004-04-30 03:13:20" 400 472 13
"2004-04-30 03:13:33" 389 236 58
"2004-04-30 03:14:03" 400 454 2
"2004-04-30 03:14:07" 400 454 2
"2004-04-30 03:16:09" 263 454 42
"2004-04-30 03:16:10" 400 343 2
"2004-04-30 03:16:31" 472 263 13
"2004-04-30 03:16:57" 483 368 121
"2004-04-30 03:17:15" 499 499 1
"2004-04-30 03:18:18" 19 409 30
"2004-04-30 03:18:35" 19 409 5
"2004-04-30 03:18:48" 409 302 22
"2004-04-30 03:20:11" 19 409 10
"2004-04-30 03:20:44" 9 389 151
"2004-04-30 03:20:47" 498 498 1
"2004-04-30 03:21:33" 400 389 20
"2004-04-30 03:23:14" 483 368 125
"2004-04-30 03:24:00" 368 236 27
"2004-04-30 03:24:05" 946 946 1
"2004-04-30 03:25:29" 263 389 26
"2004-04-30 03:25:58" 44 19 142
"2004-04-30 03:26:47" 466 372 48
"2004-04-30 03:27:12" 368 468 72
"2004-04-30 03:27:18" 483 368 510
"2004-04-30 03:27:23" 336 333 22
"2004-04-30 03:27:27" 263 297 37
"2004-04-30 03:27:34" 468 300 68
"2004-04-30 03:28:12" 400 392 289
"2004-04-30 03:28:16" 475 468 18
"2004-04-30 03:28:34" 475 468 23
"2004-04-30 03:29:01" 466 51 39
"2004-04-30 03:29:18" 483 368 165
"2004-04-30 03:29:26" 475 496 39
"2004-04-30 03:29:59" 502 502 1
"2004-04-30 03:30:00" 484 372 110
"2004-04-30 03:30:34" 479 278 61
"2004-04-30 03:31:11" 372 466 24
"2004-04-30 03:31:24" 483 368 163
"2004-04-30 03:31:47" 405 263 48
"2004-04-30 03:31:48" 405 263 48
"2004-04-30 03:33:28" 466 372 50
"2004-04-30 03:35:08" 297 263 21
"2004-04-30 03:35:18" 484 372 443
"2004-04-30 03:35:19" 103 480 32
"2004-04-30 03:35:35" 475 496 39
"2004-04-30 03:35:54" 400 392 213
"2004-04-30 03:36:01" 483 368 404
"2004-04-30 03:36:15" 497 405 69
"2004-04-30 03:36:29" 263 405 34
"2004-04-30 03:36:54" 372 466 288
"2004-04-30 03:37:04" 297 263 54
"2004-04-30 03:38:22" 405 497 36
"2004-04-30 03:39:09" 497 405 23
"2004-04-30 03:39:11" 103 454 28
"2004-04-30 03:39:30" 263 297 166
"2004-04-30 03:40:18" 236 368 15
"2004-04-30 03:40:30" 297 263 50
"2004-04-30 03:40:47" 405 263 37
"2004-04-30 03:41:04" 405 497 48
"2004-04-30 03:41:07" 321 365 83
"2004-04-30 03:41:17" 389 263 5
"2004-04-30 03:41:22" 321 405 30
"2004-04-30 03:41:26" 103 437 26
"2004-04-30 03:41:51" 498 495 148
"2004-04-30 03:42:58" 497 405 75
"2004-04-30 03:43:42" 405 497 41
"2004-04-30 03:43:56" 263 297 344
"2004-04-30 03:44:25" 321 405 16
"2004-04-30 03:45:01" 368 236 34
"2004-04-30 03:45:38" 321 437 3
"2004-04-30 03:45:41" 297 263 123
"2004-04-30 03:46:27" 497 405 16
"2004-04-30 03:46:40" 484 372 165
"2004-04-30 03:46:46" 212 372 10
"2004-04-30 03:47:11" 400 392 397
"2004-04-30 03:47:14" 236 389 80
"2004-04-30 03:48:08" 263 297 160
"2004-04-30 03:49:13" 297 263 25
"2004-04-30 03:49:27" 236 368 6
"2004-04-30 03:49:38" 355 316 162
"2004-04-30 03:50:19" 355 102 52
"2004-04-30 03:51:22" 368 236 37
"2004-04-30 03:53:01" 389 236 15
"2004-04-30 03:53:12" 497 302 45
"2004-04-30 03:55:06" 263 297 264
"2004-04-30 03:57:30" 344 263 148
"2004-04-30 03:59:05" 297 263 136
"2004-04-30 03:59:42" 500 500 1
"2004-04-30 04:00:40" 263 344 56
"2004-04-30 04:00:45" 483 368 51
"2004-04-30 04:01:24" 103 437 19
"2004-04-30 04:01:38" 498 97 417
"2004-04-30 04:03:28" 321 392 15
"2004-04-30 04:03:59" 194 499 32
"2004-04-30 04:05:16" 194 303 62
"2004-04-30 04:06:08" 194 184 46
"2004-04-30 04:07:02" 53 481 47
"2004-04-30 04:07:21" 496 475 74
"2004-04-30 04:08:21" 475 496 18
"2004-04-30 04:08:28" 194 344 105
"2004-04-30 04:09:27" 63 193 2
"2004-04-30 04:10:06" 496 454 127
"2004-04-30 04:10:18" 62 368 11
"2004-04-30 04:10:29" 496 475 23
"2004-04-30 04:10:42" 194 60 326
"2004-04-30 04:11:26" 6 376 45
"2004-04-30 04:11:28" 41 437 13
"2004-04-30 04:11:41" 194 182 113
"2004-04-30 04:11:47" 297 289 39
"2004-04-30 04:11:59" 194 368 39
"2004-04-30 04:11:59" 475 496 39
"2004-04-30 04:12:32" 501 501 1
"2004-04-30 04:12:34" 1 477 83
"2004-04-30 04:13:10" 321 500 3
"2004-04-30 04:13:22" 194 209 51
"2004-04-30 04:15:02" 297 289 31
"2004-04-30 04:15:12" 62 454 75
"2004-04-30 04:15:16" 321 491 85
"2004-04-30 04:16:19" 194 62 85
"2004-04-30 04:16:25" 501 236 25
"2004-04-30 04:16:57" 263 297 498
"2004-04-30 04:17:11" 62 481 126
"2004-04-30 04:17:28" 321 502 3
"2004-04-30 04:17:38" 504 504 1
"2004-04-30 04:18:47" 501 236 100
"2004-04-30 04:19:28" 503 503 1
"2004-04-30 04:20:03" 62 349 25
"2004-04-30 04:20:33" 321 502 21
"2004-04-30 04:20:34" 501 236 72
"2004-04-30 04:20:48" 297 263 216
"2004-04-30 04:21:34" 501 236 56
"2004-04-30 04:22:36" 321 502 22
"2004-04-30 04:22:54" 62 236 98
"2004-04-30 04:23:53" 501 236 21
"2004-04-30 04:23:54" 297 263 153
"2004-04-30 04:24:24" 309 502 217
"2004-04-30 04:24:42" 6 343 48
"2004-04-30 04:24:58" 321 502 33
"2004-04-30 04:25:19" 502 309 74
"2004-04-30 04:26:19" 332 263 13
"2004-04-30 04:26:20" 194 223 22
"2004-04-30 04:26:34" 321 392 25
"2004-04-30 04:26:53" 321 502 31
"2004-04-30 04:27:23" 309 502 201
"2004-04-30 04:27:54" 379 74 140
"2004-04-30 04:28:09" 321 392 48
"2004-04-30 04:28:33" 321 392 47
"2004-04-30 04:28:47" 6 84 211
"2004-04-30 04:29:06" 502 309 127
"2004-04-30 04:29:47" 379 289 260
"2004-04-30 04:30:05" 62 465 122
"2004-04-30 04:30:34" 62 236 3
"2004-04-30 04:30:51" 263 297 311
"2004-04-30 04:31:01" 501 236 11
"2004-04-30 04:31:31" 263 297 14
"2004-04-30 04:32:10" 309 502 178
"2004-04-30 04:32:11" 62 502 59
"2004-04-30 04:33:15" 263 503 92
"2004-04-30 04:33:16" 502 309 69
"2004-04-30 04:33:23" 221 368 212
"2004-04-30 04:34:06" 297 263 113
"2004-04-30 04:34:09" 502 62 43
"2004-04-30 04:34:29" 379 289 57
"2004-04-30 04:34:33" 321 392 17
"2004-04-30 04:36:09" 503 263 17
"2004-04-30 04:36:28" 321 480 3
"2004-04-30 04:37:05" 379 74 107
"2004-04-30 04:37:07" 194 62 128
"2004-04-30 04:37:21" 379 289 14
"2004-04-30 04:37:52" 321 392 137
"2004-04-30 04:38:36" 62 502 67
"2004-04-30 04:39:11" 392 502 185
"2004-04-30 04:39:26" 379 289 134
"2004-04-30 04:39:54" 502 62 63
"2004-04-30 04:40:41" 194 62 93
"2004-04-30 04:40:45" 334 62 150
"2004-04-30 04:40:51" 502 392 58
"2004-04-30 04:41:32" 297 263 170
"2004-04-30 04:42:03" 181 454 137
"2004-04-30 04:42:11" 392 502 25
"2004-04-30 04:42:12" 62 502 112
"2004-04-30 04:42:39" 321 392 32
"2004-04-30 04:43:25" 502 392 87
"2004-04-30 04:43:46" 194 62 65
"2004-04-30 04:43:59" 321 495 20
"2004-04-30 04:44:01" 62 236 50
"2004-04-30 04:44:24" 502 62 129
"2004-04-30 04:44:38" 392 502 205
"2004-04-30 04:44:49" 62 502 41
"2004-04-30 04:44:55" 502 392 47
"2004-04-30 04:45:17" 502 392 18
"2004-04-30 04:45:18" 334 62 135
"2004-04-30 04:45:47" 502 62 63
"2004-04-30 04:45:57" 194 62 37
"2004-04-30 04:46:25" 62 502 19
"2004-04-30 04:46:36" 263 297 245
"2004-04-30 04:47:38" 321 437 19
"2004-04-30 04:47:42" 334 437 75
"2004-04-30 04:48:30" 194 62 219
"2004-04-30 04:49:35" 321 504 3
"2004-04-30 04:52:15" 181 495 98
"2004-04-30 04:54:00" 181 294 33
"2004-04-30 05:00:39" 194 62 111
"2004-04-30 05:01:06" 220 505 74
"2004-04-30 05:02:38" 194 62 28
"2004-04-30 05:05:57" 220 88 124
"2004-04-30 05:08:26" 103 437 38
"2004-04-30 05:12:50" 128 325 93
"2004-04-30 05:13:51" 128 62 82
"2004-04-30 05:22:35" 128 62 55
"2004-04-30 05:29:44" 128 62 23
"2004-04-30 05:37:53" 1604 1604 1
"2004-04-30 05:42:02" 62 128 24
"2004-04-30 05:49:03" 501 236 16
"2004-04-30 05:49:23" 501 236 50
"2004-04-30 05:49:51" 501 236 52
"2004-04-30 05:50:03" 501 236 10
"2004-04-30 05:50:36" 501 236 99
"2004-04-30 05:53:43" 501 236 47
"2004-04-30 05:57:58" 879 879 1
"2004-04-30 06:45:22" 1721 1721 1
"2004-04-30 07:00:40" 60 296 591
"2004-04-30 08:08:03" 32 429 85
"2004-04-30 09:27:47" 483 368 211
"2004-04-30 09:31:26" 506 506 1
"2004-04-30 09:57:14" 70 174 11
"2004-04-30 10:00:45" 9 466 68
"2004-04-30 10:15:12" 70 482 45
"2004-04-30 10:22:35" 70 482 78
"2004-04-30 10:23:22" 429 372 97
"2004-04-30 10:31:19" 398 405 144
"2004-04-30 10:43:53" 398 97 40
"2004-04-30 10:44:39" 289 97 39
"2004-04-30 10:44:55" 342 194 160
"2004-04-30 10:45:18" 453 264 48
"2004-04-30 10:46:01" 429 209 61
"2004-04-30 10:46:29" 429 32 59
"2004-04-30 10:48:48" 342 454 59
"2004-04-30 10:51:11" 447 372 57
"2004-04-30 11:09:07" 209 194 52
"2004-04-30 11:13:47" 321 437 8
"2004-04-30 11:24:06" 321 316 3
"2004-04-30 11:24:31" 321 209 3
"2004-04-30 11:24:53" 348 338 10
"2004-04-30 11:24:54" 316 355 191
"2004-04-30 11:25:16" 321 506 3
"2004-04-30 11:25:45" 321 316 52
"2004-04-30 11:26:33" 321 507 3
"2004-04-30 11:27:01" 321 209 66
"2004-04-30 11:27:16" 316 263 35
"2004-04-30 11:27:40" 321 316 52
"2004-04-30 11:28:11" 321 348 3
"2004-04-30 11:28:54" 512 512 1
"2004-04-30 11:32:34" 263 316 8
"2004-04-30 11:32:59" 263 316 16
"2004-04-30 11:35:57" 316 263 21
"2004-04-30 11:36:45" 355 316 586
"2004-04-30 11:37:51" 263 316 22
"2004-04-30 11:38:13" 263 316 13
"2004-04-30 11:38:46" 355 316 88
"2004-04-30 11:41:02" 316 355 216
"2004-04-30 11:41:17" 316 263 14
"2004-04-30 11:43:26" 355 316 346
"2004-04-30 11:43:38" 316 355 76
"2004-04-30 11:45:47" 344 263 43
"2004-04-30 11:46:06" 316 355 357
"2004-04-30 11:46:47" 344 194 71
"2004-04-30 11:50:04" 355 316 223
"2004-04-30 11:51:18" 316 355 160
"2004-04-30 11:56:12" 32 154 14
"2004-04-30 12:03:20" 525 525 1
"2004-04-30 12:03:50" 431 398 55
"2004-04-30 12:04:07" 511 511 1
"2004-04-30 12:09:24" 212 480 138
"2004-04-30 12:11:17" 508 508 1
"2004-04-30 12:13:58" 431 372 149
"2004-04-30 12:14:04" 431 372 149
"2004-04-30 12:14:38" 212 303 139
"2004-04-30 12:17:27" 212 372 93
"2004-04-30 12:20:00" 431 454 215
"2004-04-30 12:20:01" 431 454 215
"2004-04-30 12:20:07" 431 454 215
"2004-04-30 12:22:25" 355 316 1292
"2004-04-30 12:26:35" 526 526 1
"2004-04-30 12:28:06" 405 508 17
"2004-04-30 12:29:44" 398 405 8
"2004-04-30 12:33:13" 398 254 27
"2004-04-30 12:35:47" 508 405 26
"2004-04-30 12:36:44" 474 74 271
"2004-04-30 12:40:18" 41 503 70
"2004-04-30 12:45:39" 358 479 11
"2004-04-30 12:48:23" 509 454 225
"2004-04-30 12:53:02" 875 875 1
"2004-04-30 12:53:26" 372 508 81
"2004-04-30 12:53:58" 194 456 42
"2004-04-30 12:56:27" 431 372 345
"2004-04-30 12:57:37" 372 355 3
"2004-04-30 13:00:14" 260 236 210
"2004-04-30 13:01:49" 260 51 212
"2004-04-30 13:05:34" 955 955 1
"2004-04-30 13:06:19" 176 453 4
"2004-04-30 13:08:01" 303 212 74
"2004-04-30 13:08:49" 303 194 63
"2004-04-30 13:10:27" 431 372 5
"2004-04-30 13:14:45" 508 372 96
"2004-04-30 13:16:21" 321 454 47
"2004-04-30 13:16:59" 321 358 47
"2004-04-30 13:19:05" 454 263 27
"2004-04-30 13:21:02" 211 194 100
"2004-04-30 13:22:25" 27 184 11
"2004-04-30 13:23:54" 454 496 107
"2004-04-30 13:28:44" 454 181 247
"2004-04-30 13:30:06" 68 437 39
"2004-04-30 13:30:53" 391 289 199
"2004-04-30 13:32:40" 263 257 202
"2004-04-30 13:37:25" 516 516 1
"2004-04-30 13:54:23" 454 510 38
"2004-04-30 13:58:33" 456 194 237
"2004-04-30 14:00:55" 448 352 7
"2004-04-30 14:01:04" 181 454 174
"2004-04-30 14:01:25" 74 379 150
"2004-04-30 14:02:27" 74 379 212
"2004-04-30 14:03:49" 350 365 29
"2004-04-30 14:05:33" 69 450 11
"2004-04-30 14:05:45" 69 263 33
"2004-04-30 14:06:29" 296 194 29
"2004-04-30 14:07:10" 53 481 96
"2004-04-30 14:07:54" 69 124 91
"2004-04-30 14:08:12" 372 508 129
"2004-04-30 14:08:21" 44 432 252
"2004-04-30 14:09:12" 372 460 81
"2004-04-30 14:10:21" 34 313 284
"2004-04-30 14:11:13" 44 372 94
"2004-04-30 14:12:01" 53 254 154
"2004-04-30 14:12:13" 44 34 75
"2004-04-30 14:12:51" 325 128 40
"2004-04-30 14:13:12" 447 325 31
"2004-04-30 14:13:30" 44 511 46
"2004-04-30 14:13:40" 447 34 24
"2004-04-30 14:14:22" 128 325 98
"2004-04-30 14:16:36" 325 128 47
"2004-04-30 14:17:51" 212 263 110
"2004-04-30 14:25:29" 212 48 100
"2004-04-30 14:25:33" 19 512 10
"2004-04-30 14:25:47" 299 399 101
"2004-04-30 14:29:19" 128 325 77
"2004-04-30 14:30:08" 212 211 56
"2004-04-30 14:30:52" 541 541 1
"2004-04-30 14:40:40" 460 372 190
"2004-04-30 14:43:02" 513 513 1
"2004-04-30 14:45:03" 323 281 115
"2004-04-30 14:47:43" 513 388 69
"2004-04-30 14:48:06" 513 514 48
"2004-04-30 14:49:22" 465 62 171
"2004-04-30 14:53:47" 323 88 170
"2004-04-30 14:54:37" 323 124 110
"2004-04-30 14:55:41" 440 513 4
"2004-04-30 14:58:39" 317 308 80
"2004-04-30 15:00:38" 474 74 166
"2004-04-30 15:03:30" 474 32 159
"2004-04-30 15:05:22" 422 365 11
"2004-04-30 15:07:40" 263 212 63
"2004-04-30 15:09:13" 62 454 28
"2004-04-30 15:09:16" 519 519 1
"2004-04-30 15:09:33" 62 481 33
"2004-04-30 15:10:28" 62 465 123
"2004-04-30 15:12:06" 422 460 40
"2004-04-30 15:14:54" 101 515 38
"2004-04-30 15:14:55" 453 516 366
"2004-04-30 15:16:50" 228 392 168
"2004-04-30 15:17:47" 465 62 98
"2004-04-30 15:17:47" 474 236 98
"2004-04-30 15:18:33" 517 368 75
"2004-04-30 15:18:52" 289 391 188
"2004-04-30 15:19:32" 517 68 100
"2004-04-30 15:20:28" 379 74 32
"2004-04-30 15:21:31" 517 289 81
"2004-04-30 15:21:32" 379 450 94
"2004-04-30 15:21:33" 359 460 113
"2004-04-30 15:23:00" 465 398 599
"2004-04-30 15:26:25" 379 432 20
"2004-04-30 15:29:02" 432 379 108
"2004-04-30 15:29:35" 297 248 72
"2004-04-30 15:30:15" 474 236 184
"2004-04-30 15:30:45" 297 272 69
"2004-04-30 15:39:29" 181 432 15
"2004-04-30 15:48:01" 368 194 225
"2004-04-30 15:49:16" 281 402 43
"2004-04-30 15:49:47" 281 323 87
"2004-04-30 15:50:35" 368 221 928
"2004-04-30 15:52:07" 425 378 19
"2004-04-30 15:52:19" 425 396 30
"2004-04-30 15:52:42" 368 359 14
"2004-04-30 15:53:21" 368 309 72
"2004-04-30 15:53:56" 359 368 35
"2004-04-30 15:55:02" 368 359 139
"2004-04-30 15:56:05" 530 530 1
"2004-04-30 15:56:29" 359 368 108
"2004-04-30 15:56:48" 342 454 162
"2004-04-30 15:57:00" 474 359 94
"2004-04-30 15:57:11" 294 51 27
"2004-04-30 15:57:40" 368 359 76
"2004-04-30 15:58:48" 359 368 61
"2004-04-30 15:59:01" 62 465 25
"2004-04-30 15:59:14" 62 481 27
"2004-04-30 15:59:22" 517 368 151
"2004-04-30 15:59:27" 62 368 6
"2004-04-30 15:59:34" 474 359 103
"2004-04-30 16:00:22" 517 359 90
"2004-04-30 16:02:26" 9 465 51
"2004-04-30 16:02:34" 368 359 236
"2004-04-30 16:02:56" 474 359 34
"2004-04-30 16:03:32" 9 391 17
"2004-04-30 16:04:12" 359 368 55
"2004-04-30 16:04:27" 9 194 207
"2004-04-30 16:05:38" 368 359 176
"2004-04-30 16:06:49" 359 368 69
"2004-04-30 16:06:57" 474 359 107
"2004-04-30 16:07:44" 194 211 157
"2004-04-30 16:08:02" 368 359 169
"2004-04-30 16:08:08" 194 456 42
"2004-04-30 16:09:29" 359 368 78
"2004-04-30 16:10:55" 372 460 183
"2004-04-30 16:11:39" 368 359 180
"2004-04-30 16:13:55" 474 32 50
"2004-04-30 16:14:29" 359 368 300
"2004-04-30 16:14:43" 316 355 372
"2004-04-30 16:15:12" 378 425 2
"2004-04-30 16:15:53" 474 359 72
"2004-04-30 16:16:12" 378 396 118
"2004-04-30 16:20:34" 368 359 135
"2004-04-30 16:22:38" 359 368 127
"2004-04-30 16:26:00" 368 359 89
"2004-04-30 16:27:34" 465 62 120
"2004-04-30 16:28:15" 359 368 55
"2004-04-30 16:28:39" 359 368 38
"2004-04-30 16:30:16" 32 209 18
"2004-04-30 16:30:29" 518 345 119
"2004-04-30 16:31:06" 368 359 55
"2004-04-30 16:31:14" 456 194 354
"2004-04-30 16:36:42" 19 519 16
"2004-04-30 16:36:49" 19 519 16
"2004-04-30 16:37:09" 520 520 1
"2004-04-30 16:37:29" 544 544 1
"2004-04-30 16:39:13" 483 368 218
"2004-04-30 16:40:36" 528 528 1
"2004-04-30 16:43:49" 520 32 10
"2004-04-30 16:44:24" 493 329 43
"2004-04-30 16:45:07" 143 32 168
"2004-04-30 16:45:42" 400 504 626
"2004-04-30 16:45:57" 521 305 6
"2004-04-30 16:49:45" 400 428 367
"2004-04-30 16:51:59" 273 272 13
"2004-04-30 16:54:26" 389 496 2
"2004-04-30 16:54:43" 273 522 116
"2004-04-30 16:57:09" 523 523 1
"2004-04-30 16:58:26" 590 590 1
"2004-04-30 17:02:00" 62 368 60
"2004-04-30 17:02:16" 62 465 17
"2004-04-30 17:03:16" 523 524 51
"2004-04-30 17:03:56" 469 519 54
"2004-04-30 17:05:13" 44 432 330
"2004-04-30 17:05:43" 44 432 27
"2004-04-30 17:10:07" 379 432 174
"2004-04-30 17:12:17" 527 527 1
"2004-04-30 17:12:27" 469 463 261
"2004-04-30 17:20:13" 400 454 223
"2004-04-30 17:21:56" 400 396 146
"2004-04-30 17:24:52" 400 429 336
"2004-04-30 17:26:40" 520 291 14
"2004-04-30 17:26:49" 520 291 14
"2004-04-30 17:28:21" 520 292 20
"2004-04-30 17:31:36" 400 429 50
"2004-04-30 17:38:40" 44 211 54
"2004-04-30 17:41:39" 422 365 11
"2004-04-30 17:48:55" 496 454 33
"2004-04-30 17:50:50" 214 525 50
"2004-04-30 18:06:09" 321 454 21
"2004-04-30 18:08:38" 392 228 132
"2004-04-30 18:08:43" 41 523 15
"2004-04-30 18:09:51" 321 359 42
"2004-04-30 18:11:10" 321 480 51
"2004-04-30 18:12:23" 628 628 1
"2004-04-30 18:15:56" 477 526 14
"2004-04-30 18:19:51" 1574 1574 1
"2004-04-30 18:25:40" 32 527 71
"2004-04-30 18:27:41" 457 456 53
"2004-04-30 18:31:16" 350 365 51
"2004-04-30 18:31:54" 9 282 778
"2004-04-30 18:31:55" 36 413 62
"2004-04-30 18:34:52" 9 465 228
"2004-04-30 18:35:57" 425 378 24
"2004-04-30 18:38:42" 529 529 1
"2004-04-30 18:38:47" 350 365 4
"2004-04-30 18:43:32" 460 359 195
"2004-04-30 18:44:28" 9 8 27
"2004-04-30 18:44:34" 9 8 13
"2004-04-30 18:47:39" 9 282 421
"2004-04-30 18:48:40" 9 8 165
"2004-04-30 18:50:02" 9 465 266
"2004-04-30 18:50:34" 9 8 84
"2004-04-30 18:53:51" 9 8 78
"2004-04-30 18:55:11" 9 527 69
"2004-04-30 18:55:35" 9 528 42
"2004-04-30 18:56:36" 9 8 99
"2004-04-30 18:58:11" 302 497 13
"2004-04-30 19:00:10" 9 8 70
"2004-04-30 19:00:20" 9 8 25
"2004-04-30 19:04:26" 297 234 91
"2004-04-30 19:05:06" 441 368 36
"2004-04-30 19:08:30" 209 32 24
"2004-04-30 19:08:33" 9 8 159
"2004-04-30 19:19:08" 447 325 32
"2004-04-30 19:20:07" 447 34 100
"2004-04-30 19:37:35" 447 48 29
"2004-04-30 19:39:57" 537 537 1
"2004-04-30 19:47:29" 9 8 36
"2004-04-30 19:53:29" 62 375 40
"2004-04-30 20:06:58" 12 175 9
"2004-04-30 20:12:38" 12 302 19
"2004-04-30 20:15:54" 51 529 23
"2004-04-30 20:19:02" 51 528 2
"2004-04-30 20:19:16" 51 523 2
"2004-04-30 20:19:30" 51 530 2
"2004-04-30 20:25:25" 456 527 12
"2004-04-30 20:25:32" 456 527 12
"2004-04-30 20:27:51" 456 501 18
"2004-04-30 20:31:24" 565 565 1
"2004-04-30 20:34:02" 534 534 1
"2004-04-30 20:39:00" 447 48 148
"2004-04-30 20:40:28" 447 48 95
"2004-04-30 20:41:32" 363 502 140
"2004-04-30 20:46:19" 389 424 86
"2004-04-30 20:46:51" 400 428 305
"2004-04-30 21:06:05" 400 286 1027
"2004-04-30 21:08:19" 396 378 94
"2004-04-30 21:08:45" 357 409 14
"2004-04-30 21:09:30" 400 396 204
"2004-04-30 21:09:55" 357 502 13
"2004-04-30 21:11:09" 400 502 90
"2004-04-30 21:12:24" 531 531 1
"2004-04-30 21:16:11" 228 392 253
"2004-04-30 21:18:48" 12 502 15
"2004-04-30 21:21:08" 32 209 22
"2004-04-30 21:21:28" 447 325 172
"2004-04-30 21:21:57" 32 52 19
"2004-04-30 21:22:52" 53 254 86
"2004-04-30 21:23:14" 103 502 43
"2004-04-30 21:28:04" 447 325 58
"2004-04-30 21:31:14" 447 325 58
"2004-04-30 21:35:32" 41 527 10
"2004-04-30 21:35:40" 41 529 10
"2004-04-30 21:38:55" 357 502 25
"2004-04-30 21:40:40" 41 502 10
"2004-04-30 21:41:33" 176 502 28
"2004-04-30 21:43:45" 357 502 26
"2004-04-30 21:44:44" 355 316 504
"2004-04-30 21:45:05" 355 316 79
"2004-04-30 21:45:26" 62 475 52
"2004-04-30 21:45:28" 357 501 12
"2004-04-30 21:45:31" 501 456 215
"2004-04-30 21:45:40" 103 503 16
"2004-04-30 21:45:47" 355 316 102
"2004-04-30 21:53:13" 475 62 90
"2004-04-30 21:53:20" 398 502 16
"2004-04-30 21:53:44" 62 475 58
"2004-04-30 21:54:25" 502 398 115
"2004-04-30 21:54:36" 475 62 22
"2004-04-30 21:54:46" 456 501 292
"2004-04-30 21:54:56" 62 278 8
"2004-04-30 21:55:10" 474 32 88
"2004-04-30 21:57:34" 357 502 11
"2004-04-30 21:59:30" 474 32 149
"2004-04-30 21:59:36" 357 502 18
"2004-04-30 22:00:36" 176 502 70
"2004-04-30 22:01:29" 526 477 44
"2004-04-30 22:01:44" 483 62 291
"2004-04-30 22:01:46" 209 355 29
"2004-04-30 22:03:36" 357 502 46
"2004-04-30 22:03:40" 400 441 82
"2004-04-30 22:04:22" 41 502 69
"2004-04-30 22:06:08" 483 62 273
"2004-04-30 22:06:22" 447 325 35
"2004-04-30 22:07:50" 193 63 63
"2004-04-30 22:07:55" 483 62 40
"2004-04-30 22:08:13" 357 502 68
"2004-04-30 22:08:26" 193 149 18
"2004-04-30 22:08:33" 456 209 32
"2004-04-30 22:08:49" 467 389 199
"2004-04-30 22:09:55" 172 531 39
"2004-04-30 22:10:45" 501 456 313
"2004-04-30 22:11:26" 103 452 22
"2004-04-30 22:11:29" 357 502 55
"2004-04-30 22:11:54" 456 501 26
"2004-04-30 22:12:54" 482 389 49
"2004-04-30 22:13:41" 532 532 1
"2004-04-30 22:13:52" 357 168 61
"2004-04-30 22:14:14" 357 502 30
"2004-04-30 22:17:22" 193 355 73
"2004-04-30 22:18:12" 41 502 122
"2004-04-30 22:18:23" 474 372 45
"2004-04-30 22:18:24" 103 456 89
"2004-04-30 22:20:43" 193 502 20
"2004-04-30 22:21:54" 502 193 20
"2004-04-30 22:22:19" 474 372 102
"2004-04-30 22:24:19" 193 502 88
"2004-04-30 22:24:55" 128 62 93
"2004-04-30 22:25:16" 41 502 149
"2004-04-30 22:25:50" 357 502 66
"2004-04-30 22:26:11" 41 452 14
"2004-04-30 22:27:27" 501 236 17
"2004-04-30 22:29:50" 501 236 49
"2004-04-30 22:32:22" 501 456 24
"2004-04-30 22:32:26" 482 532 10
"2004-04-30 22:33:23" 398 502 22
"2004-04-30 22:33:40" 357 428 17
"2004-04-30 22:35:36" 502 193 65
"2004-04-30 22:37:02" 357 502 22
"2004-04-30 22:37:07" 41 502 103
"2004-04-30 22:42:51" 313 34 221
"2004-04-30 22:43:29" 38 313 2
"2004-04-30 22:43:39" 63 193 13
"2004-04-30 22:44:31" 103 134 132
"2004-04-30 22:46:46" 41 502 72
"2004-04-30 22:47:54" 38 313 2
"2004-04-30 22:48:12" 38 313 12
"2004-04-30 22:48:23" 532 482 32
"2004-04-30 22:48:40" 38 313 48
"2004-04-30 22:51:46" 228 475 41
"2004-04-30 22:51:53" 38 313 22
"2004-04-30 22:53:30" 38 313 49
"2004-04-30 22:54:08" 38 313 27
"2004-04-30 22:54:21" 38 313 4
"2004-04-30 22:57:40" 38 313 24
"2004-04-30 22:58:12" 38 313 40
"2004-04-30 22:58:25" 41 502 67
"2004-04-30 23:00:08" 38 365 2
"2004-04-30 23:01:18" 38 313 18
"2004-04-30 23:04:01" 38 313 23
"2004-04-30 23:04:17" 533 533 1
"2004-04-30 23:05:23" 38 313 79
"2004-04-30 23:05:29" 501 236 9
"2004-04-30 23:06:26" 38 313 79
"2004-04-30 23:11:58" 38 313 29
"2004-04-30 23:14:56" 38 313 171
"2004-04-30 23:15:09" 38 313 12
"2004-04-30 23:15:25" 67 378 31
"2004-04-30 23:15:31" 38 313 23
"2004-04-30 23:16:20" 38 313 38
"2004-04-30 23:16:57" 67 215 31
"2004-04-30 23:17:27" 67 215 46
"2004-04-30 23:17:45" 67 533 31
"2004-04-30 23:17:56" 67 534 31
"2004-04-30 23:18:03" 67 529 31
"2004-04-30 23:18:15" 67 527 31
"2004-04-30 23:18:26" 67 371 31
"2004-04-30 23:18:46" 67 482 31
"2004-04-30 23:19:10" 67 273 31
"2004-04-30 23:19:18" 67 8 31
"2004-04-30 23:19:26" 67 288 31
"2004-04-30 23:19:40" 41 502 36
"2004-04-30 23:19:49" 67 440 31
"2004-04-30 23:20:03" 67 535 31
"2004-04-30 23:20:51" 67 74 31
"2004-04-30 23:21:46" 67 288 67
"2004-04-30 23:22:37" 67 72 31
"2004-04-30 23:22:44" 67 236 31
"2004-04-30 23:22:53" 67 260 31
"2004-04-30 23:24:15" 67 313 68
"2004-04-30 23:24:38" 67 502 31
"2004-04-30 23:24:46" 67 242 31
"2004-04-30 23:25:09" 67 424 31
"2004-04-30 23:25:18" 67 521 31
"2004-04-30 23:25:33" 67 365 31
"2004-04-30 23:25:47" 67 172 31
"2004-04-30 23:27:44" 67 475 14
"2004-04-30 23:27:51" 67 313 86
"2004-04-30 23:27:52" 389 482 53
"2004-04-30 23:28:46" 67 475 31
"2004-04-30 23:29:11" 389 424 95
"2004-04-30 23:30:04" 38 313 4
"2004-04-30 23:31:15" 67 288 42
"2004-04-30 23:31:50" 241 501 70
"2004-04-30 23:32:41" 38 502 11
"2004-04-30 23:33:46" 67 475 26
"2004-04-30 23:34:14" 67 288 59
"2004-04-30 23:34:33" 67 72 34
"2004-04-30 23:34:34" 41 502 46
"2004-04-30 23:35:22" 38 313 44
"2004-04-30 23:35:34" 241 260 63
"2004-04-30 23:35:51" 36 413 159
"2004-04-30 23:36:11" 67 288 15
"2004-04-30 23:36:21" 67 475 15
"2004-04-30 23:37:44" 38 502 17
"2004-04-30 23:39:10" 41 502 54
"2004-04-30 23:39:19" 67 72 23
"2004-04-30 23:39:44" 67 288 39
"2004-04-30 23:40:16" 193 63 150
"2004-04-30 23:40:17" 67 74 20
"2004-04-30 23:40:44" 67 72 15
"2004-04-30 23:41:14" 67 288 70
"2004-04-30 23:41:26" 67 72 24
"2004-04-30 23:42:05" 38 313 36
"2004-04-30 23:42:31" 38 502 15
"2004-04-30 23:42:39" 67 475 8
"2004-04-30 23:42:45" 74 503 153
"2004-04-30 23:43:22" 38 502 20
"2004-04-30 23:43:25" 389 467 109
"2004-04-30 23:43:37" 67 72 19
"2004-04-30 23:43:46" 67 72 30
"2004-04-30 23:44:26" 38 313 29
"2004-04-30 23:45:52" 67 475 71
"2004-04-30 23:46:11" 193 502 340
"2004-04-30 23:46:12" 67 72 39
"2004-04-30 23:47:14" 67 72 26
"2004-04-30 23:47:28" 38 502 7
"2004-04-30 23:47:36" 67 475 18
"2004-04-30 23:49:58" 67 72 28
"2004-04-30 23:50:20" 67 475 52
"2004-04-30 23:50:52" 502 193 189
"2004-04-30 23:51:54" 509 454 54
"2004-04-30 23:52:01" 67 475 43
"2004-04-30 23:52:39" 509 454 66
"2004-04-30 23:54:16" 67 475 46
"2004-04-30 23:55:03" 38 502 22
"2004-04-30 23:55:17" 233 372 15
"2004-04-30 23:55:20" 67 475 15
"2004-04-30 23:56:23" 38 502 32
"2004-04-30 23:56:54" 38 502 25
"2004-04-30 23:57:06" 38 502 2
"2004-04-30 23:57:20" 67 475 21
"2004-04-30 23:58:09" 38 475 11
"2004-04-30 23:59:03" 41 502 39
"2004-04-30 23:59:22" 38 502 37
"2004-04-30 23:59:41" 38 313 5
"2004-05-01 00:00:15" 38 313 14
"2004-05-01 00:00:35" 67 88 31
"2004-05-01 00:00:59" 38 313 37
"2004-05-01 00:01:46" 67 475 67
"2004-05-01 00:02:10" 38 502 37
"2004-05-01 00:03:17" 38 288 3
"2004-05-01 00:04:55" 38 313 58
"2004-05-01 00:05:34" 38 177 12
"2004-05-01 00:05:51" 38 288 17
"2004-05-01 00:06:28" 38 313 28
"2004-05-01 00:06:48" 38 177 27
"2004-05-01 00:07:12" 38 177 36
"2004-05-01 00:07:40" 38 313 36
"2004-05-01 00:07:49" 27 414 1110
"2004-05-01 00:08:27" 297 482 22
"2004-05-01 00:08:29" 38 177 17
"2004-05-01 00:09:01" 38 502 4
"2004-05-01 00:09:20" 482 389 452
"2004-05-01 00:10:13" 38 313 54
"2004-05-01 00:10:41" 41 502 19
"2004-05-01 00:10:46" 38 288 36
"2004-05-01 00:12:12" 38 502 8
"2004-05-01 00:12:52" 38 288 21
"2004-05-01 00:13:08" 38 288 15
"2004-05-01 00:13:55" 38 177 17
"2004-05-01 00:14:37" 38 502 30
"2004-05-01 00:15:02" 41 502 104
"2004-05-01 00:15:06" 38 502 5
"2004-05-01 00:15:55" 38 313 30
"2004-05-01 00:16:28" 38 502 31
"2004-05-01 00:16:35" 409 302 17
"2004-05-01 00:16:48" 38 502 20
"2004-05-01 00:16:57" 409 413 60
"2004-05-01 00:17:35" 38 288 23
"2004-05-01 00:17:50" 38 502 4
"2004-05-01 00:18:39" 38 502 61
"2004-05-01 00:19:14" 38 177 28
"2004-05-01 00:20:24" 38 288 46
"2004-05-01 00:21:18" 41 502 35
"2004-05-01 00:21:46" 38 288 12
"2004-05-01 00:22:35" 355 193 36
"2004-05-01 00:23:12" 386 387 120
"2004-05-01 00:23:16" 355 209 24
"2004-05-01 00:23:23" 38 386 2
"2004-05-01 00:23:57" 38 288 28
"2004-05-01 00:23:57" 509 534 28
"2004-05-01 00:24:39" 38 502 34
"2004-05-01 00:25:04" 38 502 26
"2004-05-01 00:26:03" 38 502 13
"2004-05-01 00:27:49" 38 502 67
"2004-05-01 00:30:37" 38 502 138
"2004-05-01 00:32:12" 38 502 39
"2004-05-01 00:33:05" 38 502 19
"2004-05-01 00:33:27" 38 502 33
"2004-05-01 00:35:32" 38 502 15
"2004-05-01 00:35:50" 38 502 17
"2004-05-01 00:37:12" 38 502 38
"2004-05-01 00:38:18" 38 502 44
"2004-05-01 00:39:51" 38 288 64
"2004-05-01 00:40:59" 38 502 22
"2004-05-01 00:42:25" 38 502 8
"2004-05-01 00:43:24" 38 288 141
"2004-05-01 00:43:27" 501 241 182
"2004-05-01 00:44:01" 74 379 33
"2004-05-01 00:45:01" 38 288 5
"2004-05-01 00:45:23" 38 177 27
"2004-05-01 00:45:37" 38 502 8
"2004-05-01 00:45:55" 38 502 22
"2004-05-01 00:46:24" 38 502 29
"2004-05-01 00:47:19" 38 177 12
"2004-05-01 00:47:33" 38 177 4
"2004-05-01 00:48:53" 536 536 1
"2004-05-01 00:50:21" 41 502 66
"2004-05-01 00:51:51" 517 481 172
"2004-05-01 00:53:18" 38 502 19
"2004-05-01 00:53:59" 38 475 3
"2004-05-01 00:56:28" 41 502 74
"2004-05-01 00:56:56" 38 475 29
"2004-05-01 00:57:38" 38 502 24
"2004-05-01 00:58:37" 38 475 23
"2004-05-01 00:58:59" 38 502 22
"2004-05-01 00:59:21" 41 502 13
"2004-05-01 00:59:35" 38 502 12
"2004-05-01 00:59:59" 38 502 41
"2004-05-01 00:59:59" 550 550 1
"2004-05-01 01:02:37" 539 539 1
"2004-05-01 01:03:17" 41 528 7
"2004-05-01 01:03:23" 38 502 116
"2004-05-01 01:04:01" 474 74 55
"2004-05-01 01:04:34" 38 168 2
"2004-05-01 01:05:25" 400 428 207
"2004-05-01 01:05:41" 62 481 133
"2004-05-01 01:06:02" 38 475 17
"2004-05-01 01:06:42" 38 502 11
"2004-05-01 01:07:07" 214 512 219
"2004-05-01 01:09:06" 41 536 35
"2004-05-01 01:10:40" 19 409 36
"2004-05-01 01:10:58" 400 502 105
"2004-05-01 01:16:06" 398 308 35
"2004-05-01 01:20:40" 398 308 116
"2004-05-01 01:20:40" 398 308 116
"2004-05-01 01:22:15" 465 398 387
"2004-05-01 01:23:13" 41 355 55
"2004-05-01 01:24:06" 469 97 22
"2004-05-01 01:24:16" 41 464 30
"2004-05-01 01:24:30" 41 464 53
"2004-05-01 01:24:58" 342 502 27
"2004-05-01 01:25:18" 398 308 45
"2004-05-01 01:26:01" 398 308 27
"2004-05-01 01:26:11" 393 32 62
"2004-05-01 01:27:27" 537 536 8
"2004-05-01 01:28:27" 398 308 47
"2004-05-01 01:30:06" 143 201 14
"2004-05-01 01:34:54" 143 201 11
"2004-05-01 01:35:23" 241 501 96
"2004-05-01 01:36:19" 400 168 8
"2004-05-01 01:37:06" 501 236 56
"2004-05-01 01:37:41" 143 201 121
"2004-05-01 01:37:51" 398 308 29
"2004-05-01 01:37:52" 143 201 19
"2004-05-01 01:39:34" 400 378 38
"2004-05-01 01:40:08" 398 308 120
"2004-05-01 01:40:36" 456 405 11
"2004-05-01 01:41:20" 143 201 11
"2004-05-01 01:41:44" 400 365 53
"2004-05-01 01:42:47" 143 201 27
"2004-05-01 01:43:46" 545 545 1
"2004-05-01 01:43:48" 143 201 68
"2004-05-01 01:44:29" 352 309 8
"2004-05-01 01:44:46" 501 241 224
"2004-05-01 01:45:16" 143 201 36
"2004-05-01 01:45:31" 398 308 93
"2004-05-01 01:45:41" 241 501 91
"2004-05-01 01:47:47" 143 201 18
"2004-05-01 01:48:16" 143 456 19
"2004-05-01 01:49:01" 143 201 4
"2004-05-01 01:49:59" 456 389 22
"2004-05-01 01:50:30" 570 570 1
"2004-05-01 01:50:47" 143 201 35
"2004-05-01 01:51:06" 143 201 5
"2004-05-01 01:51:37" 143 456 5
"2004-05-01 01:51:59" 143 201 10
"2004-05-01 01:53:13" 143 201 169
"2004-05-01 01:55:25" 143 201 124
"2004-05-01 02:03:17" 538 538 1
"2004-05-01 02:03:57" 501 241 243
"2004-05-01 02:05:09" 241 501 160
"2004-05-01 02:06:04" 540 540 1
"2004-05-01 02:06:46" 282 456 194
"2004-05-01 02:07:06" 257 263 524
"2004-05-01 02:09:29" 19 538 11
"2004-05-01 02:10:36" 19 109 8
"2004-05-01 02:11:07" 539 502 53
"2004-05-01 02:11:34" 422 536 31
"2004-05-01 02:12:16" 19 538 47
"2004-05-01 02:12:51" 475 74 46
"2004-05-01 02:14:26" 75 475 231
"2004-05-01 02:15:25" 517 481 65
"2004-05-01 02:15:27" 308 68 41
"2004-05-01 02:15:40" 475 75 38
"2004-05-01 02:16:15" 475 75 58
"2004-05-01 02:16:27" 140 276 16
"2004-05-01 02:18:09" 75 475 47
"2004-05-01 02:18:36" 475 75 33
"2004-05-01 02:18:44" 422 97 27
"2004-05-01 02:18:45" 308 540 64
"2004-05-01 02:19:14" 308 538 20
"2004-05-01 02:19:51" 236 501 33
"2004-05-01 02:20:21" 559 559 1
"2004-05-01 02:22:25" 75 475 73
"2004-05-01 02:22:47" 41 538 10
"2004-05-01 02:23:24" 475 75 17
"2004-05-01 02:23:53" 475 75 20
"2004-05-01 02:25:21" 236 242 68
"2004-05-01 02:26:26" 236 501 12
"2004-05-01 02:26:45" 44 74 148
"2004-05-01 02:27:11" 68 308 42
"2004-05-01 02:29:37" 75 475 361
"2004-05-01 02:30:23" 75 475 55
"2004-05-01 02:32:08" 475 75 252
"2004-05-01 02:32:15" 19 538 7
"2004-05-01 02:33:33" 475 75 192
"2004-05-01 02:34:01" 19 538 19
"2004-05-01 02:34:19" 501 236 13
"2004-05-01 02:34:47" 539 368 60
"2004-05-01 02:35:07" 19 538 37
"2004-05-01 02:35:25" 19 538 8
"2004-05-01 02:35:29" 75 475 63
"2004-05-01 02:35:46" 19 538 33
"2004-05-01 02:36:05" 556 556 1
"2004-05-01 02:36:24" 75 475 148
"2004-05-01 02:36:30" 19 538 47
"2004-05-01 02:36:53" 19 538 29
"2004-05-01 02:37:08" 475 75 85
"2004-05-01 02:37:10" 19 538 16
"2004-05-01 02:37:43" 475 75 30
"2004-05-01 02:37:53" 542 542 1
"2004-05-01 02:38:04" 19 538 38
"2004-05-01 02:38:15" 75 475 265
"2004-05-01 02:38:29" 19 538 39
"2004-05-01 02:38:49" 19 538 15
"2004-05-01 02:39:32" 75 475 136
"2004-05-01 02:39:37" 475 75 70
"2004-05-01 02:39:43" 75 475 4
"2004-05-01 02:39:49" 19 538 107
"2004-05-01 02:39:53" 846 846 1
"2004-05-01 02:40:16" 75 475 60
"2004-05-01 02:40:40" 475 75 75
"2004-05-01 02:41:09" 475 75 10
"2004-05-01 02:42:18" 539 368 32
"2004-05-01 02:45:02" 475 75 55
"2004-05-01 02:47:55" 573 573 1
"2004-05-01 02:47:57" 38 313 3
"2004-05-01 02:58:38" 536 532 9
"2004-05-01 02:59:30" 532 536 20
"2004-05-01 02:59:41" 539 368 17
"2004-05-01 03:00:31" 191 536 9
"2004-05-01 03:00:46" 536 532 19
"2004-05-01 03:01:44" 532 536 76
"2004-05-01 03:02:55" 536 532 56
"2004-05-01 03:04:09" 532 536 43
"2004-05-01 03:04:50" 536 532 24
"2004-05-01 03:05:13" 536 191 56
"2004-05-01 03:05:32" 532 541 71
"2004-05-01 03:06:15" 532 536 153
"2004-05-01 03:09:00" 536 532 45
"2004-05-01 03:10:18" 191 536 87
"2004-05-01 03:10:20" 532 536 89
"2004-05-01 03:14:13" 282 34 610
"2004-05-01 03:15:26" 532 463 181
"2004-05-01 03:22:29" 368 542 29
"2004-05-01 03:24:23" 542 368 134
"2004-05-01 03:25:22" 9 177 147
"2004-05-01 03:26:05" 9 177 37
"2004-05-01 03:26:05" 41 355 37
"2004-05-01 03:26:10" 368 542 57
"2004-05-01 03:27:34" 501 236 30
"2004-05-01 03:30:02" 128 62 15
"2004-05-01 03:30:36" 513 440 24
"2004-05-01 03:35:09" 128 236 18
"2004-05-01 03:37:30" 522 273 336
"2004-05-01 03:37:55" 236 128 99
"2004-05-01 03:44:02" 97 352 21
"2004-05-01 03:46:25" 543 543 1
"2004-05-01 03:51:44" 97 542 26
"2004-05-01 03:52:38" 128 236 12
"2004-05-01 03:56:29" 144 398 421
"2004-05-01 03:56:37" 542 97 113
"2004-05-01 03:57:41" 97 542 56
"2004-05-01 03:58:45" 325 482 139
"2004-05-01 03:59:06" 97 542 31
"2004-05-01 03:59:26" 236 128 22
"2004-05-01 04:01:17" 542 97 138
"2004-05-01 04:02:29" 128 236 46
"2004-05-01 04:02:32" 542 543 78
"2004-05-01 04:02:34" 97 542 135
"2004-05-01 04:03:21" 128 97 65
"2004-05-01 04:03:31" 501 236 78
"2004-05-01 04:03:59" 542 97 40
"2004-05-01 04:04:01" 236 501 26
"2004-05-01 04:05:14" 97 542 91
"2004-05-01 04:05:57" 325 523 31
"2004-05-01 04:06:15" 501 236 161
"2004-05-01 04:06:25" 543 542 392
"2004-05-01 04:06:55" 145 119 57
"2004-05-01 04:07:14" 236 128 169
"2004-05-01 04:07:15" 325 482 97
"2004-05-01 04:07:22" 542 97 97
"2004-05-01 04:07:45" 236 501 9
"2004-05-01 04:08:23" 501 236 14
"2004-05-01 04:08:54" 542 543 180
"2004-05-01 04:09:02" 325 72 52
"2004-05-01 04:09:49" 97 542 15
"2004-05-01 04:10:35" 540 308 96
"2004-05-01 04:11:06" 542 97 176
"2004-05-01 04:11:29" 128 236 165
"2004-05-01 04:12:26" 543 542 282
"2004-05-01 04:12:28" 97 542 99
"2004-05-01 04:12:40" 236 501 10
"2004-05-01 04:13:38" 325 482 83
"2004-05-01 04:14:47" 542 543 250
"2004-05-01 04:15:03" 236 128 103
"2004-05-01 04:15:48" 119 144 25
"2004-05-01 04:16:08" 74 378 113
"2004-05-01 04:16:31" 542 97 114
"2004-05-01 04:17:12" 97 542 62
"2004-05-01 04:17:45" 325 97 155
"2004-05-01 04:17:57" 325 97 155
"2004-05-01 04:18:04" 325 97 155
"2004-05-01 04:18:29" 543 542 258
"2004-05-01 04:19:37" 97 325 79
"2004-05-01 04:20:43" 128 236 121
"2004-05-01 04:22:01" 74 527 42
"2004-05-01 04:24:46" 74 528 70
"2004-05-01 04:25:23" 74 544 52
"2004-05-01 04:26:36" 325 482 84
"2004-05-01 04:26:56" 542 97 210
"2004-05-01 04:27:07" 74 519 57
"2004-05-01 04:27:49" 325 97 253
"2004-05-01 04:29:17" 97 542 19
"2004-05-01 04:29:46" 74 541 138
"2004-05-01 04:29:59" 97 325 151
"2004-05-01 04:30:15" 542 97 80
"2004-05-01 04:31:56" 325 97 139
"2004-05-01 04:32:33" 549 549 1
"2004-05-01 04:33:48" 97 325 89
"2004-05-01 04:33:59" 542 97 47
"2004-05-01 04:35:04" 97 542 110
"2004-05-01 04:35:17" 325 97 220
"2004-05-01 04:35:58" 542 97 23
"2004-05-01 04:36:45" 97 325 34
"2004-05-01 04:36:51" 68 97 81
"2004-05-01 04:37:30" 97 542 30
"2004-05-01 04:37:36" 542 97 184
"2004-05-01 04:37:53" 97 68 52
"2004-05-01 04:38:05" 482 325 165
"2004-05-01 04:38:22" 325 97 139
"2004-05-01 04:38:29" 575 575 1
"2004-05-01 04:38:49" 97 542 92
"2004-05-01 04:39:03" 325 482 102
"2004-05-01 04:39:19" 97 325 79
"2004-05-01 04:41:07" 542 97 80
"2004-05-01 04:41:20" 325 97 232
"2004-05-01 04:42:38" 236 128 200
"2004-05-01 04:43:06" 97 542 244
"2004-05-01 04:43:59" 97 325 116
"2004-05-01 04:44:09" 68 97 197
"2004-05-01 04:44:17" 325 513 71
"2004-05-01 04:44:24" 325 513 84
"2004-05-01 04:44:46" 482 325 319
"2004-05-01 04:45:17" 97 68 59
"2004-05-01 04:45:43" 325 482 178
"2004-05-01 04:46:18" 542 97 169
"2004-05-01 04:46:48" 513 325 69
"2004-05-01 04:46:51" 325 97 221
"2004-05-01 04:46:53" 41 513 7
"2004-05-01 04:47:13" 325 513 36
"2004-05-01 04:47:16" 481 62 160
"2004-05-01 04:47:53" 97 542 138
"2004-05-01 04:48:07" 542 513 100
"2004-05-01 04:48:23" 513 325 66
"2004-05-01 04:48:38" 97 325 13
"2004-05-01 04:49:10" 513 542 126
"2004-05-01 04:49:44" 325 513 47
"2004-05-01 04:49:51" 542 97 120
"2004-05-01 04:50:40" 542 513 131
"2004-05-01 04:51:01" 325 97 238
"2004-05-01 04:51:49" 513 542 100
"2004-05-01 04:52:54" 97 542 23
"2004-05-01 04:53:21" 68 48 17
"2004-05-01 04:53:24" 325 61 156
"2004-05-01 04:53:48" 482 325 340
"2004-05-01 04:53:49" 97 325 157
"2004-05-01 04:54:36" 325 482 77
"2004-05-01 04:54:56" 68 61 38
"2004-05-01 04:55:55" 325 97 234
"2004-05-01 04:56:12" 542 61 123
"2004-05-01 04:57:11" 513 98 139
"2004-05-01 04:57:40" 542 97 55
"2004-05-01 04:57:55" 41 513 16
"2004-05-01 04:58:50" 325 109 54
"2004-05-01 04:59:20" 542 97 1
"2004-05-01 04:59:50" 482 325 247
"2004-05-01 05:00:31" 72 325 57
"2004-05-01 05:00:47" 513 545 16
"2004-05-01 05:01:27" 97 542 53
"2004-05-01 05:02:13" 97 542 23
"2004-05-01 05:02:16" 97 542 48
"2004-05-01 05:02:18" 97 542 48
"2004-05-01 05:02:18" 97 542 48
"2004-05-01 05:02:58" 542 97 114
"2004-05-01 05:02:59" 325 482 70
"2004-05-01 05:03:32" 325 72 9
"2004-05-01 05:04:11" 97 542 134
"2004-05-01 05:05:35" 542 97 59
"2004-05-01 05:06:23" 542 97 74
"2004-05-01 05:06:36" 72 325 3
"2004-05-01 05:06:48" 482 325 163
"2004-05-01 05:08:16" 325 97 349
"2004-05-01 05:08:52" 325 482 57
"2004-05-01 05:09:54" 97 542 148
"2004-05-01 05:10:31" 546 532 10
"2004-05-01 05:10:39" 97 325 150
"2004-05-01 05:11:49" 482 325 75
"2004-05-01 05:12:02" 546 542 19
"2004-05-01 05:12:41" 542 97 212
"2004-05-01 05:12:49" 325 97 147
"2004-05-01 05:13:14" 325 482 52
"2004-05-01 05:16:00" 546 454 92
"2004-05-01 05:18:09" 482 325 81
"2004-05-01 05:20:03" 325 482 53
"2004-05-01 05:20:03" 546 97 53
"2004-05-01 05:26:20" 482 325 119
"2004-05-01 05:27:20" 97 542 44
"2004-05-01 05:27:45" 97 325 49
"2004-05-01 05:31:30" 325 482 18
"2004-05-01 05:31:50" 325 97 22
"2004-05-01 05:32:46" 97 325 128
"2004-05-01 05:35:22" 547 311 95
"2004-05-01 05:35:45" 325 97 101
"2004-05-01 05:36:35" 97 325 135
"2004-05-01 05:40:08" 325 97 201
"2004-05-01 05:41:51" 97 325 84
"2004-05-01 05:42:58" 325 97 46
"2004-05-01 05:45:45" 482 325 121
"2004-05-01 05:46:06" 325 482 19
"2004-05-01 05:46:29" 548 548 1
"2004-05-01 06:00:14" 546 97 82
"2004-05-01 06:08:01" 325 542 45
"2004-05-01 06:08:26" 585 585 1
"2004-05-01 06:10:07" 542 325 136
"2004-05-01 06:10:59" 542 548 85
"2004-05-01 06:11:12" 325 542 45
"2004-05-01 06:11:48" 548 542 70
"2004-05-01 06:12:26" 542 325 5
"2004-05-01 06:13:49" 325 542 81
"2004-05-01 06:14:06" 542 548 218
"2004-05-01 06:14:58" 542 325 150
"2004-05-01 06:15:17" 325 542 24
"2004-05-01 06:18:46" 297 75 55
"2004-05-01 06:34:44" 325 549 25
"2004-05-01 06:37:49" 549 325 25
"2004-05-01 07:49:47" 62 481 9
"2004-05-01 10:24:26" 277 352 85
"2004-05-01 10:27:05" 432 379 11
"2004-05-01 11:30:25" 545 513 19
"2004-05-01 12:19:12" 321 84 2
"2004-05-01 12:19:27" 321 550 2
"2004-05-01 12:20:13" 321 203 3
"2004-05-01 12:20:28" 321 68 2
"2004-05-01 12:20:41" 321 119 2
"2004-05-01 12:23:01" 321 242 2
"2004-05-01 12:23:48" 321 491 2
"2004-05-01 12:24:28" 321 365 2
"2004-05-01 12:37:57" 44 74 234
"2004-05-01 12:41:10" 536 191 14
"2004-05-01 12:41:27" 289 536 21
"2004-05-01 12:41:35" 536 532 31
"2004-05-01 12:41:59" 536 289 5
"2004-05-01 12:42:30" 532 536 15
"2004-05-01 12:42:56" 536 532 51
"2004-05-01 12:43:19" 537 74 53
"2004-05-01 12:43:54" 532 536 29
"2004-05-01 12:44:29" 536 532 63
"2004-05-01 12:45:43" 398 308 63
"2004-05-01 12:50:08" 532 536 98
"2004-05-01 12:51:01" 537 536 22
"2004-05-01 12:54:04" 447 325 16
"2004-05-01 12:54:20" 536 532 17
"2004-05-01 12:55:34" 212 289 169
"2004-05-01 13:08:34" 415 329 47
"2004-05-01 13:09:28" 389 482 120
"2004-05-01 13:09:41" 389 456 35
"2004-05-01 13:14:53" 599 599 1
"2004-05-01 13:18:48" 451 32 5
"2004-05-01 13:24:07" 76 399 40
"2004-05-01 13:26:17" 76 258 70
"2004-05-01 13:32:28" 542 97 18
"2004-05-01 13:35:27" 41 76 109
"2004-05-01 13:39:13" 285 536 173
"2004-05-01 13:46:08" 536 285 42
"2004-05-01 13:46:45" 193 502 775
"2004-05-01 13:51:34" 509 389 13
"2004-05-01 13:52:54" 509 536 18
"2004-05-01 13:55:52" 41 542 9
"2004-05-01 14:00:35" 375 372 288
"2004-05-01 14:01:25" 536 509 8
"2004-05-01 14:02:22" 536 289 72
"2004-05-01 14:03:52" 474 32 232
"2004-05-01 14:04:23" 19 451 16
"2004-05-01 14:11:58" 509 536 108
"2004-05-01 14:13:18" 41 375 28
"2004-05-01 14:14:15" 509 536 38
"2004-05-01 14:18:20" 291 393 16
"2004-05-01 14:26:18" 551 224 49
"2004-05-01 14:28:20" 482 389 500
"2004-05-01 14:29:32" 551 306 68
"2004-05-01 14:29:36" 563 563 1
"2004-05-01 14:32:07" 551 545 73
"2004-05-01 14:33:30" 551 377 77
"2004-05-01 14:38:41" 36 73 265
"2004-05-01 14:39:21" 36 119 172
"2004-05-01 14:42:06" 19 538 5
"2004-05-01 14:43:27" 36 119 110
"2004-05-01 14:45:55" 36 119 37
"2004-05-01 14:46:14" 103 502 8
"2004-05-01 14:47:56" 103 538 46
"2004-05-01 14:49:46" 36 119 131
"2004-05-01 14:51:35" 36 119 61
"2004-05-01 14:52:23" 103 466 44
"2004-05-01 14:55:51" 552 236 212
"2004-05-01 14:56:39" 9 76 251
"2004-05-01 14:59:53" 554 554 1
"2004-05-01 15:00:19" 103 358 45
"2004-05-01 15:00:28" 289 536 33
"2004-05-01 15:00:44" 103 168 2
"2004-05-01 15:02:12" 103 365 87
"2004-05-01 15:04:10" 321 119 36
"2004-05-01 15:04:24" 321 68 40
"2004-05-01 15:09:14" 553 553 1
"2004-05-01 15:11:28" 51 553 2
"2004-05-01 15:12:06" 103 553 2
"2004-05-01 15:13:26" 885 885 1
"2004-05-01 15:13:47" 103 554 7
"2004-05-01 15:15:47" 103 62 26
"2004-05-01 15:16:34" 447 119 343
"2004-05-01 15:16:34" 465 398 343
"2004-05-01 15:17:04" 103 465 60
"2004-05-01 15:22:39" 204 456 150
"2004-05-01 15:25:22" 204 432 152
"2004-05-01 15:26:59" 103 549 28
"2004-05-01 15:27:52" 447 119 186
"2004-05-01 15:40:13" 97 542 9
"2004-05-01 15:42:27" 423 294 21
"2004-05-01 15:42:52" 423 454 25
"2004-05-01 15:43:09" 103 62 16
"2004-05-01 15:49:10" 447 119 4
"2004-05-01 15:51:45" 9 543 13
"2004-05-01 15:51:59" 9 543 23
"2004-05-01 15:52:40" 103 62 11
"2004-05-01 15:52:47" 509 97 14
"2004-05-01 15:52:58" 97 509 19
"2004-05-01 15:57:54" 321 68 4
"2004-05-01 16:03:21" 509 454 27
"2004-05-01 16:03:34" 509 302 22
"2004-05-01 16:04:09" 321 68 33
"2004-05-01 16:04:54" 555 509 27
"2004-05-01 16:16:12" 509 302 21
"2004-05-01 16:20:59" 509 302 61
"2004-05-01 16:21:16" 51 528 2
"2004-05-01 16:23:49" 119 302 52
"2004-05-01 16:25:56" 51 215 20
"2004-05-01 16:26:12" 302 119 176
"2004-05-01 16:28:06" 204 540 23
"2004-05-01 16:30:10" 456 294 14
"2004-05-01 16:34:01" 103 168 36
"2004-05-01 16:35:07" 119 302 272
"2004-05-01 16:35:45" 509 302 47
"2004-05-01 16:37:09" 456 175 17
"2004-05-01 16:38:23" 540 308 101
"2004-05-01 16:41:30" 456 553 302
"2004-05-01 16:41:58" 379 74 15
"2004-05-01 16:42:21" 379 482 83
"2004-05-01 16:44:00" 103 61 11
"2004-05-01 16:44:30" 308 540 173
"2004-05-01 16:44:57" 236 509 20
"2004-05-01 16:47:01" 62 554 12
"2004-05-01 16:47:44" 103 500 9
"2004-05-01 16:47:59" 509 236 20
"2004-05-01 16:48:54" 509 272 6
"2004-05-01 16:49:01" 540 308 132
"2004-05-01 16:50:13" 103 128 79
"2004-05-01 16:50:14" 62 285 25
"2004-05-01 16:52:06" 302 119 129
"2004-05-01 16:52:42" 61 325 145
"2004-05-01 16:53:12" 509 302 93
"2004-05-01 16:53:26" 119 302 195
"2004-05-01 16:53:39" 61 68 62
"2004-05-01 16:54:21" 103 556 9
"2004-05-01 16:54:31" 61 542 130
"2004-05-01 16:55:39" 509 302 48
"2004-05-01 16:55:55" 398 509 63
"2004-05-01 16:56:24" 204 456 133
"2004-05-01 16:57:20" 509 236 12
"2004-05-01 16:58:13" 509 302 38
"2004-05-01 16:58:45" 509 236 34
"2004-05-01 16:58:48" 509 236 34
"2004-05-01 16:59:59" 302 509 87
"2004-05-01 17:00:25" 204 482 17
"2004-05-01 17:00:35" 509 236 22
"2004-05-01 17:01:15" 325 549 32
"2004-05-01 17:01:16" 509 302 100
"2004-05-01 17:02:04" 509 302 35
"2004-05-01 17:03:08" 204 482 86
"2004-05-01 17:05:02" 204 62 73
"2004-05-01 17:05:19" 532 364 12
"2004-05-01 17:06:03" 557 557 1
"2004-05-01 17:06:24" 204 482 83
"2004-05-01 17:07:13" 204 62 14
"2004-05-01 17:07:31" 308 540 31
"2004-05-01 17:07:56" 549 325 25
"2004-05-01 17:10:28" 325 549 26
"2004-05-01 17:11:01" 204 482 141
"2004-05-01 17:14:24" 204 482 67
"2004-05-01 17:19:48" 204 482 100
"2004-05-01 17:26:45" 258 76 1117
"2004-05-01 17:28:33" 204 482 46
"2004-05-01 17:32:05" 321 365 55
"2004-05-01 17:32:07" 204 482 30
"2004-05-01 17:38:34" 557 527 77
"2004-05-01 17:39:03" 97 289 174
"2004-05-01 17:40:44" 549 325 21
"2004-05-01 17:42:51" 535 513 4
"2004-05-01 17:48:15" 74 379 38
"2004-05-01 18:00:44" 557 302 80
"2004-05-01 18:01:43" 302 557 104
"2004-05-01 18:04:08" 557 302 43
"2004-05-01 18:06:20" 302 557 96
"2004-05-01 18:07:36" 557 302 26
"2004-05-01 18:07:43" 103 365 164
"2004-05-01 18:09:06" 27 414 2798
"2004-05-01 18:09:29" 193 355 185
"2004-05-01 18:11:46" 302 557 96
"2004-05-01 18:12:06" 379 74 247
"2004-05-01 18:13:04" 103 365 116
"2004-05-01 18:13:42" 103 393 32
"2004-05-01 18:13:46" 393 291 44
"2004-05-01 18:15:29" 103 393 51
"2004-05-01 18:16:01" 294 456 75
"2004-05-01 18:16:34" 62 554 10
"2004-05-01 18:16:45" 557 302 209
"2004-05-01 18:18:12" 481 479 50
"2004-05-01 18:20:04" 302 557 234
"2004-05-01 18:25:46" 557 302 184
"2004-05-01 18:30:39" 302 557 254
"2004-05-01 18:32:11" 355 193 399
"2004-05-01 18:35:19" 260 241 236
"2004-05-01 18:37:29" 557 302 333
"2004-05-01 18:38:41" 214 302 142
"2004-05-01 18:39:38" 103 365 67
"2004-05-01 18:40:46" 393 54 63
"2004-05-01 18:41:09" 103 393 13
"2004-05-01 18:42:58" 302 557 403
"2004-05-01 18:44:12" 302 214 92
"2004-05-01 18:44:31" 95 393 16
"2004-05-01 18:49:53" 302 558 12
"2004-05-01 18:50:14" 128 236 70
"2004-05-01 18:51:36" 36 73 261
"2004-05-01 18:52:34" 103 128 238
"2004-05-01 18:54:23" 68 61 92
"2004-05-01 18:55:35" 557 302 461
"2004-05-01 19:02:23" 302 557 650
"2004-05-01 19:05:32" 1 477 63
"2004-05-01 19:06:19" 302 138 152
"2004-05-01 19:06:25" 36 73 132
"2004-05-01 19:06:57" 36 73 45
"2004-05-01 19:07:41" 36 3 85
"2004-05-01 19:07:45" 302 74 119
"2004-05-01 19:10:08" 557 302 236
"2004-05-01 19:10:52" 204 482 105
"2004-05-01 19:12:05" 103 128 108
"2004-05-01 19:13:35" 316 355 1000
"2004-05-01 19:15:32" 325 549 71
"2004-05-01 19:16:35" 389 509 52
"2004-05-01 19:18:00" 325 542 110
"2004-05-01 19:18:13" 389 559 10
"2004-05-01 19:20:11" 1 302 150
"2004-05-01 19:20:36" 325 548 100
"2004-05-01 19:22:03" 325 560 71
"2004-05-01 19:23:07" 465 398 184
"2004-05-01 19:23:09" 302 557 784
"2004-05-01 19:23:24" 560 325 58
"2004-05-01 19:24:27" 447 119 11
"2004-05-01 19:25:30" 36 3 92
"2004-05-01 19:28:55" 355 316 860
"2004-05-01 19:30:27" 1 302 154
"2004-05-01 19:32:51" 193 355 318
"2004-05-01 19:34:06" 316 355 109
"2004-05-01 19:35:45" 302 557 96
"2004-05-01 19:37:20" 557 302 494
"2004-05-01 19:40:28" 553 456 234
"2004-05-01 19:40:45" 553 51 3
"2004-05-01 19:47:10" 557 302 467
"2004-05-01 19:49:20" 355 316 237
"2004-05-01 19:49:41" 302 557 85
"2004-05-01 19:49:48" 242 236 8
"2004-05-01 19:52:21" 316 355 387
"2004-05-01 19:56:30" 567 567 1
"2004-05-01 19:58:49" 19 233 19
"2004-05-01 19:59:45" 19 65 8
"2004-05-01 20:00:41" 527 32 175
"2004-05-01 20:04:13" 527 74 116
"2004-05-01 20:04:30" 316 355 23
"2004-05-01 20:05:55" 527 554 8
"2004-05-01 20:06:13" 316 355 201
"2004-05-01 20:06:25" 554 527 14
"2004-05-01 20:09:38" 252 6 18
"2004-05-01 20:11:07" 41 460 101
"2004-05-01 20:17:34" 204 242 20
"2004-05-01 20:26:52" 144 398 722
"2004-05-01 20:33:14" 74 302 141
"2004-05-01 20:34:40" 74 527 156
"2004-05-01 20:36:05" 527 74 10
"2004-05-01 20:36:27" 209 527 28
"2004-05-01 20:36:44" 41 527 28
"2004-05-01 20:36:50" 527 209 9
"2004-05-01 20:45:53" 542 325 13
"2004-05-01 20:46:39" 542 548 7
"2004-05-01 20:52:19" 900 900 1
"2004-05-01 20:56:38" 41 527 25
"2004-05-01 21:00:15" 540 308 203
"2004-05-01 21:02:12" 41 527 19
"2004-05-01 21:10:13" 97 325 7
"2004-05-01 21:11:39" 252 97 9
"2004-05-01 21:11:57" 97 252 6
"2004-05-01 21:15:03" 562 562 1
"2004-05-01 21:15:41" 474 32 599
"2004-05-01 21:18:07" 97 252 89
"2004-05-01 21:20:18" 97 252 7
"2004-05-01 21:26:43" 481 252 12
"2004-05-01 21:30:58" 389 482 159
"2004-05-01 21:31:41" 302 74 192
"2004-05-01 21:33:05" 252 481 79
"2004-05-01 21:36:26" 103 175 56
"2004-05-01 21:37:06" 103 513 4
"2004-05-01 21:38:54" 103 128 102
"2004-05-01 21:41:05" 561 561 1
"2004-05-01 21:44:43" 266 97 12
"2004-05-01 21:44:46" 41 561 2
"2004-05-01 21:50:54" 474 74 135
"2004-05-01 21:52:29" 214 302 220
"2004-05-01 21:52:29" 481 252 220
"2004-05-01 21:54:31" 97 266 10
"2004-05-01 21:55:15" 325 97 33
"2004-05-01 21:56:40" 97 325 71
"2004-05-01 21:57:46" 252 481 41
"2004-05-01 21:58:44" 283 144 100
"2004-05-01 22:00:09" 193 389 24
"2004-05-01 22:01:25" 389 193 48
"2004-05-01 22:01:40" 525 211 14
"2004-05-01 22:03:23" 525 214 62
"2004-05-01 22:03:55" 525 93 9
"2004-05-01 22:05:44" 481 252 63
"2004-05-01 22:06:07" 481 252 39
"2004-05-01 22:07:28" 51 561 2
"2004-05-01 22:11:29" 193 389 105
"2004-05-01 22:11:46" 252 481 18
"2004-05-01 22:15:45" 701 701 1
"2004-05-01 22:18:44" 549 325 21
"2004-05-01 22:22:35" 549 325 34
"2004-05-01 22:26:54" 367 393 46
"2004-05-01 22:34:59" 283 375 4
"2004-05-01 22:35:32" 283 515 3
"2004-05-01 22:39:19" 51 39 2
"2004-05-01 22:56:51" 286 549 65
"2004-05-01 23:00:11" 549 286 111
"2004-05-01 23:00:22" 103 175 131
"2004-05-01 23:02:13" 103 525 52
"2004-05-01 23:04:33" 214 525 120
"2004-05-01 23:05:10" 103 128 274
"2004-05-01 23:10:44" 325 549 45
"2004-05-01 23:14:47" 214 500 26
"2004-05-01 23:15:50" 325 553 41
"2004-05-01 23:16:23" 456 553 267
"2004-05-01 23:17:32" 204 456 320
"2004-05-01 23:17:52" 456 527 102
"2004-05-01 23:30:34" 555 562 23
"2004-05-01 23:33:44" 465 456 309
"2004-05-01 23:34:27" 400 144 297
"2004-05-01 23:34:37" 297 263 976
"2004-05-01 23:37:33" 465 456 111
"2004-05-01 23:39:28" 456 252 24
"2004-05-01 23:39:41" 465 456 167
"2004-05-01 23:42:07" 252 456 80
"2004-05-01 23:42:40" 465 456 160
"2004-05-01 23:44:03" 456 252 223
"2004-05-01 23:46:48" 1063 1063 1
"2004-05-01 23:47:03" 252 456 94
"2004-05-01 23:47:57" 465 456 95
"2004-05-01 23:48:47" 456 252 154
"2004-05-01 23:49:51" 252 456 95
"2004-05-01 23:51:02" 357 134 18
"2004-05-01 23:51:39" 456 252 91
"2004-05-01 23:51:47" 465 456 52
"2004-05-01 23:54:05" 252 456 11
"2004-05-01 23:54:42" 574 574 1
"2004-05-01 23:56:45" 465 456 219
"2004-05-01 23:58:59" 400 428 542
"2004-05-01 23:59:16" 103 168 23
"2004-05-02 00:00:15" 103 134 52
"2004-05-02 00:02:01" 456 27 70
"2004-05-02 00:02:08" 465 398 234
"2004-05-02 00:05:18" 465 456 182
"2004-05-02 00:05:42" 456 538 98
"2004-05-02 00:05:46" 400 429 394
"2004-05-02 00:05:55" 389 193 90
"2004-05-02 00:06:39" 389 252 179
"2004-05-02 00:06:46" 357 134 70
"2004-05-02 00:07:31" 465 398 226
"2004-05-02 00:07:32" 398 456 92
"2004-05-02 00:08:26" 465 456 130
"2004-05-02 00:10:07" 357 538 19
"2004-05-02 00:11:31" 398 456 64
"2004-05-02 00:14:05" 465 398 387
"2004-05-02 00:15:30" 389 252 65
"2004-05-02 00:17:01" 465 456 458
"2004-05-02 00:20:36" 564 564 1
"2004-05-02 00:21:42" 465 398 326
"2004-05-02 00:27:04" 389 252 89
"2004-05-02 00:27:18" 389 252 5
"2004-05-02 00:27:52" 481 252 34
"2004-05-02 00:28:41" 252 481 7
"2004-05-02 00:29:28" 389 252 89
"2004-05-02 00:29:59" 38 148 9
"2004-05-02 00:30:27" 38 177 8
"2004-05-02 00:30:49" 38 177 33
"2004-05-02 00:31:20" 953 953 1
"2004-05-02 00:31:28" 398 394 65
"2004-05-02 00:32:18" 571 571 1
"2004-05-02 00:32:51" 465 398 214
"2004-05-02 00:33:56" 563 239 131
"2004-05-02 00:34:51" 447 119 29
"2004-05-02 00:34:54" 38 168 2
"2004-05-02 00:35:36" 38 393 2
"2004-05-02 00:36:54" 38 233 2
"2004-05-02 00:41:07" 103 168 130
"2004-05-02 00:43:25" 465 398 371
"2004-05-02 00:44:33" 214 437 14
"2004-05-02 00:47:27" 398 175 2
"2004-05-02 00:49:59" 214 564 27
"2004-05-02 00:52:03" 465 456 575
"2004-05-02 00:52:18" 260 283 145
"2004-05-02 00:52:36" 525 214 93
"2004-05-02 00:57:39" 494 325 19
"2004-05-02 00:58:41" 494 389 4
"2004-05-02 00:59:32" 400 286 213
"2004-05-02 00:59:44" 51 465 2
"2004-05-02 01:04:08" 539 396 44
"2004-05-02 01:08:06" 483 127 544
"2004-05-02 01:08:41" 561 51 27
"2004-05-02 01:10:16" 566 566 1
"2004-05-02 01:10:30" 465 456 221
"2004-05-02 01:10:31" 41 353 12
"2004-05-02 01:14:09" 569 569 1
"2004-05-02 01:15:40" 523 565 15
"2004-05-02 01:16:02" 561 51 309
"2004-05-02 01:18:02" 447 119 52
"2004-05-02 01:19:48" 447 119 7
"2004-05-02 01:22:34" 456 144 50
"2004-05-02 01:22:44" 119 168 39
"2004-05-02 01:24:05" 465 456 338
"2004-05-02 01:25:22" 465 398 209
"2004-05-02 01:29:11" 561 51 266
"2004-05-02 01:30:18" 465 398 356
"2004-05-02 01:32:52" 465 456 232
"2004-05-02 01:34:27" 176 270 17
"2004-05-02 01:34:38" 41 566 69
"2004-05-02 01:37:49" 41 460 35
"2004-05-02 01:38:17" 465 398 218
"2004-05-02 01:38:22" 41 270 10
"2004-05-02 01:39:31" 400 396 97
"2004-05-02 01:39:53" 561 51 130
"2004-05-02 01:43:59" 876 876 1
"2004-05-02 01:44:00" 567 260 29
"2004-05-02 01:45:51" 168 119 20
"2004-05-02 01:46:18" 567 460 29
"2004-05-02 01:46:52" 103 168 146
"2004-05-02 01:47:07" 568 370 28
"2004-05-02 01:49:41" 297 481 11
"2004-05-02 01:50:23" 277 252 25
"2004-05-02 01:50:26" 41 389 24
"2004-05-02 01:54:07" 465 398 347
"2004-05-02 01:57:46" 454 181 67
"2004-05-02 02:00:34" 277 252 52
"2004-05-02 02:01:49" 1724 1724 1
"2004-05-02 02:02:37" 41 389 70
"2004-05-02 02:04:06" 252 389 136
"2004-05-02 02:04:36" 103 168 25
"2004-05-02 02:06:28" 62 454 36
"2004-05-02 02:09:26" 313 127 21
"2004-05-02 02:09:37" 19 566 2
"2004-05-02 02:09:55" 19 566 30
"2004-05-02 02:10:45" 19 566 49
"2004-05-02 02:11:14" 539 454 43
"2004-05-02 02:12:27" 62 454 43
"2004-05-02 02:14:37" 539 454 36
"2004-05-02 02:15:46" 539 536 14
"2004-05-02 02:18:18" 465 398 117
"2004-05-02 02:19:03" 41 481 9
"2004-05-02 02:20:27" 9 527 63
"2004-05-02 02:20:41" 9 177 52
"2004-05-02 02:20:46" 539 454 20
"2004-05-02 02:20:57" 9 177 89
"2004-05-02 02:21:12" 9 389 19
"2004-05-02 02:21:59" 465 398 207
"2004-05-02 02:22:16" 9 569 143
"2004-05-02 02:22:23" 9 566 3
"2004-05-02 02:23:12" 370 568 48
"2004-05-02 02:23:23" 389 252 23
"2004-05-02 02:23:50" 398 465 60
"2004-05-02 02:24:25" 220 308 368
"2004-05-02 02:24:31" 220 308 368
"2004-05-02 02:26:43" 539 454 6
"2004-05-02 02:28:30" 517 481 84
"2004-05-02 02:28:50" 41 389 9
"2004-05-02 02:29:05" 538 438 54
"2004-05-02 02:29:44" 536 532 15
"2004-05-02 02:30:23" 517 438 325
"2004-05-02 02:31:51" 517 540 52
"2004-05-02 02:32:27" 532 536 51
"2004-05-02 02:32:47" 536 532 8
"2004-05-02 02:33:22" 75 97 17
"2004-05-02 02:34:47" 532 536 8
"2004-05-02 02:35:08" 83 536 45
"2004-05-02 02:36:14" 277 567 5
"2004-05-02 02:36:28" 236 128 69
"2004-05-02 02:37:52" 252 389 36
"2004-05-02 02:38:16" 83 386 167
"2004-05-02 02:38:35" 75 475 28
"2004-05-02 02:39:03" 538 570 22
"2004-05-02 02:39:06" 83 536 231
"2004-05-02 02:43:02" 128 236 204
"2004-05-02 02:44:13" 422 536 255
"2004-05-02 02:44:38" 193 389 320
"2004-05-02 02:52:50" 236 128 286
"2004-05-02 02:55:27" 193 368 156
"2004-05-02 02:57:52" 119 538 214
"2004-05-02 02:58:34" 308 220 432
"2004-05-02 02:59:04" 128 236 164
"2004-05-02 02:59:41" 363 454 124
"2004-05-02 02:59:51" 363 454 124
"2004-05-02 02:59:54" 363 454 124
"2004-05-02 03:00:09" 495 540 11
"2004-05-02 03:03:10" 204 482 17
"2004-05-02 03:04:08" 404 6 169
"2004-05-02 03:04:26" 193 368 658
"2004-05-02 03:15:21" 422 536 144
"2004-05-02 03:16:56" 336 368 500
"2004-05-02 03:17:10" 540 495 24
"2004-05-02 03:20:47" 236 128 188
"2004-05-02 03:20:54" 336 368 103
"2004-05-02 03:21:37" 48 538 19
"2004-05-02 03:22:07" 48 538 19
"2004-05-02 03:22:20" 538 540 19
"2004-05-02 03:22:29" 540 538 14
"2004-05-02 03:22:34" 538 48 4
"2004-05-02 03:22:41" 538 540 6
"2004-05-02 03:23:06" 540 538 19
"2004-05-02 03:23:51" 48 538 88
"2004-05-02 03:23:51" 538 540 88
"2004-05-02 03:24:16" 538 48 44
"2004-05-02 03:24:27" 454 363 41
"2004-05-02 03:24:52" 540 538 96
"2004-05-02 03:25:10" 355 316 459
"2004-05-02 03:25:20" 321 365 45
"2004-05-02 03:25:30" 538 540 21
"2004-05-02 03:25:47" 540 538 4
"2004-05-02 03:25:55" 48 538 40
"2004-05-02 03:26:06" 289 97 361
"2004-05-02 03:26:09" 355 316 131
"2004-05-02 03:26:36" 321 454 101
"2004-05-02 03:26:43" 538 48 66
"2004-05-02 03:27:17" 355 316 367
"2004-05-02 03:27:37" 538 540 112
"2004-05-02 03:28:27" 540 538 54
"2004-05-02 03:28:32" 538 289 5
"2004-05-02 03:28:53" 538 540 59
"2004-05-02 03:29:15" 289 538 14
"2004-05-02 03:29:29" 538 48 124
"2004-05-02 03:29:39" 48 371 18
"2004-05-02 03:29:51" 538 289 41
"2004-05-02 03:29:55" 540 538 17
"2004-05-02 03:30:29" 336 368 51
"2004-05-02 03:30:35" 321 454 74
"2004-05-02 03:30:49" 538 540 106
"2004-05-02 03:31:07" 538 48 26
"2004-05-02 03:31:10" 289 538 95
"2004-05-02 03:31:38" 48 538 112
"2004-05-02 03:32:06" 540 538 39
"2004-05-02 03:32:09" 321 538 24
"2004-05-02 03:32:27" 538 289 36
"2004-05-02 03:32:44" 321 454 51
"2004-05-02 03:32:57" 538 48 81
"2004-05-02 03:33:16" 128 236 62
"2004-05-02 03:34:17" 289 538 91
"2004-05-02 03:34:48" 48 538 141
"2004-05-02 03:35:01" 538 289 109
"2004-05-02 03:35:21" 538 48 24
"2004-05-02 03:35:28" 321 538 42
"2004-05-02 03:35:36" 289 538 13
"2004-05-02 03:35:44" 48 538 59
"2004-05-02 03:35:48" 321 454 38
"2004-05-02 03:35:52" 538 289 14
"2004-05-02 03:36:28" 321 270 2
"2004-05-02 03:36:50" 48 538 112
"2004-05-02 03:37:05" 321 454 95
"2004-05-02 03:37:28" 538 48 87
"2004-05-02 03:38:29" 538 48 103
"2004-05-02 03:39:21" 336 368 8
"2004-05-02 03:39:36" 289 538 53
"2004-05-02 03:40:38" 48 538 39
"2004-05-02 03:40:57" 308 352 29
"2004-05-02 03:41:40" 48 538 84
"2004-05-02 03:42:18" 308 454 25
"2004-05-02 03:43:37" 355 193 723
"2004-05-02 03:44:22" 538 48 42
"2004-05-02 03:44:23" 454 308 47
"2004-05-02 03:46:23" 336 294 64
"2004-05-02 03:47:00" 308 454 52
"2004-05-02 03:47:15" 538 48 63
"2004-05-02 03:47:28" 38 128 2
"2004-05-02 03:47:52" 308 540 127
"2004-05-02 03:48:53" 38 270 2
"2004-05-02 03:49:03" 204 336 91
"2004-05-02 03:49:58" 454 308 99
"2004-05-02 03:52:07" 204 336 26
"2004-05-02 03:52:53" 144 283 291
"2004-05-02 03:52:58" 48 538 77
"2004-05-02 03:53:31" 48 538 95
"2004-05-02 03:54:11" 538 48 43
"2004-05-02 03:54:36" 538 48 59
"2004-05-02 03:55:11" 48 538 47
"2004-05-02 03:55:57" 538 48 68
"2004-05-02 03:56:00" 48 538 73
"2004-05-02 03:57:03" 538 48 5
"2004-05-02 03:59:09" 144 456 726
"2004-05-02 04:01:19" 48 538 57
"2004-05-02 04:01:34" 74 459 5
"2004-05-02 04:01:45" 9 127 167
"2004-05-02 04:02:23" 193 355 397
"2004-05-02 04:02:26" 538 48 92
"2004-05-02 04:02:57" 193 355 36
"2004-05-02 04:03:39" 48 538 54
"2004-05-02 04:05:10" 538 48 81
"2004-05-02 04:05:28" 73 393 140
"2004-05-02 04:05:39" 144 48 178
"2004-05-02 04:06:40" 308 336 34
"2004-05-02 04:07:28" 48 538 72
"2004-05-02 04:07:48" 144 48 155
"2004-05-02 04:08:26" 73 454 343
"2004-05-02 04:11:12" 144 48 71
"2004-05-02 04:13:08" 336 308 51
"2004-05-02 04:14:52" 308 336 85
"2004-05-02 04:16:22" 144 48 414
"2004-05-02 04:18:23" 73 343 1021
"2004-05-02 04:18:23" 392 228 1021
"2004-05-02 04:18:24" 48 144 86
"2004-05-02 04:19:31" 144 48 114
"2004-05-02 04:19:53" 73 452 22
"2004-05-02 04:23:05" 392 127 82
"2004-05-02 04:23:30" 336 536 38
"2004-05-02 04:23:51" 103 144 69
"2004-05-02 04:24:24" 308 97 21
"2004-05-02 04:24:51" 97 308 9
"2004-05-02 04:25:49" 392 538 70
"2004-05-02 04:26:03" 38 128 13
"2004-05-02 04:36:18" 38 378 2
"2004-05-02 04:37:45" 103 378 41
"2004-05-02 04:40:38" 355 316 778
"2004-05-02 04:42:24" 103 396 18
"2004-05-02 04:42:51" 571 128 10
"2004-05-02 04:44:39" 282 456 464
"2004-05-02 04:45:05" 571 128 25
"2004-05-02 04:47:09" 103 270 12
"2004-05-02 04:48:35" 571 128 47
"2004-05-02 04:49:19" 571 128 46
"2004-05-02 04:49:43" 400 454 81
"2004-05-02 04:53:28" 571 128 109
"2004-05-02 04:57:14" 571 260 8
"2004-05-02 04:59:49" 571 128 59
"2004-05-02 05:00:14" 571 128 44
"2004-05-02 05:04:05" 128 571 90
"2004-05-02 05:05:01" 571 128 27
"2004-05-02 05:15:05" 128 571 31
"2004-05-02 05:15:23" 440 460 196
"2004-05-02 05:18:02" 172 392 112
"2004-05-02 05:19:24" 128 571 30
"2004-05-02 05:19:35" 571 128 45
"2004-05-02 05:20:01" 571 128 56
"2004-05-02 05:20:28" 571 128 29
"2004-05-02 05:26:17" 571 128 44
"2004-05-02 05:30:49" 128 571 98
"2004-05-02 05:31:02" 128 571 3
"2004-05-02 05:37:36" 546 454 113
"2004-05-02 05:39:52" 405 456 9
"2004-05-02 05:42:59" 189 144 797
"2004-05-02 05:53:14" 481 348 22
"2004-05-02 05:55:28" 546 454 223
"2004-05-02 05:58:06" 546 572 329
"2004-05-02 05:59:06" 481 252 19
"2004-05-02 06:05:06" 252 481 16
"2004-05-02 06:18:51" 62 60 59
"2004-05-02 06:26:10" 6 566 129
"2004-05-02 08:29:18" 214 525 172
"2004-05-02 10:11:21" 536 336 137
"2004-05-02 11:39:05" 456 396 50
"2004-05-02 11:48:34" 9 144 23
"2004-05-02 11:50:31" 551 224 294
"2004-05-02 11:59:37" 551 83 318
"2004-05-02 12:07:22" 204 571 11
"2004-05-02 12:14:37" 363 454 65
"2004-05-02 12:20:42" 83 536 141
"2004-05-02 12:36:01" 475 75 26
"2004-05-02 12:36:36" 289 319 65
"2004-05-02 12:42:42" 27 456 27
"2004-05-02 12:43:46" 316 355 477
"2004-05-02 12:49:34" 316 355 370
"2004-05-02 12:51:36" 27 414 2309
"2004-05-02 12:54:58" 316 355 694
"2004-05-02 13:03:41" 355 316 480
"2004-05-02 13:05:07" 355 316 187
"2004-05-02 13:09:49" 317 308 96
"2004-05-02 13:12:43" 355 316 889
"2004-05-02 13:17:41" 316 355 60
"2004-05-02 13:20:53" 316 355 456
"2004-05-02 13:21:19" 355 193 332
"2004-05-02 13:21:52" 355 316 60
"2004-05-02 13:22:29" 355 316 130
"2004-05-02 13:23:18" 316 355 189
"2004-05-02 13:26:40" 316 355 619
"2004-05-02 13:32:13" 321 454 22
"2004-05-02 13:32:53" 308 549 51
"2004-05-02 13:33:25" 580 580 1
"2004-05-02 13:33:50" 289 449 146
"2004-05-02 13:34:18" 321 449 3
"2004-05-02 13:38:37" 316 308 18
"2004-05-02 13:46:34" 355 316 155
"2004-05-02 13:46:50" 316 102 17
"2004-05-02 13:47:41" 355 316 230
"2004-05-02 13:48:19" 355 102 71
"2004-05-02 13:49:51" 316 355 472
"2004-05-02 13:51:24" 355 316 124
"2004-05-02 13:52:00" 316 355 324
"2004-05-02 13:58:02" 540 308 200
"2004-05-02 13:59:26" 540 571 30
"2004-05-02 14:03:02" 449 289 210
"2004-05-02 14:03:39" 456 449 82
"2004-05-02 14:04:07" 551 319 312
"2004-05-02 14:04:21" 321 449 92
"2004-05-02 14:04:29" 449 456 57
"2004-05-02 14:05:31" 456 449 148
"2004-05-02 14:09:13" 551 456 335
"2004-05-02 14:12:14" 365 540 103
"2004-05-02 14:12:19" 551 456 155
"2004-05-02 14:14:12" 540 365 88
"2004-05-02 14:16:17" 551 147 274
"2004-05-02 14:17:31" 844 844 1
"2004-05-02 14:19:37" 365 540 24
"2004-05-02 14:19:41" 551 456 308
"2004-05-02 14:22:05" 540 365 172
"2004-05-02 14:24:16" 199 536 300
"2004-05-02 14:27:12" 365 540 55
"2004-05-02 14:28:21" 277 73 10
"2004-05-02 14:29:01" 277 172 187
"2004-05-02 14:31:34" 540 365 38
"2004-05-02 14:33:23" 277 73 111
"2004-05-02 14:34:03" 193 355 721
"2004-05-02 14:37:16" 365 540 156
"2004-05-02 14:40:25" 540 365 51
"2004-05-02 14:43:22" 652 652 1
"2004-05-02 14:46:40" 365 540 107
"2004-05-02 14:48:00" 289 449 72
"2004-05-02 14:52:03" 8 32 27
"2004-05-02 14:58:50" 32 8 24
"2004-05-02 15:00:06" 525 214 122
"2004-05-02 15:00:20" 8 32 148
"2004-05-02 15:03:57" 517 252 214
"2004-05-02 15:05:34" 266 97 60
"2004-05-02 15:06:18" 289 365 76
"2004-05-02 15:17:17" 365 289 90
"2004-05-02 15:17:59" 283 144 321
"2004-05-02 15:18:04" 289 365 10
"2004-05-02 15:33:40" 70 573 46
"2004-05-02 15:36:12" 9 97 23
"2004-05-02 15:39:44" 41 567 50
"2004-05-02 15:41:40" 325 559 146
"2004-05-02 15:43:25" 41 567 61
"2004-05-02 15:48:52" 204 567 45
"2004-05-02 15:53:53" 308 316 56
"2004-05-02 15:54:44" 389 252 59
"2004-05-02 15:56:00" 389 193 177
"2004-05-02 15:57:34" 32 8 60
"2004-05-02 15:59:38" 1096 1096 1
"2004-05-02 16:00:44" 32 8 32
"2004-05-02 16:01:00" 233 193 11
"2004-05-02 16:01:16" 233 481 29
"2004-05-02 16:01:51" 204 567 109
"2004-05-02 16:06:58" 574 6 388
"2004-05-02 16:07:05" 41 389 134
"2004-05-02 16:10:06" 212 119 187
"2004-05-02 16:13:14" 1345 1345 1
"2004-05-02 16:14:59" 456 355 23
"2004-05-02 16:15:28" 266 449 49
"2004-05-02 16:21:11" 236 128 390
"2004-05-02 16:25:01" 619 619 1
"2004-05-02 16:33:06" 6 404 585
"2004-05-02 16:34:30" 302 449 11
"2004-05-02 16:34:59" 6 515 8
"2004-05-02 16:37:10" 6 122 8
"2004-05-02 16:39:14" 297 75 119
"2004-05-02 16:43:17" 128 236 389
"2004-05-02 16:50:44" 38 128 3
"2004-05-02 16:51:29" 38 502 2
"2004-05-02 16:52:35" 212 6 54
"2004-05-02 16:58:52" 38 128 9
"2004-05-02 17:00:00" 38 128 50
"2004-05-02 17:02:47" 212 6 24
"2004-05-02 17:06:35" 212 6 123
"2004-05-02 17:09:16" 62 266 15
"2004-05-02 17:12:31" 127 392 43
"2004-05-02 17:15:20" 127 313 157
"2004-05-02 17:21:07" 102 316 16
"2004-05-02 17:27:16" 228 392 1784
"2004-05-02 17:38:30" 69 289 6
"2004-05-02 17:38:51" 69 308 17
"2004-05-02 17:58:53" 398 394 30
"2004-05-02 18:02:54" 306 438 248
"2004-05-02 18:03:39" 576 576 1
"2004-05-02 18:04:39" 422 536 224
"2004-05-02 18:08:22" 263 297 401
"2004-05-02 18:10:28" 9 127 394
"2004-05-02 18:11:55" 9 97 124
"2004-05-02 18:13:47" 584 584 1
"2004-05-02 18:13:49" 9 97 57
"2004-05-02 18:15:49" 398 313 13
"2004-05-02 18:16:43" 575 576 18
"2004-05-02 18:17:19" 9 97 145
"2004-05-02 18:25:09" 474 32 289
"2004-05-02 18:25:25" 103 577 36
"2004-05-02 18:25:26" 551 456 291
"2004-05-02 18:25:40" 551 306 24
"2004-05-02 18:26:27" 509 454 102
"2004-05-02 18:27:23" 103 577 19
"2004-05-02 18:27:24" 538 540 15
"2004-05-02 18:27:49" 474 48 157
"2004-05-02 18:34:42" 387 386 205
"2004-05-02 18:36:10" 588 588 1
"2004-05-02 18:36:59" 600 600 1
"2004-05-02 18:43:27" 283 248 14
"2004-05-02 18:46:50" 587 587 1
"2004-05-02 18:47:34" 578 578 1
"2004-05-02 18:53:43" 540 538 11
"2004-05-02 18:55:03" 578 341 61
"2004-05-02 18:57:07" 549 308 408
"2004-05-02 18:57:37" 894 894 1
"2004-05-02 19:08:54" 620 620 1
"2004-05-02 19:12:07" 418 512 11
"2004-05-02 19:15:21" 583 583 1
"2004-05-02 19:18:12" 418 579 12
"2004-05-02 19:20:55" 418 580 56
"2004-05-02 19:29:41" 563 538 3
"2004-05-02 19:31:01" 249 302 82
"2004-05-02 19:37:48" 60 62 101
"2004-05-02 19:38:21" 212 372 83
"2004-05-02 19:38:52" 62 60 44
"2004-05-02 19:38:54" 212 303 35
"2004-05-02 19:39:48" 212 263 117
"2004-05-02 19:40:27" 212 305 68
"2004-05-02 19:49:51" 581 582 20
"2004-05-02 20:03:30" 321 402 28
"2004-05-02 20:05:37" 551 456 134
"2004-05-02 20:05:53" 551 497 21
"2004-05-02 20:06:57" 41 460 55
"2004-05-02 20:07:55" 363 475 156
"2004-05-02 20:08:03" 363 475 156
"2004-05-02 20:08:10" 63 127 34
"2004-05-02 20:15:24" 595 595 1
"2004-05-02 20:17:15" 422 449 153
"2004-05-02 20:29:07" 282 456 71
"2004-05-02 20:34:01" 282 456 24
"2004-05-02 20:39:06" 549 495 91
"2004-05-02 20:40:20" 553 456 398
"2004-05-02 20:41:40" 553 325 160
"2004-05-02 20:41:50" 302 456 26
"2004-05-02 20:42:36" 1020 1020 1
"2004-05-02 20:50:19" 214 583 58
"2004-05-02 20:52:14" 583 214 194
"2004-05-02 20:54:58" 481 371 37
"2004-05-02 20:54:59" 456 553 623
"2004-05-02 20:55:36" 456 302 59
"2004-05-02 20:56:52" 214 583 133
"2004-05-02 20:59:55" 252 389 99
"2004-05-02 21:00:28" 214 512 31
"2004-05-02 21:00:37" 214 512 31
"2004-05-02 21:01:03" 214 584 23
"2004-05-02 21:03:39" 583 214 168
"2004-05-02 21:05:39" 214 583 40
"2004-05-02 21:05:59" 475 363 26
"2004-05-02 21:06:12" 474 32 51
"2004-05-02 21:06:36" 475 363 95
"2004-05-02 21:06:50" 475 363 32
"2004-05-02 21:06:56" 583 214 125
"2004-05-02 21:09:35" 214 583 37
"2004-05-02 21:09:51" 214 583 25
"2004-05-02 21:10:50" 583 214 25
"2004-05-02 21:11:06" 583 214 49
"2004-05-02 21:12:28" 252 463 47
"2004-05-02 21:13:02" 495 549 80
"2004-05-02 21:13:18" 214 583 100
"2004-05-02 21:13:24" 732 732 1
"2004-05-02 21:14:18" 495 540 62
"2004-05-02 21:14:49" 495 498 79
"2004-05-02 21:15:08" 495 424 57
"2004-05-02 21:17:05" 204 481 78
"2004-05-02 21:18:30" 583 214 111
"2004-05-02 21:19:56" 282 456 429
"2004-05-02 21:21:38" 214 583 377
"2004-05-02 21:23:25" 355 316 177
"2004-05-02 21:24:32" 583 214 493
"2004-05-02 21:24:55" 604 604 1
"2004-05-02 21:25:05" 1022 1022 1
"2004-05-02 21:28:22" 355 193 1024
"2004-05-02 21:35:29" 583 214 103
"2004-05-02 21:35:46" 495 585 9
"2004-05-02 21:38:05" 372 375 496
"2004-05-02 21:38:12" 372 233 5
"2004-05-02 21:40:34" 583 214 221
"2004-05-02 21:41:44" 372 97 38
"2004-05-02 21:42:32" 583 214 114
"2004-05-02 21:43:11" 193 355 292
"2004-05-02 21:44:38" 363 475 74
"2004-05-02 21:45:21" 145 119 12
"2004-05-02 21:46:25" 372 495 149
"2004-05-02 21:50:01" 193 389 828
"2004-05-02 21:51:05" 372 365 45
"2004-05-02 21:55:18" 475 363 21
"2004-05-02 21:56:36" 12 148 19
"2004-05-02 21:56:56" 372 538 370
"2004-05-02 22:20:38" 1 302 143
"2004-05-02 22:22:10" 586 586 1
"2004-05-02 22:31:26" 586 252 8
"2004-05-02 22:31:46" 249 302 75
"2004-05-02 22:36:12" 103 538 60
"2004-05-02 22:38:49" 591 591 1
"2004-05-02 22:42:43" 252 6 41
"2004-05-02 22:44:31" 440 587 48
"2004-05-02 22:45:45" 440 588 25
"2004-05-02 22:47:15" 1459 1459 1
"2004-05-02 22:48:09" 6 578 83
"2004-05-02 22:51:03" 586 589 16
"2004-05-02 22:52:57" 440 590 31
"2004-05-02 22:54:14" 475 591 26
"2004-05-02 22:55:30" 591 475 35
"2004-05-02 22:56:01" 586 481 108
"2004-05-02 22:58:02" 145 119 36
"2004-05-02 22:59:50" 19 527 2
"2004-05-02 23:00:52" 38 502 3
"2004-05-02 23:01:11" 38 386 2
"2004-05-02 23:02:00" 38 52 2
"2004-05-02 23:02:49" 592 592 1
"2004-05-02 23:03:08" 38 378 3
"2004-05-02 23:03:48" 396 456 64
"2004-05-02 23:04:45" 38 527 2
"2004-05-02 23:05:19" 422 549 20
"2004-05-02 23:05:23" 297 422 80
"2004-05-02 23:06:06" 396 400 181
"2004-05-02 23:07:46" 38 592 2
"2004-05-02 23:08:29" 422 285 11
"2004-05-02 23:08:55" 285 422 11
"2004-05-02 23:09:54" 38 527 9
"2004-05-02 23:10:21" 38 302 2
"2004-05-02 23:12:15" 659 659 1
"2004-05-02 23:12:42" 272 509 57
"2004-05-02 23:15:42" 34 313 272
"2004-05-02 23:16:49" 38 128 100
"2004-05-02 23:17:36" 660 660 1
"2004-05-02 23:17:51" 38 128 81
"2004-05-02 23:18:02" 27 422 284
"2004-05-02 23:18:56" 103 527 22
"2004-05-02 23:18:56" 593 593 1
"2004-05-02 23:20:17" 586 481 11
"2004-05-02 23:21:18" 586 481 102
"2004-05-02 23:21:36" 422 285 237
"2004-05-02 23:23:58" 586 481 46
"2004-05-02 23:24:00" 745 745 1
"2004-05-02 23:24:51" 586 538 69
"2004-05-02 23:25:30" 586 389 97
"2004-05-02 23:25:35" 193 593 105
"2004-05-02 23:27:55" 27 422 221
"2004-05-02 23:28:27" 463 228 45
"2004-05-02 23:29:15" 321 593 59
"2004-05-02 23:29:22" 594 594 1
"2004-05-02 23:29:28" 143 415 92
"2004-05-02 23:29:29" 586 481 14
"2004-05-02 23:29:37" 463 469 91
"2004-05-02 23:29:48" 539 396 10
"2004-05-02 23:30:12" 51 302 29
"2004-05-02 23:31:11" 34 335 29
"2004-05-02 23:31:11" 302 51 29
"2004-05-02 23:31:21" 1048 1048 1
"2004-05-02 23:31:37" 463 532 88
"2004-05-02 23:32:14" 463 252 49
"2004-05-02 23:33:12" 34 527 35
"2004-05-02 23:36:28" 83 386 129
"2004-05-02 23:37:49" 297 422 91
"2004-05-02 23:38:14" 297 272 63
"2004-05-02 23:39:48" 317 571 64
"2004-05-02 23:39:52" 193 593 105
"2004-05-02 23:40:23" 616 616 1
"2004-05-02 23:40:46" 74 592 64
"2004-05-02 23:41:16" 204 456 20
"2004-05-02 23:42:22" 204 481 33
"2004-05-02 23:42:22" 583 172 33
"2004-05-02 23:43:26" 204 456 10
"2004-05-02 23:43:36" 204 456 27
"2004-05-02 23:45:32" 204 456 34
"2004-05-02 23:47:59" 283 375 25
"2004-05-02 23:48:47" 357 593 21
"2004-05-02 23:51:13" 204 456 89
"2004-05-02 23:51:53" 266 236 217
"2004-05-02 23:53:38" 83 551 2734
"2004-05-02 23:55:57" 204 298 15
"2004-05-02 23:56:47" 297 422 26
"2004-05-03 00:01:24" 308 456 11
"2004-05-03 00:01:43" 252 463 31
"2004-05-03 00:04:23" 308 583 43
"2004-05-03 00:06:34" 583 308 51
"2004-05-03 00:09:08" 283 248 10
"2004-05-03 00:09:55" 372 538 45
"2004-05-03 00:10:40" 9 177 172
"2004-05-03 00:10:50" 9 527 19
"2004-05-03 00:11:14" 389 252 14
"2004-05-03 00:12:04" 308 566 34
"2004-05-03 00:12:48" 389 193 289
"2004-05-03 00:13:54" 62 285 8
"2004-05-03 00:14:24" 12 148 21
"2004-05-03 00:14:36" 454 363 163
"2004-05-03 00:15:40" 509 272 15
"2004-05-03 00:18:28" 12 593 7
"2004-05-03 00:18:33" 447 95 125
"2004-05-03 00:18:38" 12 593 7
"2004-05-03 00:21:21" 622 622 1
"2004-05-03 00:22:26" 571 540 44
"2004-05-03 00:24:20" 586 389 119
"2004-05-03 00:27:01" 27 422 3
"2004-05-03 00:27:22" 12 355 19
"2004-05-03 00:30:08" 509 454 247
"2004-05-03 00:32:11" 552 266 261
"2004-05-03 00:32:51" 12 593 25
"2004-05-03 00:33:52" 62 567 143
"2004-05-03 00:36:11" 555 388 8
"2004-05-03 00:36:21" 9 127 697
"2004-05-03 00:36:22" 555 590 7
"2004-05-03 00:37:40" 623 623 1
"2004-05-03 00:41:41" 19 409 25
"2004-05-03 00:44:05" 308 371 55
"2004-05-03 00:45:12" 212 509 108
"2004-05-03 00:45:54" 321 437 6
"2004-05-03 00:46:10" 212 67 106
"2004-05-03 00:47:21" 212 73 208
"2004-05-03 00:47:23" 41 389 21
"2004-05-03 00:47:55" 297 422 88
"2004-05-03 00:47:56" 19 409 20
"2004-05-03 00:48:15" 212 119 139
"2004-05-03 00:49:00" 532 463 183
"2004-05-03 00:49:15" 538 372 34
"2004-05-03 00:49:51" 19 409 1
"2004-05-03 00:51:52" 300 468 57
"2004-05-03 00:54:04" 266 475 72
"2004-05-03 00:54:51" 475 266 99
"2004-05-03 00:55:08" 19 409 46
"2004-05-03 00:55:58" 212 388 229
"2004-05-03 00:56:05" 447 95 125
"2004-05-03 00:56:25" 19 593 2
"2004-05-03 00:58:14" 44 456 119
"2004-05-03 00:59:17" 19 409 34
"2004-05-03 00:59:27" 325 391 45
"2004-05-03 01:01:47" 325 583 29
"2004-05-03 01:01:52" 193 593 172
"2004-05-03 01:02:08" 41 389 87
"2004-05-03 01:04:11" 321 300 3
"2004-05-03 01:04:26" 597 597 1
"2004-05-03 01:05:03" 193 389 390
"2004-05-03 01:05:12" 321 306 3
"2004-05-03 01:06:47" 321 373 18
"2004-05-03 01:07:29" 266 475 161
"2004-05-03 01:08:57" 212 480 45
"2004-05-03 01:09:09" 594 475 216
"2004-05-03 01:10:38" 321 480 3
"2004-05-03 01:11:10" 212 480 55
"2004-05-03 01:11:10" 389 193 55
"2004-05-03 01:11:48" 520 291 38
"2004-05-03 01:11:58" 469 463 134
"2004-05-03 01:12:32" 520 8 38
"2004-05-03 01:13:04" 41 389 47
"2004-05-03 01:14:12" 212 289 49
"2004-05-03 01:14:38" 212 289 41
"2004-05-03 01:14:50" 475 266 143
"2004-05-03 01:15:54" 212 263 17
"2004-05-03 01:16:24" 594 502 50
"2004-05-03 01:16:28" 266 475 55
"2004-05-03 01:16:50" 594 502 29
"2004-05-03 01:18:39" 19 409 57
"2004-05-03 01:19:00" 19 593 12
"2004-05-03 01:19:02" 131 548 110
"2004-05-03 01:22:46" 1460 1460 1
"2004-05-03 01:24:58" 212 263 9
"2004-05-03 01:26:38" 583 325 188
"2004-05-03 01:28:38" 363 454 189
"2004-05-03 01:30:04" 368 594 102
"2004-05-03 01:30:34" 289 437 14
"2004-05-03 01:30:54" 520 8 119
"2004-05-03 01:31:03" 19 593 52
"2004-05-03 01:34:10" 289 306 5
"2004-05-03 01:34:32" 294 51 63
"2004-05-03 01:35:11" 289 97 55
"2004-05-03 01:37:18" 289 371 61
"2004-05-03 01:39:53" 303 212 113
"2004-05-03 01:40:04" 282 462 39
"2004-05-03 01:41:09" 371 308 94
"2004-05-03 01:42:04" 95 371 75
"2004-05-03 01:42:27" 193 389 456
"2004-05-03 01:43:00" 297 422 88
"2004-05-03 01:43:10" 282 462 198
"2004-05-03 01:43:25" 97 289 62
"2004-05-03 01:43:55" 593 19 148
"2004-05-03 01:44:18" 569 336 36
"2004-05-03 01:44:57" 289 97 106
"2004-05-03 01:45:08" 19 593 4
"2004-05-03 01:45:13" 27 422 43
"2004-05-03 01:45:30" 19 593 20
"2004-05-03 01:47:32" 204 303 34
"2004-05-03 01:48:24" 274 32 36
"2004-05-03 01:49:33" 583 325 191
"2004-05-03 01:49:41" 297 422 48
"2004-05-03 01:50:31" 274 462 22
"2004-05-03 01:50:59" 73 212 128
"2004-05-03 01:51:28" 41 389 61
"2004-05-03 01:52:38" 389 193 110
"2004-05-03 01:52:45" 19 593 35
"2004-05-03 01:53:23" 282 462 571
"2004-05-03 01:53:36" 583 325 87
"2004-05-03 01:53:48" 62 343 81
"2004-05-03 01:53:57" 463 252 40
"2004-05-03 01:54:01" 41 389 58
"2004-05-03 01:54:14" 297 422 9
"2004-05-03 01:55:03" 463 532 126
"2004-05-03 01:55:29" 220 283 34
"2004-05-03 01:55:43" 309 391 19
"2004-05-03 01:55:46" 463 469 83
"2004-05-03 01:55:54" 341 578 67
"2004-05-03 01:56:23" 41 389 131
"2004-05-03 01:56:52" 596 596 1
"2004-05-03 01:57:25" 161 162 29
"2004-05-03 01:58:12" 9 569 584
"2004-05-03 01:58:46" 454 363 45
"2004-05-03 01:58:54" 282 462 285
"2004-05-03 01:59:06" 41 389 247
"2004-05-03 02:01:19" 212 305 189
"2004-05-03 02:02:02" 567 595 24
"2004-05-03 02:02:23" 41 389 173
"2004-05-03 02:02:54" 494 389 18
"2004-05-03 02:03:23" 62 463 22
"2004-05-03 02:03:34" 282 462 63
"2004-05-03 02:03:41" 62 567 28
"2004-05-03 02:04:32" 595 567 95
"2004-05-03 02:04:45" 97 289 192
"2004-05-03 02:05:05" 193 389 254
"2004-05-03 02:05:21" 41 389 127
"2004-05-03 02:05:48" 343 62 514
"2004-05-03 02:06:14" 212 303 306
"2004-05-03 02:06:29" 325 583 84
"2004-05-03 02:06:43" 594 368 112
"2004-05-03 02:06:49" 289 97 181
"2004-05-03 02:07:15" 343 73 147
"2004-05-03 02:07:34" 41 502 72
"2004-05-03 02:08:03" 463 62 11
"2004-05-03 02:08:24" 343 6 107
"2004-05-03 02:08:49" 62 463 14
"2004-05-03 02:09:15" 389 193 581
"2004-05-03 02:09:16" 343 62 53
"2004-05-03 02:09:30" 583 325 80
"2004-05-03 02:09:57" 19 593 39
"2004-05-03 02:10:19" 463 62 123
"2004-05-03 02:10:25" 41 502 26
"2004-05-03 02:10:33" 162 161 155
"2004-05-03 02:10:33" 504 289 155
"2004-05-03 02:10:38" 51 502 2
"2004-05-03 02:11:40" 289 504 79
"2004-05-03 02:11:56" 41 389 117
"2004-05-03 02:12:02" 371 289 445
"2004-05-03 02:12:02" 583 325 445
"2004-05-03 02:12:06" 368 594 92
"2004-05-03 02:12:20" 469 463 340
"2004-05-03 02:12:45" 62 463 165
"2004-05-03 02:13:02" 41 596 37
"2004-05-03 02:13:03" 371 95 70
"2004-05-03 02:13:16" 41 502 39
"2004-05-03 02:13:32" 593 19 136
"2004-05-03 02:13:57" 594 368 197
"2004-05-03 02:14:14" 41 389 47
"2004-05-03 02:14:21" 95 371 62
"2004-05-03 02:14:43" 12 389 10
"2004-05-03 02:15:14" 504 289 43
"2004-05-03 02:15:18" 289 371 34
"2004-05-03 02:15:19" 41 502 119
"2004-05-03 02:15:33" 289 504 29
"2004-05-03 02:15:34" 41 389 18
"2004-05-03 02:15:40" 368 594 230
"2004-05-03 02:15:41" 193 389 583
"2004-05-03 02:16:09" 12 175 30
"2004-05-03 02:16:29" 103 306 29
"2004-05-03 02:16:35" 289 97 191
"2004-05-03 02:16:41" 12 389 17
"2004-05-03 02:17:04" 372 389 13
"2004-05-03 02:17:09" 41 502 134
"2004-05-03 02:17:39" 517 289 148
"2004-05-03 02:17:44" 97 289 25
"2004-05-03 02:17:58" 372 538 139
"2004-05-03 02:18:23" 41 389 34
"2004-05-03 02:18:23" 372 97 34
"2004-05-03 02:18:26" 504 289 119
"2004-05-03 02:18:32" 372 97 19
"2004-05-03 02:18:42" 12 480 14
"2004-05-03 02:19:15" 41 502 226
"2004-05-03 02:19:28" 12 300 10
"2004-05-03 02:19:58" 103 462 40
"2004-05-03 02:19:59" 41 90 34
"2004-05-03 02:20:12" 12 402 27
"2004-05-03 02:20:19" 289 97 133
"2004-05-03 02:20:26" 12 389 13
"2004-05-03 02:20:46" 289 517 83
"2004-05-03 02:20:50" 41 389 237
"2004-05-03 02:21:14" 103 402 17
"2004-05-03 02:21:34" 289 504 11
"2004-05-03 02:21:35" 41 502 171
"2004-05-03 02:21:50" 41 389 87
"2004-05-03 02:21:57" 594 368 375
"2004-05-03 02:22:14" 104 97 172
"2004-05-03 02:22:50" 41 389 28
"2004-05-03 02:23:51" 614 614 1
"2004-05-03 02:24:04" 41 389 61
"2004-05-03 02:24:06" 542 97 22
"2004-05-03 02:24:24" 289 569 31
"2004-05-03 02:25:02" 36 400 86
"2004-05-03 02:25:13" 97 104 37
"2004-05-03 02:25:27" 97 542 16
"2004-05-03 02:25:32" 12 569 6
"2004-05-03 02:25:48" 19 593 55
"2004-05-03 02:25:55" 36 73 91
"2004-05-03 02:25:59" 41 90 47
"2004-05-03 02:26:08" 569 289 120
"2004-05-03 02:26:10" 19 593 25
"2004-05-03 02:26:12" 368 594 256
"2004-05-03 02:26:21" 41 389 93
"2004-05-03 02:26:39" 598 598 1
"2004-05-03 02:26:40" 12 389 23
"2004-05-03 02:26:49" 542 97 42
"2004-05-03 02:26:51" 212 597 78
"2004-05-03 02:26:57" 12 389 22
"2004-05-03 02:27:39" 12 142 9
"2004-05-03 02:27:42" 596 542 66
"2004-05-03 02:28:06" 12 569 7
"2004-05-03 02:28:31" 12 389 20
"2004-05-03 02:28:43" 41 502 433
"2004-05-03 02:28:46" 12 569 12
"2004-05-03 02:28:53" 97 542 16
"2004-05-03 02:29:10" 41 389 121
"2004-05-03 02:29:48" 19 598 29
"2004-05-03 02:29:53" 542 97 27
"2004-05-03 02:30:26" 12 343 39
"2004-05-03 02:30:48" 97 542 47
"2004-05-03 02:30:51" 567 595 120
"2004-05-03 02:30:56" 12 569 13
"2004-05-03 02:31:07" 542 596 102
"2004-05-03 02:31:34" 36 598 79
"2004-05-03 02:31:45" 594 368 251
"2004-05-03 02:31:55" 103 569 462
"2004-05-03 02:32:01" 542 97 105
"2004-05-03 02:32:18" 176 515 21
"2004-05-03 02:32:45" 41 502 246
"2004-05-03 02:32:55" 372 437 6
"2004-05-03 02:33:11" 41 389 154
"2004-05-03 02:33:12" 542 142 79
"2004-05-03 02:33:24" 97 542 68
"2004-05-03 02:33:32" 12 569 82
"2004-05-03 02:34:08" 567 502 54
"2004-05-03 02:34:11" 368 594 129
"2004-05-03 02:34:15" 103 489 118
"2004-05-03 02:34:18" 12 569 26
"2004-05-03 02:34:36" 41 389 38
"2004-05-03 02:34:46" 41 90 39
"2004-05-03 02:34:47" 9 569 130
"2004-05-03 02:34:50" 542 97 82
"2004-05-03 02:35:32" 97 542 78
"2004-05-03 02:35:32" 463 469 78
"2004-05-03 02:35:37" 41 389 18
"2004-05-03 02:35:51" 193 389 62
"2004-05-03 02:36:15" 289 463 16
"2004-05-03 02:36:26" 372 437 16
"2004-05-03 02:36:30" 569 103 292
"2004-05-03 02:36:46" 596 542 181
"2004-05-03 02:37:00" 103 391 17
"2004-05-03 02:37:05" 41 502 168
"2004-05-03 02:37:21" 542 389 113
"2004-05-03 02:37:45" 36 511 24
"2004-05-03 02:38:05" 463 289 62
"2004-05-03 02:38:44" 542 97 9
"2004-05-03 02:39:04" 502 567 25
"2004-05-03 02:39:23" 289 463 13
"2004-05-03 02:39:31" 12 569 33
"2004-05-03 02:39:45" 41 90 105
"2004-05-03 02:39:46" 97 542 126
"2004-05-03 02:40:09" 41 389 127
"2004-05-03 02:40:27" 41 502 48
"2004-05-03 02:40:30" 542 97 68
"2004-05-03 02:40:48" 9 569 42
"2004-05-03 02:41:03" 389 193 71
"2004-05-03 02:41:10" 514 513 38
"2004-05-03 02:41:33" 372 437 36
"2004-05-03 02:41:40" 103 598 60
"2004-05-03 02:41:44" 372 489 15
"2004-05-03 02:41:55" 569 103 136
"2004-05-03 02:41:58" 289 389 26
"2004-05-03 02:42:00" 97 542 152
"2004-05-03 02:43:05" 542 97 72
"2004-05-03 02:43:12" 12 569 93
"2004-05-03 02:43:19" 90 594 62
"2004-05-03 02:43:28" 423 437 26
"2004-05-03 02:43:33" 389 542 194
"2004-05-03 02:43:34" 599 289 13
"2004-05-03 02:43:40" 97 542 86
"2004-05-03 02:43:55" 542 598 38
"2004-05-03 02:44:02" 389 289 10
"2004-05-03 02:44:39" 9 569 57
"2004-05-03 02:44:41" 289 389 32
"2004-05-03 02:44:44" 602 602 1
"2004-05-03 02:44:45" 598 542 24
"2004-05-03 02:45:02" 41 389 47
"2004-05-03 02:45:09" 542 389 151
"2004-05-03 02:45:32" 389 289 23
"2004-05-03 02:45:34" 542 97 53
"2004-05-03 02:45:42" 542 598 19
"2004-05-03 02:45:57" 372 391 6
"2004-05-03 02:46:05" 542 598 79
"2004-05-03 02:46:13" 41 598 45
"2004-05-03 02:46:37" 97 542 140
"2004-05-03 02:46:47" 598 542 55
"2004-05-03 02:46:50" 289 391 118
"2004-05-03 02:46:52" 41 389 179
"2004-05-03 02:47:03" 12 569 32
"2004-05-03 02:47:21" 372 508 16
"2004-05-03 02:47:44" 389 542 81
"2004-05-03 02:48:22" 542 97 25
"2004-05-03 02:48:46" 542 598 76
"2004-05-03 02:48:47" 289 598 125
"2004-05-03 02:49:28" 9 569 213
"2004-05-03 02:49:33" 12 569 51
"2004-05-03 02:49:33" 97 542 51
"2004-05-03 02:49:34" 41 389 194
"2004-05-03 02:49:53" 289 600 22
"2004-05-03 02:49:54" 542 389 54
"2004-05-03 02:50:09" 598 542 119
"2004-05-03 02:50:10" 567 502 18
"2004-05-03 02:50:19" 542 97 91
"2004-05-03 02:51:15" 409 103 93
"2004-05-03 02:51:24" 599 289 221
"2004-05-03 02:51:30" 97 542 53
"2004-05-03 02:51:40" 567 542 68
"2004-05-03 02:51:45" 128 236 24
"2004-05-03 02:51:55" 389 542 102
"2004-05-03 02:52:01" 409 542 42
"2004-05-03 02:52:04" 542 97 53
"2004-05-03 02:52:16" 372 437 237
"2004-05-03 02:52:17" 596 57 234
"2004-05-03 02:52:22" 19 409 47
"2004-05-03 02:52:25" 41 389 18
"2004-05-03 02:52:41" 567 548 44
"2004-05-03 02:52:47" 542 567 51
"2004-05-03 02:53:17" 97 542 52
"2004-05-03 02:53:21" 41 389 25
"2004-05-03 02:53:34" 542 389 185
"2004-05-03 02:53:53" 567 542 24
"2004-05-03 02:54:06" 482 437 18
"2004-05-03 02:54:10" 41 389 41
"2004-05-03 02:54:10" 542 97 41
"2004-05-03 02:54:21" 567 542 29
"2004-05-03 02:54:31" 19 409 71
"2004-05-03 02:54:31" 372 489 71
"2004-05-03 02:54:31" 542 97 71
"2004-05-03 02:54:37" 542 97 12
"2004-05-03 02:54:41" 542 97 11
"2004-05-03 02:54:57" 599 289 109
"2004-05-03 02:55:03" 542 567 78
"2004-05-03 02:55:17" 542 567 25
"2004-05-03 02:55:37" 97 542 25
"2004-05-03 02:55:44" 389 542 314
"2004-05-03 02:55:56" 489 372 63
"2004-05-03 02:56:04" 325 97 81
"2004-05-03 02:56:10" 12 569 88
"2004-05-03 02:56:29" 596 289 103
"2004-05-03 02:56:52" 41 389 72
"2004-05-03 02:56:53" 409 542 8
"2004-05-03 02:56:57" 599 289 63
"2004-05-03 02:57:04" 97 325 58
"2004-05-03 02:57:17" 542 97 43
"2004-05-03 02:57:29" 19 409 9
"2004-05-03 02:58:01" 599 289 152
"2004-05-03 02:58:12" 289 596 88
"2004-05-03 02:58:24" 12 569 28
"2004-05-03 02:58:25" 567 325 165
"2004-05-03 02:58:28" 542 389 171
"2004-05-03 02:59:15" 569 372 123
"2004-05-03 02:59:35" 41 389 24
"2004-05-03 02:59:40" 97 542 53
"2004-05-03 02:59:45" 599 289 39
"2004-05-03 02:59:55" 103 409 57
"2004-05-03 03:00:13" 423 598 14
"2004-05-03 03:00:16" 389 542 138
"2004-05-03 03:00:45" 599 289 115
"2004-05-03 03:01:09" 325 567 90
"2004-05-03 03:01:21" 542 97 178
"2004-05-03 03:01:36" 324 128 56
"2004-05-03 03:01:49" 41 389 86
"2004-05-03 03:02:15" 514 454 146
"2004-05-03 03:02:16" 97 542 109
"2004-05-03 03:02:18" 368 371 57
"2004-05-03 03:02:18" 372 437 57
"2004-05-03 03:02:39" 128 324 55
"2004-05-03 03:02:48" 372 489 41
"2004-05-03 03:03:03" 368 52 44
"2004-05-03 03:03:19" 325 97 77
"2004-05-03 03:03:43" 12 569 71
"2004-05-03 03:04:03" 542 389 264
"2004-05-03 03:04:07" 368 482 51
"2004-05-03 03:04:08" 97 325 138
"2004-05-03 03:04:08" 567 325 138
"2004-05-03 03:04:08" 601 601 1
"2004-05-03 03:04:22" 542 97 60
"2004-05-03 03:05:07" 325 567 107
"2004-05-03 03:05:08" 409 542 31
"2004-05-03 03:05:27" 409 103 16
"2004-05-03 03:05:32" 19 409 39
"2004-05-03 03:05:37" 389 542 169
"2004-05-03 03:05:49" 368 454 73
"2004-05-03 03:06:13" 97 542 38
"2004-05-03 03:06:16" 289 454 89
"2004-05-03 03:06:32" 172 502 91
"2004-05-03 03:06:50" 283 144 76
"2004-05-03 03:07:31" 19 409 17
"2004-05-03 03:07:41" 57 596 587
"2004-05-03 03:07:59" 542 389 190
"2004-05-03 03:08:08" 325 97 458
"2004-05-03 03:08:13" 102 98 6
"2004-05-03 03:08:15" 41 389 42
"2004-05-03 03:08:16" 12 569 31
"2004-05-03 03:08:26" 437 372 28
"2004-05-03 03:08:35" 289 149 39
"2004-05-03 03:08:39" 569 372 79
"2004-05-03 03:09:04" 368 300 88
"2004-05-03 03:09:06" 389 542 103
"2004-05-03 03:09:41" 12 569 15
"2004-05-03 03:09:48" 97 325 255
"2004-05-03 03:09:58" 19 409 29
"2004-05-03 03:10:07" 9 569 137
"2004-05-03 03:10:22" 599 289 82
"2004-05-03 03:10:56" 447 368 14
"2004-05-03 03:11:03" 19 601 2
"2004-05-03 03:11:18" 212 368 70
"2004-05-03 03:11:46" 372 598 50
"2004-05-03 03:11:54" 599 289 64
"2004-05-03 03:11:56" 317 368 278
"2004-05-03 03:12:05" 368 538 106
"2004-05-03 03:12:06" 596 57 28
"2004-05-03 03:12:21" 542 97 114
"2004-05-03 03:12:27" 325 97 361
"2004-05-03 03:12:29" 372 514 28
"2004-05-03 03:12:55" 149 289 93
"2004-05-03 03:12:56" 19 601 28
"2004-05-03 03:12:58" 542 389 141
"2004-05-03 03:13:23" 97 542 72
"2004-05-03 03:13:37" 9 569 104
"2004-05-03 03:13:42" 97 325 61
"2004-05-03 03:13:59" 482 368 127
"2004-05-03 03:14:12" 9 601 46
"2004-05-03 03:14:18" 502 172 81
"2004-05-03 03:14:27" 447 368 91
"2004-05-03 03:14:28" 9 569 58
"2004-05-03 03:14:38" 389 542 219
"2004-05-03 03:14:42" 12 569 78
"2004-05-03 03:14:54" 289 149 128
"2004-05-03 03:15:10" 368 482 72
"2004-05-03 03:15:15" 9 601 86
"2004-05-03 03:15:17" 19 409 32
"2004-05-03 03:15:35" 212 368 22
"2004-05-03 03:15:46" 567 602 16
"2004-05-03 03:16:08" 9 569 136
"2004-05-03 03:16:14" 19 601 24
"2004-05-03 03:16:34" 542 97 143
"2004-05-03 03:16:53" 542 389 31
"2004-05-03 03:17:10" 12 569 36
"2004-05-03 03:17:30" 482 368 139
"2004-05-03 03:17:32" 372 437 256
"2004-05-03 03:17:37" 317 368 47
"2004-05-03 03:17:45" 277 263 194
"2004-05-03 03:17:51" 97 542 74
"2004-05-03 03:18:00" 602 567 35
"2004-05-03 03:18:18" 389 542 68
"2004-05-03 03:18:21" 567 602 17
"2004-05-03 03:18:27" 9 601 152
"2004-05-03 03:18:27" 149 289 152
"2004-05-03 03:18:59" 542 389 55
"2004-05-03 03:19:04" 9 569 97
"2004-05-03 03:19:05" 325 97 446
"2004-05-03 03:19:09" 371 368 125
"2004-05-03 03:19:10" 599 289 114
"2004-05-03 03:19:13" 19 409 61
"2004-05-03 03:19:17" 9 527 76
"2004-05-03 03:19:17" 368 482 76
"2004-05-03 03:19:48" 19 601 19
"2004-05-03 03:19:54" 437 372 136
"2004-05-03 03:20:00" 324 128 36
"2004-05-03 03:20:07" 97 325 31
"2004-05-03 03:20:17" 596 119 199
"2004-05-03 03:20:22" 289 149 54
"2004-05-03 03:20:25" 212 368 39
"2004-05-03 03:20:46" 12 569 26
"2004-05-03 03:20:56" 306 285 45
"2004-05-03 03:21:11" 324 329 55
"2004-05-03 03:21:37" 41 389 111
"2004-05-03 03:21:47" 36 601 170
"2004-05-03 03:22:06" 542 97 21
"2004-05-03 03:22:54" 514 437 60
"2004-05-03 03:22:56" 368 371 58
"2004-05-03 03:23:05" 149 289 103
"2004-05-03 03:23:22" 9 569 87
"2004-05-03 03:23:23" 98 102 9
"2004-05-03 03:23:35" 9 527 9
"2004-05-03 03:23:50" 289 149 113
"2004-05-03 03:23:56" 102 98 28
"2004-05-03 03:23:57" 542 97 36
"2004-05-03 03:24:14" 9 601 89
"2004-05-03 03:24:28" 12 569 29
"2004-05-03 03:24:28" 97 542 29
"2004-05-03 03:24:35" 9 389 20
"2004-05-03 03:25:15" 398 144 157
"2004-05-03 03:25:42" 325 437 87
"2004-05-03 03:25:44" 212 368 123
"2004-05-03 03:25:49" 586 409 5
"2004-05-03 03:25:55" 19 409 58
"2004-05-03 03:26:32" 586 389 62
"2004-05-03 03:26:37" 9 569 115
"2004-05-03 03:26:39" 12 569 289
"2004-05-03 03:26:44" 306 239 64
"2004-05-03 03:26:47" 149 289 91
"2004-05-03 03:26:58" 144 142 324
"2004-05-03 03:27:44" 9 601 35
"2004-05-03 03:27:47" 437 325 35
"2004-05-03 03:28:03" 542 97 29
"2004-05-03 03:28:05" 212 368 103
"2004-05-03 03:28:10" 9 502 39
"2004-05-03 03:28:27" 372 437 101
"2004-05-03 03:28:33" 97 542 192
"2004-05-03 03:28:33" 599 289 192
"2004-05-03 03:29:00" 263 527 90
"2004-05-03 03:29:09" 9 601 128
"2004-05-03 03:29:28" 289 149 24
"2004-05-03 03:29:39" 9 514 43
"2004-05-03 03:29:50" 371 306 22
"2004-05-03 03:30:03" 9 569 94
"2004-05-03 03:30:13" 212 368 33
"2004-05-03 03:30:28" 368 404 19
"2004-05-03 03:30:47" 12 569 26
"2004-05-03 03:30:50" 9 482 68
"2004-05-03 03:30:57" 527 263 47
"2004-05-03 03:31:04" 9 569 33
"2004-05-03 03:31:16" 542 97 100
"2004-05-03 03:31:17" 36 601 531
"2004-05-03 03:31:21" 567 598 38
"2004-05-03 03:31:34" 283 445 6
"2004-05-03 03:31:39" 12 527 13
"2004-05-03 03:31:42" 212 368 65
"2004-05-03 03:31:43" 368 514 74
"2004-05-03 03:31:49" 97 542 31
"2004-05-03 03:31:57" 9 598 14
"2004-05-03 03:32:24" 542 97 5
"2004-05-03 03:32:26" 9 409 49
"2004-05-03 03:32:47" 263 527 87
"2004-05-03 03:32:53" 9 514 23
"2004-05-03 03:32:54" 368 388 37
"2004-05-03 03:32:56" 12 569 18
"2004-05-03 03:33:06" 189 144 1243
"2004-05-03 03:33:08" 514 368 19
"2004-05-03 03:33:13" 212 368 23
"2004-05-03 03:33:18" 36 400 107
"2004-05-03 03:33:22" 9 569 96
"2004-05-03 03:33:29" 527 263 28
"2004-05-03 03:33:30" 9 601 34
"2004-05-03 03:33:41" 9 514 13
"2004-05-03 03:33:47" 97 542 91
"2004-05-03 03:33:55" 372 437 460
"2004-05-03 03:34:02" 368 514 40
"2004-05-03 03:34:22" 514 388 48
"2004-05-03 03:34:40" 603 603 1
"2004-05-03 03:34:48" 514 368 27
"2004-05-03 03:35:27" 9 569 121
"2004-05-03 03:35:27" 12 569 121
"2004-05-03 03:35:50" 36 601 420
"2004-05-03 03:35:55" 9 601 68
"2004-05-03 03:36:11" 611 611 1
"2004-05-03 03:36:12" 368 514 78
"2004-05-03 03:36:17" 532 463 233
"2004-05-03 03:36:20" 212 368 62
"2004-05-03 03:36:33" 567 538 66
"2004-05-03 03:36:54" 567 538 66
"2004-05-03 03:36:58" 567 538 66
"2004-05-03 03:37:03" 36 601 15
"2004-05-03 03:37:17" 12 527 9
"2004-05-03 03:37:21" 9 409 156
"2004-05-03 03:37:31" 599 289 79
"2004-05-03 03:37:40" 542 97 10
"2004-05-03 03:37:58" 445 283 11
"2004-05-03 03:38:04" 9 514 35
"2004-05-03 03:38:06" 212 368 102
"2004-05-03 03:38:28" 12 569 49
"2004-05-03 03:38:55" 372 103 11
"2004-05-03 03:39:01" 97 542 171
"2004-05-03 03:39:29" 176 603 2
"2004-05-03 03:39:46" 372 445 53
"2004-05-03 03:39:52" 283 445 8
"2004-05-03 03:40:26" 372 103 36
"2004-05-03 03:40:50" 514 368 75
"2004-05-03 03:41:01" 12 569 13
"2004-05-03 03:41:08" 19 480 7
"2004-05-03 03:41:30" 12 527 13
"2004-05-03 03:41:33" 9 569 85
"2004-05-03 03:41:44" 9 514 28
"2004-05-03 03:42:21" 598 567 14
"2004-05-03 03:42:45" 9 409 54
"2004-05-03 03:42:52" 598 289 51
"2004-05-03 03:43:21" 176 603 33
"2004-05-03 03:43:25" 12 569 13
"2004-05-03 03:43:43" 372 527 13
"2004-05-03 03:43:44" 368 514 30
"2004-05-03 03:44:21" 289 598 88
"2004-05-03 03:44:23" 9 598 51
"2004-05-03 03:44:38" 12 569 17
"2004-05-03 03:44:43" 599 289 212
"2004-05-03 03:44:45" 598 542 50
"2004-05-03 03:44:56" 9 569 83
"2004-05-03 03:45:08" 372 445 13
"2004-05-03 03:45:13" 598 289 40
"2004-05-03 03:46:01" 12 569 22
"2004-05-03 03:46:08" 212 368 153
"2004-05-03 03:46:16" 598 103 7
"2004-05-03 03:46:18" 9 598 102
"2004-05-03 03:46:28" 176 603 38
"2004-05-03 03:46:51" 520 220 282
"2004-05-03 03:47:49" 9 569 186
"2004-05-03 03:48:06" 12 569 34
"2004-05-03 03:48:16" 605 605 1
"2004-05-03 03:49:14" 9 598 133
"2004-05-03 03:49:21" 212 368 22
"2004-05-03 03:49:41" 561 51 235
"2004-05-03 03:49:44" 12 480 52
"2004-05-03 03:50:05" 212 368 67
"2004-05-03 03:50:10" 12 391 10
"2004-05-03 03:50:18" 599 289 64
"2004-05-03 03:50:19" 423 598 78
"2004-05-03 03:51:51" 12 569 71
"2004-05-03 03:51:53" 9 569 11
"2004-05-03 03:52:27" 289 598 4
"2004-05-03 03:52:42" 144 561 114
"2004-05-03 03:52:44" 9 598 137
"2004-05-03 03:53:27" 9 569 37
"2004-05-03 03:54:03" 6 48 197
"2004-05-03 03:54:03" 12 569 197
"2004-05-03 03:54:11" 9 569 26
"2004-05-03 03:54:28" 555 590 14
"2004-05-03 03:54:48" 372 437 70
"2004-05-03 03:55:33" 538 567 10
"2004-05-03 03:55:59" 368 401 39
"2004-05-03 03:56:43" 9 598 140
"2004-05-03 03:56:47" 368 162 39
"2004-05-03 03:56:57" 368 604 39
"2004-05-03 03:56:58" 9 409 29
"2004-05-03 03:57:16" 609 609 1
"2004-05-03 03:57:23" 69 119 40
"2004-05-03 03:57:33" 103 598 45
"2004-05-03 03:57:40" 555 590 19
"2004-05-03 03:57:42" 69 368 32
"2004-05-03 03:57:56" 9 569 35
"2004-05-03 03:58:09" 605 272 196
"2004-05-03 03:58:11" 599 289 113
"2004-05-03 03:58:13" 9 569 43
"2004-05-03 03:58:14" 12 569 49
"2004-05-03 03:58:54" 598 103 16
"2004-05-03 03:59:16" 69 308 126
"2004-05-03 03:59:23" 423 598 106
"2004-05-03 03:59:34" 555 590 8
"2004-05-03 03:59:35" 9 598 44
"2004-05-03 04:00:07" 9 409 103
"2004-05-03 04:00:42" 423 598 63
"2004-05-03 04:00:50" 9 569 38
"2004-05-03 04:01:02" 103 598 37
"2004-05-03 04:01:04" 12 569 10
"2004-05-03 04:01:04" 423 598 10
"2004-05-03 04:01:07" 9 409 49
"2004-05-03 04:01:11" 599 289 99
"2004-05-03 04:01:28" 555 590 65
"2004-05-03 04:02:50" 454 514 26
"2004-05-03 04:03:27" 454 368 73
"2004-05-03 04:04:01" 12 175 44
"2004-05-03 04:04:12" 423 598 11
"2004-05-03 04:04:17" 9 601 8
"2004-05-03 04:04:31" 9 601 58
"2004-05-03 04:04:38" 48 6 235
"2004-05-03 04:04:39" 598 103 49
"2004-05-03 04:05:07" 454 289 200
"2004-05-03 04:05:21" 41 389 12
"2004-05-03 04:06:11" 555 365 50
"2004-05-03 04:06:18" 289 454 115
"2004-05-03 04:07:07" 41 598 52
"2004-05-03 04:08:22" 555 463 26
"2004-05-03 04:08:46" 103 598 161
"2004-05-03 04:08:59" 12 569 79
"2004-05-03 04:09:12" 454 289 104
"2004-05-03 04:10:06" 599 289 45
"2004-05-03 04:10:18" 41 598 49
"2004-05-03 04:10:24" 289 454 9
"2004-05-03 04:11:02" 9 598 45
"2004-05-03 04:11:04" 605 263 27
"2004-05-03 04:11:11" 9 601 55
"2004-05-03 04:11:29" 599 289 85
"2004-05-03 04:11:34" 555 393 45
"2004-05-03 04:11:54" 9 569 48
"2004-05-03 04:12:00" 103 561 41
"2004-05-03 04:12:18" 598 103 214
"2004-05-03 04:13:03" 103 601 32
"2004-05-03 04:14:33" 561 103 174
"2004-05-03 04:15:03" 103 598 168
"2004-05-03 04:15:29" 605 263 143
"2004-05-03 04:16:36" 599 289 147
"2004-05-03 04:16:50" 9 409 91
"2004-05-03 04:18:08" 598 103 379
"2004-05-03 04:18:10" 540 495 21
"2004-05-03 04:18:53" 41 603 66
"2004-05-03 04:18:53" 561 103 66
"2004-05-03 04:19:28" 355 193 415
"2004-05-03 04:19:45" 350 576 27
"2004-05-03 04:20:43" 605 263 122
"2004-05-03 04:21:49" 368 454 86
"2004-05-03 04:21:58" 6 540 84
"2004-05-03 04:22:04" 41 561 106
"2004-05-03 04:22:05" 388 514 12
"2004-05-03 04:22:13" 355 316 364
"2004-05-03 04:22:28" 569 174 52
"2004-05-03 04:23:12" 103 598 358
"2004-05-03 04:24:13" 594 90 218
"2004-05-03 04:24:39" 350 592 74
"2004-05-03 04:24:54" 350 592 10
"2004-05-03 04:25:19" 495 540 10
"2004-05-03 04:25:20" 605 263 135
"2004-05-03 04:27:02" 599 289 72
"2004-05-03 04:27:42" 599 289 41
"2004-05-03 04:28:47" 62 567 79
"2004-05-03 04:28:57" 561 103 352
"2004-05-03 04:29:02" 297 422 41
"2004-05-03 04:29:04" 605 263 124
"2004-05-03 04:29:12" 1077 1077 1
"2004-05-03 04:29:26" 495 181 304
"2004-05-03 04:29:42" 569 174 98
"2004-05-03 04:30:23" 350 480 40
"2004-05-03 04:30:24" 41 598 109
"2004-05-03 04:31:07" 605 263 71
"2004-05-03 04:31:11" 569 606 23
"2004-05-03 04:31:20" 305 212 319
"2004-05-03 04:32:50" 569 174 113
"2004-05-03 04:33:02" 41 598 150
"2004-05-03 04:33:41" 561 103 311
"2004-05-03 04:34:08" 236 128 185
"2004-05-03 04:35:07" 569 174 160
"2004-05-03 04:35:19" 252 463 63
"2004-05-03 04:35:30" 605 263 128
"2004-05-03 04:35:54" 422 391 11
"2004-05-03 04:35:58" 103 561 76
"2004-05-03 04:36:18" 72 596 346
"2004-05-03 04:36:38" 297 422 9
"2004-05-03 04:36:41" 561 103 12
"2004-05-03 04:37:38" 542 598 57
"2004-05-03 04:37:42" 561 103 20
"2004-05-03 04:38:44" 561 103 26
"2004-05-03 04:39:26" 41 598 17
"2004-05-03 04:39:31" 409 147 25
"2004-05-03 04:39:53" 605 263 168
"2004-05-03 04:42:39" 598 542 75
"2004-05-03 04:42:53" 605 263 102
"2004-05-03 04:42:59" 542 97 389
"2004-05-03 04:43:41" 147 236 91
"2004-05-03 04:43:47" 409 147 67
"2004-05-03 04:43:49" 242 573 46
"2004-05-03 04:45:27" 561 99 63
"2004-05-03 04:46:43" 569 174 113
"2004-05-03 04:47:17" 573 242 17
"2004-05-03 04:48:10" 409 147 6
"2004-05-03 04:48:44" 561 99 22
"2004-05-03 04:51:38" 454 368 23
"2004-05-03 04:51:48" 607 607 1
"2004-05-03 04:53:07" 605 308 94
"2004-05-03 04:54:03" 540 6 141
"2004-05-03 04:54:16" 176 598 28
"2004-05-03 04:54:26" 174 260 371
"2004-05-03 04:54:35" 540 495 47
"2004-05-03 04:54:53" 569 174 149
"2004-05-03 04:55:08" 6 540 122
"2004-05-03 04:56:25" 325 607 161
"2004-05-03 04:57:11" 608 608 1
"2004-05-03 04:57:50" 540 6 347
"2004-05-03 04:58:22" 495 540 10
"2004-05-03 04:59:04" 540 495 10
"2004-05-03 05:01:13" 62 607 27
"2004-05-03 05:01:39" 460 608 13
"2004-05-03 05:02:26" 608 460 26
"2004-05-03 05:02:27" 62 422 29
"2004-05-03 05:02:49" 555 517 379
"2004-05-03 05:03:43" 62 454 60
"2004-05-03 05:05:26" 321 495 89
"2004-05-03 05:06:10" 321 454 16
"2004-05-03 05:06:25" 605 337 248
"2004-05-03 05:07:03" 62 454 19
"2004-05-03 05:07:11" 392 172 87
"2004-05-03 05:08:05" 560 607 2
"2004-05-03 05:08:43" 62 454 27
"2004-05-03 05:10:34" 321 454 35
"2004-05-03 05:12:07" 609 391 18
"2004-05-03 05:12:34" 321 598 83
"2004-05-03 05:13:20" 321 454 17
"2004-05-03 05:13:29" 392 228 586
"2004-05-03 05:13:40" 321 392 15
"2004-05-03 05:13:57" 62 50 96
"2004-05-03 05:14:18" 321 454 82
"2004-05-03 05:14:47" 609 386 15
"2004-05-03 05:16:44" 609 607 77
"2004-05-03 05:16:48" 321 607 216
"2004-05-03 05:17:01" 392 127 116
"2004-05-03 05:17:19" 62 454 45
"2004-05-03 05:17:20" 321 392 27
"2004-05-03 05:17:21" 610 325 65
"2004-05-03 05:17:46" 321 454 42
"2004-05-03 05:17:47" 62 422 60
"2004-05-03 05:18:07" 609 607 26
"2004-05-03 05:18:29" 321 607 106
"2004-05-03 05:18:48" 454 62 6
"2004-05-03 05:20:19" 607 325 155
"2004-05-03 05:20:45" 321 280 35
"2004-05-03 05:21:51" 609 607 69
"2004-05-03 05:25:19" 321 392 89
"2004-05-03 05:30:20" 321 392 59
"2004-05-03 05:30:57" 325 607 125
"2004-05-03 05:33:06" 321 392 172
"2004-05-03 05:33:36" 321 609 97
"2004-05-03 05:34:27" 607 325 34
"2004-05-03 05:34:55" 321 609 64
"2004-05-03 05:35:14" 321 392 30
"2004-05-03 05:37:49" 6 540 55
"2004-05-03 05:38:07" 609 607 52
"2004-05-03 05:40:42" 325 607 64
"2004-05-03 05:42:41" 607 609 32
"2004-05-03 05:43:12" 607 325 18
"2004-05-03 05:45:43" 321 392 217
"2004-05-03 05:48:03" 555 607 17
"2004-05-03 05:50:45" 242 573 6
"2004-05-03 05:51:15" 242 607 9
"2004-05-03 05:54:23" 321 392 88
"2004-05-03 06:21:08" 176 607 35
"2004-05-03 06:25:24" 427 426 25
"2004-05-03 06:34:27" 427 88 102
"2004-05-03 06:41:31" 329 324 123
"2004-05-03 07:15:12" 611 72 71
"2004-05-03 08:12:49" 128 324 60
"2004-05-03 08:19:46" 128 236 188
"2004-05-03 08:59:00" 41 609 130
"2004-05-03 08:59:29" 398 144 40
"2004-05-03 09:49:08" 70 573 13
"2004-05-03 10:08:05" 462 103 187
"2004-05-03 10:11:58" 613 613 1
"2004-05-03 10:26:37" 67 598 26
"2004-05-03 10:29:07" 67 607 12
"2004-05-03 10:45:01" 612 613 59
"2004-05-03 11:07:03" 321 300 3
"2004-05-03 11:07:16" 509 454 37
"2004-05-03 11:13:21" 422 62 35
"2004-05-03 11:13:28" 509 454 12
"2004-05-03 11:40:20" 316 355 111
"2004-05-03 11:42:41" 36 614 55
"2004-05-03 11:57:55" 355 316 88
"2004-05-03 12:06:57" 1212 1212 1
"2004-05-03 12:08:07" 372 495 128
"2004-05-03 12:08:38" 372 527 59
"2004-05-03 12:09:59" 248 283 8
"2004-05-03 12:11:43" 615 616 36
"2004-05-03 12:14:38" 536 199 225
"2004-05-03 12:15:14" 536 422 64
"2004-05-03 12:15:38" 103 462 118
"2004-05-03 12:17:16" 605 308 80
"2004-05-03 12:19:34" 204 191 11
"2004-05-03 12:21:20" 617 617 1
"2004-05-03 12:22:41" 598 67 35
"2004-05-03 12:24:10" 9 482 103
"2004-05-03 12:24:27" 598 32 53
"2004-05-03 12:25:04" 542 607 35
"2004-05-03 12:30:36" 536 532 30
"2004-05-03 12:35:25" 586 300 8
"2004-05-03 12:38:30" 449 456 106
"2004-05-03 12:38:54" 586 460 34
"2004-05-03 12:38:58" 145 147 90
"2004-05-03 12:39:37" 449 289 214
"2004-05-03 12:40:41" 449 266 144
"2004-05-03 12:41:21" 449 302 87
"2004-05-03 12:42:26" 586 607 7
"2004-05-03 12:43:10" 449 422 154
"2004-05-03 12:44:03" 609 607 102
"2004-05-03 12:47:26" 347 191 2
"2004-05-03 12:48:18" 132 103 70
"2004-05-03 12:50:43" 132 589 46
"2004-05-03 12:51:42" 132 449 21
"2004-05-03 12:52:20" 609 449 55
"2004-05-03 12:53:31" 1064 1064 1
"2004-05-03 12:58:49" 72 611 13
"2004-05-03 13:01:02" 617 272 213
"2004-05-03 13:01:28" 27 414 2452
"2004-05-03 13:03:56" 36 547 24
"2004-05-03 13:04:39" 456 449 87
"2004-05-03 13:07:06" 617 72 44
"2004-05-03 13:09:11" 618 618 1
"2004-05-03 13:10:59" 596 72 180
"2004-05-03 13:13:28" 617 308 141
"2004-05-03 13:14:31" 386 387 391
"2004-05-03 13:17:01" 386 609 101
"2004-05-03 13:18:30" 212 48 114
"2004-05-03 13:22:24" 618 3 13
"2004-05-03 13:22:35" 399 76 34
"2004-05-03 13:24:56" 143 103 133
"2004-05-03 13:25:22" 399 299 245
"2004-05-03 13:26:43" 399 386 98
"2004-05-03 13:28:32" 399 365 61
"2004-05-03 13:31:08" 204 609 37
"2004-05-03 13:33:45" 395 394 284
"2004-05-03 13:36:15" 212 305 255
"2004-05-03 13:38:39" 617 308 126
"2004-05-03 13:42:39" 609 386 24
"2004-05-03 13:43:04" 610 325 15
"2004-05-03 13:48:19" 509 454 136
"2004-05-03 13:55:51" 621 621 1
"2004-05-03 13:58:38" 593 228 136
"2004-05-03 14:01:17" 617 308 94
"2004-05-03 14:09:51" 454 509 62
"2004-05-03 14:10:18" 675 675 1
"2004-05-03 14:10:26" 204 609 70
"2004-05-03 14:10:30" 30 103 34
"2004-05-03 14:10:45" 596 388 277
"2004-05-03 14:11:49" 462 103 165
"2004-05-03 14:12:01" 619 97 61
"2004-05-03 14:12:46" 495 540 17
"2004-05-03 14:15:30" 103 462 147
"2004-05-03 14:19:36" 88 427 306
"2004-05-03 14:21:52" 70 620 13
"2004-05-03 14:22:07" 596 62 186
"2004-05-03 14:22:13" 51 601 2
"2004-05-03 14:23:04" 103 462 60
"2004-05-03 14:24:33" 429 400 88
"2004-05-03 14:27:28" 27 620 238
"2004-05-03 14:28:26" 539 396 55
"2004-05-03 14:34:39" 621 593 23
"2004-05-03 14:41:20" 621 48 56
"2004-05-03 14:44:24" 414 607 21
"2004-05-03 14:45:58" 321 495 5
"2004-05-03 14:46:19" 103 149 84
"2004-05-03 14:47:53" 27 414 210
"2004-05-03 14:50:29" 19 65 47
"2004-05-03 14:50:44" 103 593 92
"2004-05-03 14:51:16" 621 593 33
"2004-05-03 14:55:01" 621 593 31
"2004-05-03 14:55:49" 119 596 96
"2004-05-03 14:59:10" 596 119 70
"2004-05-03 14:59:47" 509 454 18
"2004-05-03 15:01:36" 119 596 155
"2004-05-03 15:02:04" 27 414 13
"2004-05-03 15:03:22" 551 456 739
"2004-05-03 15:06:05" 289 449 44
"2004-05-03 15:06:33" 551 62 147
"2004-05-03 15:06:42" 596 119 34
"2004-05-03 15:09:18" 204 609 50
"2004-05-03 15:11:04" 814 814 1
"2004-05-03 15:14:13" 277 414 44
"2004-05-03 15:14:33" 551 147 715
"2004-05-03 15:16:14" 27 414 121
"2004-05-03 15:17:12" 607 67 41
"2004-05-03 15:18:00" 607 609 19
"2004-05-03 15:20:29" 672 672 1
"2004-05-03 15:24:21" 302 449 13
"2004-05-03 15:27:05" 607 542 59
"2004-05-03 15:27:26" 336 536 76
"2004-05-03 15:27:42" 468 594 116
"2004-05-03 15:27:59" 302 296 125
"2004-05-03 15:29:36" 9 177 60
"2004-05-03 15:32:06" 422 536 69
"2004-05-03 15:32:54" 277 468 49
"2004-05-03 15:33:40" 422 449 98
"2004-05-03 15:37:31" 460 608 150
"2004-05-03 15:40:54" 498 495 224
"2004-05-03 15:46:28" 303 212 90
"2004-05-03 15:48:09" 546 454 14
"2004-05-03 15:50:58" 629 629 1
"2004-05-03 15:52:07" 622 607 25
"2004-05-03 15:56:10" 622 592 118
"2004-05-03 15:56:16" 671 671 1
"2004-05-03 15:56:48" 52 368 167
"2004-05-03 15:57:53" 622 596 104
"2004-05-03 15:59:02" 365 399 25
"2004-05-03 15:59:21" 622 623 53
"2004-05-03 15:59:34" 454 509 22
"2004-05-03 16:04:29" 670 670 1
"2004-05-03 16:05:45" 34 583 18
"2004-05-03 16:06:28" 583 34 43
"2004-05-03 16:07:15" 542 97 7
"2004-05-03 16:09:18" 542 607 78
"2004-05-03 16:09:57" 542 97 60
"2004-05-03 16:10:50" 619 97 140
"2004-05-03 16:14:22" 462 103 312
"2004-05-03 16:16:11" 605 302 228
"2004-05-03 16:18:11" 596 622 26
"2004-05-03 16:18:16" 619 475 250
"2004-05-03 16:19:23" 97 542 65
"2004-05-03 16:20:12" 542 97 68
"2004-05-03 16:20:25" 621 48 123
"2004-05-03 16:20:26" 542 325 23
"2004-05-03 16:20:50" 97 542 44
"2004-05-03 16:20:53" 621 593 87
"2004-05-03 16:22:19" 9 607 4
"2004-05-03 16:22:45" 542 97 13
"2004-05-03 16:25:46" 97 542 89
"2004-05-03 16:25:59" 542 97 67
"2004-05-03 16:26:31" 542 97 61
"2004-05-03 16:27:53" 97 542 47
"2004-05-03 16:28:20" 97 542 82
"2004-05-03 16:29:44" 234 583 112
"2004-05-03 16:29:46" 542 97 154
"2004-05-03 16:30:39" 624 452 9
"2004-05-03 16:30:54" 624 437 8
"2004-05-03 16:31:55" 583 234 60
"2004-05-03 16:32:44" 97 542 247
"2004-05-03 16:35:05" 542 97 185
"2004-05-03 16:35:34" 97 542 30
"2004-05-03 16:36:15" 616 615 38
"2004-05-03 16:36:57" 97 285 30
"2004-05-03 16:40:17" 542 97 94
"2004-05-03 16:40:42" 542 97 87
"2004-05-03 16:42:46" 495 498 42
"2004-05-03 16:48:09" 97 542 101
"2004-05-03 16:49:07" 176 101 1278
"2004-05-03 16:49:36" 514 256 17
"2004-05-03 16:50:00" 53 456 11
"2004-05-03 16:52:29" 41 609 109
"2004-05-03 16:52:45" 41 603 8
"2004-05-03 16:53:11" 542 97 43
"2004-05-03 16:57:29" 97 542 48
"2004-05-03 16:58:43" 97 542 100
"2004-05-03 16:59:08" 41 598 27
"2004-05-03 17:00:12" 97 542 130
"2004-05-03 17:00:45" 542 97 47
"2004-05-03 17:00:49" 625 625 1
"2004-05-03 17:01:28" 542 97 90
"2004-05-03 17:02:10" 542 97 127
"2004-05-03 17:04:08" 62 596 67
"2004-05-03 17:04:48" 97 542 51
"2004-05-03 17:05:21" 97 542 64
"2004-05-03 17:05:23" 325 542 91
"2004-05-03 17:06:00" 542 97 143
"2004-05-03 17:06:38" 542 325 42
"2004-05-03 17:06:52" 97 542 39
"2004-05-03 17:08:02" 325 542 89
"2004-05-03 17:10:23" 30 103 38
"2004-05-03 17:14:57" 871 871 1
"2004-05-03 17:23:54" 325 625 8
"2004-05-03 17:28:24" 625 325 31
"2004-05-03 17:29:03" 536 336 141
"2004-05-03 17:29:38" 474 32 220
"2004-05-03 17:31:59" 363 454 94
"2004-05-03 17:34:05" 398 468 2
"2004-05-03 17:35:21" 325 625 102
"2004-05-03 17:36:24" 625 325 63
"2004-05-03 17:37:24" 625 325 34
"2004-05-03 17:39:27" 193 355 757
"2004-05-03 17:41:08" 193 389 27
"2004-05-03 17:43:01" 633 633 1
"2004-05-03 17:43:59" 41 389 5
"2004-05-03 17:44:55" 625 325 38
"2004-05-03 17:46:33" 468 502 31
"2004-05-03 17:51:35" 193 616 121
"2004-05-03 17:53:49" 325 625 59
"2004-05-03 17:54:34" 630 630 1
"2004-05-03 17:55:07" 625 325 59
"2004-05-03 17:57:49" 325 625 104
"2004-05-03 17:59:17" 625 325 17
"2004-05-03 17:59:30" 228 593 498
"2004-05-03 18:03:20" 669 669 1
"2004-05-03 18:03:21" 668 668 1
"2004-05-03 18:05:03" 372 508 68
"2004-05-03 18:06:05" 640 640 1
"2004-05-03 18:06:51" 372 495 300
"2004-05-03 18:08:19" 626 626 1
"2004-05-03 18:08:24" 325 625 2
"2004-05-03 18:09:14" 627 627 1
"2004-05-03 18:11:05" 212 303 40
"2004-05-03 18:12:35" 212 303 122
"2004-05-03 18:12:44" 586 386 41
"2004-05-03 18:15:05" 586 607 144
"2004-05-03 18:17:34" 323 456 77
"2004-05-03 18:18:23" 514 626 24
"2004-05-03 18:18:39" 277 468 98
"2004-05-03 18:19:24" 555 626 26
"2004-05-03 18:19:46" 555 627 12
"2004-05-03 18:19:54" 509 454 29
"2004-05-03 18:20:34" 555 514 13
"2004-05-03 18:21:46" 555 514 8
"2004-05-03 18:22:31" 625 325 46
"2004-05-03 18:22:50" 36 625 200
"2004-05-03 18:22:50" 372 495 200
"2004-05-03 18:25:07" 611 72 194
"2004-05-03 18:25:34" 593 228 206
"2004-05-03 18:26:02" 350 626 12
"2004-05-03 18:26:02" 603 628 12
"2004-05-03 18:27:07" 325 625 82
"2004-05-03 18:29:12" 60 62 44
"2004-05-03 18:29:22" 72 611 228
"2004-05-03 18:29:23" 629 97 7
"2004-05-03 18:29:31" 625 325 41
"2004-05-03 18:29:35" 626 350 22
"2004-05-03 18:29:48" 632 632 1
"2004-05-03 18:30:26" 625 630 15
"2004-05-03 18:30:58" 388 514 56
"2004-05-03 18:31:02" 625 607 6
"2004-05-03 18:32:39" 95 626 80
"2004-05-03 18:33:37" 645 645 1
"2004-05-03 18:34:18" 514 388 28
"2004-05-03 18:34:36" 41 598 20
"2004-05-03 18:34:42" 350 626 8
"2004-05-03 18:35:40" 296 302 29
"2004-05-03 18:37:18" 388 514 24
"2004-05-03 18:37:31" 36 625 171
"2004-05-03 18:37:38" 502 468 43
"2004-05-03 18:40:11" 590 626 17
"2004-05-03 18:40:39" 36 625 47
"2004-05-03 18:42:12" 631 631 1
"2004-05-03 18:43:19" 631 625 14
"2004-05-03 18:44:44" 806 806 1
"2004-05-03 18:48:43" 388 596 409
"2004-05-03 18:50:57" 665 665 1
"2004-05-03 18:51:07" 388 368 212
"2004-05-03 18:55:10" 325 625 112
"2004-05-03 18:55:43" 388 212 375
"2004-05-03 18:56:19" 555 388 16
"2004-05-03 18:56:33" 388 513 112
"2004-05-03 18:57:24" 555 388 51
"2004-05-03 18:58:06" 368 52 100
"2004-05-03 18:58:35" 555 388 7
"2004-05-03 18:59:22" 368 388 324
"2004-05-03 19:00:07" 626 590 46
"2004-05-03 19:01:29" 626 632 3
"2004-05-03 19:01:36" 625 325 34
"2004-05-03 19:02:13" 62 60 25
"2004-05-03 19:02:47" 555 570 12
"2004-05-03 19:04:55" 658 658 1
"2004-05-03 19:05:33" 661 661 1
"2004-05-03 19:05:59" 631 625 35
"2004-05-03 19:07:09" 555 306 13
"2004-05-03 19:07:32" 627 513 13
"2004-05-03 19:07:43" 555 318 4
"2004-05-03 19:08:07" 631 625 83
"2004-05-03 19:09:18" 60 62 17
"2004-05-03 19:12:26" 393 263 37
"2004-05-03 19:15:09" 631 633 103
"2004-05-03 19:15:13" 263 393 179
"2004-05-03 19:16:03" 393 263 48
"2004-05-03 19:16:33" 664 664 1
"2004-05-03 19:17:37" 662 662 1
"2004-05-03 19:19:44" 631 52 78
"2004-05-03 19:20:25" 634 626 203
"2004-05-03 19:21:25" 551 62 64
"2004-05-03 19:23:36" 514 59 46
"2004-05-03 19:24:19" 62 60 58
"2004-05-03 19:26:25" 635 635 1
"2004-05-03 19:27:31" 414 475 160
"2004-05-03 19:29:44" 590 514 12
"2004-05-03 19:30:36" 144 635 14
"2004-05-03 19:30:45" 212 388 672
"2004-05-03 19:35:25" 388 212 214
"2004-05-03 19:39:18" 631 625 112
"2004-05-03 19:41:52" 468 502 70
"2004-05-03 19:43:26" 212 388 378
"2004-05-03 19:43:44" 277 468 267
"2004-05-03 19:44:19" 636 636 1
"2004-05-03 19:46:19" 502 468 16
"2004-05-03 19:47:05" 447 254 24
"2004-05-03 19:47:25" 316 355 214
"2004-05-03 19:48:52" 620 27 127
"2004-05-03 19:48:58" 316 102 115
"2004-05-03 19:50:30" 388 212 212
"2004-05-03 19:51:35" 422 394 87
"2004-05-03 19:52:34" 657 657 1
"2004-05-03 19:52:55" 656 656 1
"2004-05-03 19:55:29" 422 607 106
"2004-05-03 19:55:41" 32 598 131
"2004-05-03 19:57:03" 297 422 56
"2004-05-03 19:58:12" 32 636 10
"2004-05-03 19:59:38" 32 626 15
"2004-05-03 20:03:24" 513 388 154
"2004-05-03 20:03:26" 636 6 11
"2004-05-03 20:03:40" 513 627 15
"2004-05-03 20:04:41" 636 6 4
"2004-05-03 20:05:07" 636 32 28
"2004-05-03 20:05:19" 636 6 14
"2004-05-03 20:05:35" 627 513 50
"2004-05-03 20:05:59" 636 590 45
"2004-05-03 20:06:45" 513 627 16
"2004-05-03 20:11:00" 636 626 17
"2004-05-03 20:11:24" 103 185 58
"2004-05-03 20:12:12" 599 636 12
"2004-05-03 20:13:52" 297 422 29
"2004-05-03 20:16:26" 103 462 318
"2004-05-03 20:18:37" 32 636 95
"2004-05-03 20:26:11" 283 628 11
"2004-05-03 20:27:45" 674 674 1
"2004-05-03 20:29:05" 127 392 31
"2004-05-03 20:30:26" 637 637 1
"2004-05-03 20:30:38" 124 97 88
"2004-05-03 20:34:25" 609 607 39
"2004-05-03 20:35:25" 606 569 145
"2004-05-03 20:41:17" 355 316 289
"2004-05-03 20:41:39" 551 62 355
"2004-05-03 20:42:33" 41 609 118
"2004-05-03 20:43:11" 475 283 49
"2004-05-03 20:44:32" 9 626 23
"2004-05-03 20:45:11" 323 636 17
"2004-05-03 20:46:56" 552 349 126
"2004-05-03 20:47:11" 551 147 284
"2004-05-03 20:48:15" 302 296 15
"2004-05-03 20:48:54" 277 124 30
"2004-05-03 20:49:07" 323 637 19
"2004-05-03 20:49:12" 551 124 49
"2004-05-03 20:49:29" 552 349 7
"2004-05-03 20:52:08" 447 254 70
"2004-05-03 20:54:32" 323 124 71
"2004-05-03 20:54:58" 297 422 36
"2004-05-03 20:55:48" 586 349 102
"2004-05-03 20:55:50" 638 638 1
"2004-05-03 20:56:35" 551 124 583
"2004-05-03 20:57:02" 323 124 55
"2004-05-03 20:58:07" 626 32 3
"2004-05-03 21:01:05" 323 124 79
"2004-05-03 21:01:06" 626 636 3
"2004-05-03 21:02:11" 551 124 188
"2004-05-03 21:02:52" 283 248 13
"2004-05-03 21:03:37" 323 124 17
"2004-05-03 21:03:41" 103 392 13
"2004-05-03 21:03:56" 392 103 17
"2004-05-03 21:04:13" 638 637 9
"2004-05-03 21:04:15" 551 592 65
"2004-05-03 21:04:19" 323 124 113
"2004-05-03 21:05:29" 103 392 110
"2004-05-03 21:05:49" 392 103 34
"2004-05-03 21:07:14" 103 392 118
"2004-05-03 21:08:00" 8 32 69
"2004-05-03 21:08:09" 551 124 121
"2004-05-03 21:08:22" 323 124 65
"2004-05-03 21:08:39" 638 636 6
"2004-05-03 21:08:54" 103 183 12
"2004-05-03 21:09:19" 297 422 51
"2004-05-03 21:11:17" 103 538 15
"2004-05-03 21:12:37" 323 124 129
"2004-05-03 21:12:52" 475 283 37
"2004-05-03 21:14:40" 392 514 154
"2004-05-03 21:15:15" 6 636 70
"2004-05-03 21:15:27" 392 103 81
"2004-05-03 21:16:24" 103 392 10
"2004-05-03 21:16:29" 323 124 79
"2004-05-03 21:16:58" 639 639 1
"2004-05-03 21:18:18" 638 321 2
"2004-05-03 21:19:00" 6 597 15
"2004-05-03 21:19:22" 639 103 17
"2004-05-03 21:19:36" 6 124 15
"2004-05-03 21:19:44" 639 321 2
"2004-05-03 21:20:10" 638 321 19
"2004-05-03 21:20:47" 9 127 215
"2004-05-03 21:20:50" 212 388 276
"2004-05-03 21:21:06" 220 321 6
"2004-05-03 21:21:08" 9 626 33
"2004-05-03 21:21:10" 124 6 8
"2004-05-03 21:21:27" 639 321 64
"2004-05-03 21:21:28" 124 6 8
"2004-05-03 21:22:00" 6 124 101
"2004-05-03 21:22:33" 323 124 35
"2004-05-03 21:23:35" 639 321 60
"2004-05-03 21:24:03" 639 6 27
"2004-05-03 21:25:04" 392 103 14
"2004-05-03 21:25:16" 639 321 71
"2004-05-03 21:25:30" 124 6 74
"2004-05-03 21:25:34" 639 6 18
"2004-05-03 21:26:16" 479 358 12
"2004-05-03 21:26:32" 683 683 1
"2004-05-03 21:26:47" 321 392 32
"2004-05-03 21:26:56" 103 392 13
"2004-05-03 21:26:57" 475 283 187
"2004-05-03 21:27:14" 479 6 43
"2004-05-03 21:27:36" 6 124 255
"2004-05-03 21:27:42" 323 124 102
"2004-05-03 21:28:01" 392 321 110
"2004-05-03 21:28:12" 6 479 90
"2004-05-03 21:28:33" 639 321 101
"2004-05-03 21:29:24" 638 640 8
"2004-05-03 21:30:14" 479 6 48
"2004-05-03 21:30:50" 6 479 22
"2004-05-03 21:31:18" 321 392 55
"2004-05-03 21:31:29" 479 6 9
"2004-05-03 21:31:53" 392 321 40
"2004-05-03 21:32:00" 6 479 12
"2004-05-03 21:32:12" 583 124 80
"2004-05-03 21:32:16" 599 34 81
"2004-05-03 21:32:41" 321 392 98
"2004-05-03 21:34:47" 479 103 67
"2004-05-03 21:34:48" 642 642 1
"2004-05-03 21:35:06" 392 321 31
"2004-05-03 21:35:33" 392 103 33
"2004-05-03 21:35:36" 321 392 86
"2004-05-03 21:35:52" 638 98 29
"2004-05-03 21:35:53" 639 321 39
"2004-05-03 21:36:02" 447 103 12
"2004-05-03 21:36:34" 103 392 25
"2004-05-03 21:36:42" 590 641 25
"2004-05-03 21:36:48" 392 321 27
"2004-05-03 21:37:49" 641 590 68
"2004-05-03 21:38:58" 277 103 35
"2004-05-03 21:39:14" 590 641 61
"2004-05-03 21:39:22" 639 479 44
"2004-05-03 21:41:10" 639 479 50
"2004-05-03 21:43:42" 277 103 74
"2004-05-03 21:44:09" 638 254 19
"2004-05-03 21:44:59" 639 479 107
"2004-05-03 21:45:01" 574 321 60
"2004-05-03 21:45:22" 321 392 67
"2004-05-03 21:45:35" 639 321 89
"2004-05-03 21:46:41" 209 355 58
"2004-05-03 21:47:12" 392 321 18
"2004-05-03 21:47:18" 323 281 21
"2004-05-03 21:47:20" 639 479 34
"2004-05-03 21:47:40" 639 321 11
"2004-05-03 21:48:18" 277 103 101
"2004-05-03 21:48:20" 638 254 35
"2004-05-03 21:49:41" 321 392 17
"2004-05-03 21:50:40" 639 479 39
"2004-05-03 21:50:57" 639 321 14
"2004-05-03 21:51:34" 638 254 5
"2004-05-03 21:51:34" 642 323 5
"2004-05-03 21:52:19" 236 128 61
"2004-05-03 21:52:31" 277 103 121
"2004-05-03 21:52:44" 41 638 47
"2004-05-03 21:52:50" 1157 1157 1
"2004-05-03 21:52:59" 642 323 76
"2004-05-03 21:53:03" 447 103 5
"2004-05-03 21:53:19" 447 254 16
"2004-05-03 21:53:47" 639 479 84
"2004-05-03 21:53:56" 142 144 718
"2004-05-03 21:53:58" 6 591 21
"2004-05-03 21:54:26" 638 254 59
"2004-05-03 21:54:46" 639 479 30
"2004-05-03 21:55:08" 643 643 1
"2004-05-03 21:55:35" 642 479 45
"2004-05-03 21:56:06" 323 68 31
"2004-05-03 21:57:31" 517 289 50
"2004-05-03 21:57:32" 323 642 16
"2004-05-03 21:57:32" 574 321 16
"2004-05-03 21:57:32" 639 479 16
"2004-05-03 21:57:40" 447 254 64
"2004-05-03 21:57:42" 638 254 24
"2004-05-03 21:58:04" 277 103 66
"2004-05-03 21:58:25" 277 321 58
"2004-05-03 21:59:55" 297 422 47
"2004-05-03 22:00:32" 323 367 87
"2004-05-03 22:00:32" 555 517 87
"2004-05-03 22:01:07" 277 321 120
"2004-05-03 22:01:22" 447 103 59
"2004-05-03 22:01:39" 277 103 104
"2004-05-03 22:01:43" 323 88 12
"2004-05-03 22:02:47" 866 866 1
"2004-05-03 22:03:19" 447 254 85
"2004-05-03 22:04:38" 475 283 108
"2004-05-03 22:04:53" 599 34 125
"2004-05-03 22:04:55" 475 283 68
"2004-05-03 22:05:32" 447 254 65
"2004-05-03 22:05:36" 88 323 70
"2004-05-03 22:07:12" 454 363 66
"2004-05-03 22:07:24" 447 254 71
"2004-05-03 22:08:07" 323 88 38
"2004-05-03 22:10:38" 447 254 131
"2004-05-03 22:10:57" 447 103 18
"2004-05-03 22:10:59" 638 254 30
"2004-05-03 22:12:52" 32 8 33
"2004-05-03 22:13:05" 599 34 35
"2004-05-03 22:13:31" 447 254 160
"2004-05-03 22:15:15" 128 236 37
"2004-05-03 22:15:23" 638 254 32
"2004-05-03 22:15:32" 775 775 1
"2004-05-03 22:16:21" 1086 1086 1
"2004-05-03 22:17:22" 638 643 13
"2004-05-03 22:17:43" 644 644 1
"2004-05-03 22:17:50" 389 193 38
"2004-05-03 22:18:15" 447 254 144
"2004-05-03 22:18:58" 638 278 5
"2004-05-03 22:19:28" 41 389 21
"2004-05-03 22:19:28" 595 567 21
"2004-05-03 22:19:31" 447 254 9
"2004-05-03 22:19:40" 638 254 21
"2004-05-03 22:20:03" 323 88 180
"2004-05-03 22:20:32" 599 34 63
"2004-05-03 22:20:58" 323 643 47
"2004-05-03 22:21:17" 34 502 55
"2004-05-03 22:21:18" 41 638 97
"2004-05-03 22:21:56" 316 355 559
"2004-05-03 22:22:05" 638 254 23
"2004-05-03 22:23:56" 638 254 16
"2004-05-03 22:25:25" 323 88 27
"2004-05-03 22:25:41" 321 595 3
"2004-05-03 22:25:52" 644 355 187
"2004-05-03 22:27:23" 638 254 122
"2004-05-03 22:27:38" 642 323 51
"2004-05-03 22:27:55" 642 212 35
"2004-05-03 22:28:46" 323 88 69
"2004-05-03 22:28:56" 642 323 49
"2004-05-03 22:28:57" 638 254 16
"2004-05-03 22:29:55" 367 323 45
"2004-05-03 22:30:51" 642 323 132
"2004-05-03 22:30:56" 323 367 132
"2004-05-03 22:31:23" 463 532 127
"2004-05-03 22:31:55" 638 254 15
"2004-05-03 22:31:55" 642 323 15
"2004-05-03 22:32:31" 475 283 772
"2004-05-03 22:32:40" 642 323 49
"2004-05-03 22:32:42" 88 323 225
"2004-05-03 22:33:26" 646 646 1
"2004-05-03 22:33:33" 41 389 48
"2004-05-03 22:33:38" 647 647 1
"2004-05-03 22:34:01" 463 252 45
"2004-05-03 22:34:08" 474 479 263
"2004-05-03 22:35:01" 475 502 959
"2004-05-03 22:35:18" 475 502 253
"2004-05-03 22:36:10" 41 389 260
"2004-05-03 22:36:58" 642 645 42
"2004-05-03 22:37:27" 422 389 225
"2004-05-03 22:37:58" 323 88 283
"2004-05-03 22:38:15" 502 34 58
"2004-05-03 22:39:06" 389 422 31
"2004-05-03 22:39:57" 41 389 187
"2004-05-03 22:40:43" 599 34 19
"2004-05-03 22:41:43" 41 389 303
"2004-05-03 22:42:20" 422 389 44
"2004-05-03 22:43:22" 389 422 5
"2004-05-03 22:43:31" 41 389 90
"2004-05-03 22:44:19" 323 88 47
"2004-05-03 22:44:37" 646 72 26
"2004-05-03 22:45:04" 422 389 66
"2004-05-03 22:45:53" 475 283 209
"2004-05-03 22:45:58" 638 102 7
"2004-05-03 22:46:02" 646 289 45
"2004-05-03 22:46:19" 34 502 161
"2004-05-03 22:47:01" 194 583 41
"2004-05-03 22:47:40" 389 422 17
"2004-05-03 22:47:55" 41 389 24
"2004-05-03 22:48:02" 194 583 79
"2004-05-03 22:48:10" 514 590 47
"2004-05-03 22:48:15" 194 325 20
"2004-05-03 22:49:11" 502 34 83
"2004-05-03 22:49:39" 646 289 21
"2004-05-03 22:49:50" 422 389 103
"2004-05-03 22:49:58" 194 456 176
"2004-05-03 22:50:36" 646 72 16
"2004-05-03 22:51:15" 6 642 8
"2004-05-03 22:51:22" 316 355 171
"2004-05-03 22:51:34" 194 296 6
"2004-05-03 22:51:39" 323 289 16
"2004-05-03 22:52:00" 194 303 122
"2004-05-03 22:52:28" 321 466 2
"2004-05-03 22:52:29" 646 289 69
"2004-05-03 22:52:47" 514 463 65
"2004-05-03 22:52:51" 389 422 72
"2004-05-03 22:53:35" 646 212 32
"2004-05-03 22:54:33" 194 583 203
"2004-05-03 22:55:07" 422 389 108
"2004-05-03 22:55:31" 376 481 26
"2004-05-03 22:55:37" 389 422 70
"2004-05-03 22:56:01" 41 389 99
"2004-05-03 22:56:04" 574 266 51
"2004-05-03 22:56:10" 88 323 120
"2004-05-03 22:56:18" 646 638 88
"2004-05-03 22:56:29" 594 468 201
"2004-05-03 22:56:48" 642 6 8
"2004-05-03 22:56:59" 422 389 113
"2004-05-03 22:57:11" 646 323 29
"2004-05-03 22:58:43" 323 88 248
"2004-05-03 22:59:11" 297 422 37
"2004-05-03 22:59:22" 646 323 20
"2004-05-03 22:59:23" 389 422 25
"2004-05-03 22:59:37" 514 376 41
"2004-05-03 22:59:58" 297 272 47
"2004-05-03 23:00:44" 41 389 212
"2004-05-03 23:00:44" 509 454 212
"2004-05-03 23:00:57" 220 266 164
"2004-05-03 23:04:05" 194 583 261
"2004-05-03 23:05:43" 498 495 46
"2004-05-03 23:06:17" 646 638 126
"2004-05-03 23:06:55" 646 323 18
"2004-05-03 23:07:39" 599 321 5
"2004-05-03 23:07:46" 638 74 28
"2004-05-03 23:08:25" 124 6 263
"2004-05-03 23:09:03" 263 647 19
"2004-05-03 23:09:34" 621 321 2
"2004-05-03 23:09:39" 263 647 37
"2004-05-03 23:10:18" 648 648 1
"2004-05-03 23:10:57" 219 321 9
"2004-05-03 23:11:16" 34 502 172
"2004-05-03 23:11:21" 646 323 86
"2004-05-03 23:12:14" 74 617 140
"2004-05-03 23:14:05" 650 650 1
"2004-05-03 23:14:14" 323 124 88
"2004-05-03 23:14:26" 481 376 3
"2004-05-03 23:15:02" 612 626 119
"2004-05-03 23:15:04" 599 321 23
"2004-05-03 23:15:23" 649 649 1
"2004-05-03 23:15:44" 219 321 47
"2004-05-03 23:16:12" 655 655 1
"2004-05-03 23:17:29" 621 321 11
"2004-05-03 23:17:50" 266 638 23
"2004-05-03 23:17:56" 74 607 58
"2004-05-03 23:18:09" 666 666 1
"2004-05-03 23:18:17" 648 627 17
"2004-05-03 23:18:29" 36 259 23
"2004-05-03 23:18:29" 648 514 23
"2004-05-03 23:18:36" 194 583 46
"2004-05-03 23:19:04" 646 323 109
"2004-05-03 23:19:09" 194 325 105
"2004-05-03 23:19:23" 627 649 17
"2004-05-03 23:19:39" 638 266 43
"2004-05-03 23:19:54" 219 321 87
"2004-05-03 23:20:17" 621 48 19
"2004-05-03 23:20:29" 514 649 14
"2004-05-03 23:20:45" 590 440 52
"2004-05-03 23:21:26" 41 389 70
"2004-05-03 23:21:27" 648 368 12
"2004-05-03 23:21:37" 638 141 2
"2004-05-03 23:21:44" 88 323 219
"2004-05-03 23:21:59" 263 642 47
"2004-05-03 23:22:18" 626 649 22
"2004-05-03 23:23:02" 621 593 67
"2004-05-03 23:23:02" 646 638 67
"2004-05-03 23:23:23" 323 124 95
"2004-05-03 23:23:25" 481 59 2
"2004-05-03 23:23:46" 219 321 84
"2004-05-03 23:24:13" 646 323 108
"2004-05-03 23:24:16" 481 452 52
"2004-05-03 23:24:30" 57 596 145
"2004-05-03 23:24:35" 649 626 24
"2004-05-03 23:24:45" 323 88 100
"2004-05-03 23:24:57" 649 514 52
"2004-05-03 23:25:45" 626 649 196
"2004-05-03 23:26:01" 599 34 54
"2004-05-03 23:26:03" 646 650 17
"2004-05-03 23:26:22" 599 321 106
"2004-05-03 23:26:23" 648 368 128
"2004-05-03 23:26:45" 62 367 2
"2004-05-03 23:27:09" 62 162 2
"2004-05-03 23:27:17" 648 626 5
"2004-05-03 23:27:25" 649 626 12
"2004-05-03 23:27:51" 648 388 52
"2004-05-03 23:27:59" 219 321 76
"2004-05-03 23:28:01" 638 74 27
"2004-05-03 23:28:06" 502 34 45
"2004-05-03 23:28:47" 481 378 12
"2004-05-03 23:28:50" 626 649 24
"2004-05-03 23:29:10" 481 566 21
"2004-05-03 23:29:24" 74 638 134
"2004-05-03 23:29:24" 651 651 1
"2004-05-03 23:29:25" 38 177 57
"2004-05-03 23:29:29" 162 368 15
"2004-05-03 23:29:41" 297 422 23
"2004-05-03 23:30:13" 481 396 9
"2004-05-03 23:30:39" 393 62 22
"2004-05-03 23:31:38" 638 74 34
"2004-05-03 23:32:05" 62 393 32
"2004-05-03 23:32:06" 38 128 134
"2004-05-03 23:32:20" 372 508 3
"2004-05-03 23:32:55" 649 626 25
"2004-05-03 23:33:27" 649 626 49
"2004-05-03 23:33:32" 646 220 115
"2004-05-03 23:33:34" 514 626 66
"2004-05-03 23:34:46" 38 502 13
"2004-05-03 23:34:47" 646 220 56
"2004-05-03 23:35:37" 626 514 144
"2004-05-03 23:35:56" 551 124 545
"2004-05-03 23:36:00" 646 651 33
"2004-05-03 23:36:04" 481 638 90
"2004-05-03 23:36:23" 646 647 26
"2004-05-03 23:36:26" 140 574 182
"2004-05-03 23:36:30" 431 323 86
"2004-05-03 23:36:30" 648 514 86
"2004-05-03 23:36:55" 219 321 140
"2004-05-03 23:37:46" 638 481 45
"2004-05-03 23:37:51" 648 649 5
"2004-05-03 23:38:16" 626 649 52
"2004-05-03 23:38:51" 638 481 36
"2004-05-03 23:39:02" 551 62 255
"2004-05-03 23:39:04" 214 584 53
"2004-05-03 23:40:10" 38 475 3
"2004-05-03 23:40:51" 638 481 88
"2004-05-03 23:40:52" 532 536 50
"2004-05-03 23:40:55" 277 74 64
"2004-05-03 23:41:46" 214 626 24
"2004-05-03 23:41:51" 38 475 45
"2004-05-03 23:42:03" 6 124 11
"2004-05-03 23:42:25" 588 636 28
"2004-05-03 23:42:39" 588 440 29
"2004-05-03 23:42:46" 588 51 5
"2004-05-03 23:42:47" 38 475 10
"2004-05-03 23:43:26" 646 638 63
"2004-05-03 23:43:40" 38 475 50
"2004-05-03 23:43:46" 638 481 13
"2004-05-03 23:44:00" 646 323 45
"2004-05-03 23:44:22" 34 502 57
"2004-05-03 23:44:37" 646 651 11
"2004-05-03 23:45:02" 514 649 16
"2004-05-03 23:45:26" 38 475 36
"2004-05-03 23:46:04" 38 475 45
"2004-05-03 23:46:56" 38 475 46
"2004-05-03 23:47:09" 648 590 6
"2004-05-03 23:47:29" 38 475 30
"2004-05-03 23:47:52" 38 475 17
"2004-05-03 23:48:45" 646 323 35
"2004-05-03 23:48:55" 38 475 100
"2004-05-03 23:49:02" 596 57 776
"2004-05-03 23:50:12" 481 517 47
"2004-05-03 23:50:13" 587 588 76
"2004-05-03 23:50:59" 38 475 35
"2004-05-03 23:51:04" 88 323 104
"2004-05-03 23:51:26" 551 62 104
"2004-05-03 23:51:54" 266 475 51
"2004-05-03 23:52:19" 646 323 113
"2004-05-03 23:52:57" 475 266 13
"2004-05-03 23:53:04" 38 475 78
"2004-05-03 23:53:24" 367 323 93
"2004-05-03 23:53:50" 266 475 8
"2004-05-03 23:54:17" 648 649 25
"2004-05-03 23:54:28" 266 220 32
"2004-05-03 23:54:43" 409 34 54
"2004-05-03 23:55:13" 266 626 32
"2004-05-03 23:55:32" 654 654 1
"2004-05-03 23:55:49" 266 571 32
"2004-05-03 23:56:01" 323 88 92
"2004-05-03 23:56:14" 266 289 32
"2004-05-03 23:56:22" 266 651 32
"2004-05-03 23:56:23" 212 305 263
"2004-05-03 23:56:30" 266 437 32
"2004-05-03 23:56:34" 38 475 57
"2004-05-03 23:56:41" 667 667 1
"2004-05-03 23:56:48" 266 124 32
"2004-05-03 23:56:58" 475 266 27
"2004-05-03 23:57:29" 38 101 29
"2004-05-03 23:57:35" 266 243 32
"2004-05-03 23:57:43" 266 112 32
"2004-05-03 23:57:56" 266 577 32
"2004-05-03 23:58:18" 266 429 32
"2004-05-03 23:58:27" 266 367 32
"2004-05-03 23:58:35" 38 475 140
"2004-05-03 23:58:42" 214 475 15
"2004-05-03 23:59:10" 323 367 186
"2004-05-03 23:59:12" 266 652 32
"2004-05-03 23:59:22" 266 481 32
"2004-05-03 23:59:27" 502 34 115
"2004-05-03 23:59:30" 475 214 11
"2004-05-03 23:59:32" 266 653 32
"2004-05-03 23:59:55" 266 8 32
"2004-05-04 00:04:59" 643 638 26
"2004-05-04 00:07:39" 596 388 1418
"2004-05-04 00:08:52" 638 643 13
"2004-05-04 00:09:12" 38 475 17
"2004-05-04 00:09:41" 596 62 86
"2004-05-04 00:09:43" 266 645 32
"2004-05-04 00:09:54" 38 128 29
"2004-05-04 00:09:55" 266 650 32
"2004-05-04 00:10:00" 214 475 54
"2004-05-04 00:10:34" 266 388 32
"2004-05-04 00:10:43" 266 368 32
"2004-05-04 00:10:51" 574 140 104
"2004-05-04 00:10:53" 266 321 32
"2004-05-04 00:10:54" 368 162 52
"2004-05-04 00:11:12" 266 573 32
"2004-05-04 00:11:26" 266 48 32
"2004-05-04 00:11:28" 27 620 150
"2004-05-04 00:11:32" 654 514 18
"2004-05-04 00:11:43" 27 414 9
"2004-05-04 00:12:21" 266 542 32
"2004-05-04 00:12:45" 475 214 27
"2004-05-04 00:13:00" 649 289 125
"2004-05-04 00:13:05" 38 475 67
"2004-05-04 00:13:12" 214 475 33
"2004-05-04 00:14:04" 266 596 32
"2004-05-04 00:14:37" 266 482 32
"2004-05-04 00:14:44" 475 214 33
"2004-05-04 00:15:12" 38 475 34
"2004-05-04 00:15:26" 214 475 68
"2004-05-04 00:15:32" 266 72 32
"2004-05-04 00:15:44" 266 214 32
"2004-05-04 00:16:00" 103 299 242
"2004-05-04 00:16:13" 266 557 32
"2004-05-04 00:16:14" 372 652 10
"2004-05-04 00:16:26" 266 649 32
"2004-05-04 00:16:37" 131 638 46
"2004-05-04 00:17:18" 266 299 32
"2004-05-04 00:17:33" 266 502 32
"2004-05-04 00:17:46" 266 242 32
"2004-05-04 00:17:53" 475 214 93
"2004-05-04 00:17:55" 38 475 93
"2004-05-04 00:18:13" 266 103 32
"2004-05-04 00:18:17" 38 475 24
"2004-05-04 00:18:20" 654 514 26
"2004-05-04 00:18:44" 266 627 32
"2004-05-04 00:19:42" 266 325 32
"2004-05-04 00:19:57" 214 475 32
"2004-05-04 00:19:57" 266 590 32
"2004-05-04 00:20:09" 266 554 32
"2004-05-04 00:20:20" 212 289 69
"2004-05-04 00:20:45" 38 475 97
"2004-05-04 00:20:56" 636 371 48
"2004-05-04 00:21:13" 266 228 32
"2004-05-04 00:21:23" 648 649 12
"2004-05-04 00:21:27" 266 172 32
"2004-05-04 00:21:37" 289 649 99
"2004-05-04 00:21:40" 266 583 32
"2004-05-04 00:21:48" 212 289 119
"2004-05-04 00:21:49" 38 475 51
"2004-05-04 00:21:51" 266 522 32
"2004-05-04 00:22:23" 636 626 13
"2004-05-04 00:22:35" 654 228 7
"2004-05-04 00:22:36" 649 289 48
"2004-05-04 00:22:46" 1 477 42
"2004-05-04 00:22:49" 266 72 16
"2004-05-04 00:23:26" 38 475 71
"2004-05-04 00:23:31" 3 618 106
"2004-05-04 00:24:15" 214 101 130
"2004-05-04 00:24:34" 99 626 44
"2004-05-04 00:25:09" 372 103 25
"2004-05-04 00:25:20" 648 649 23
"2004-05-04 00:25:23" 38 475 24
"2004-05-04 00:25:33" 372 652 60
"2004-05-04 00:26:08" 228 626 85
"2004-05-04 00:26:09" 638 482 14
"2004-05-04 00:26:15" 323 367 174
"2004-05-04 00:26:55" 574 652 61
"2004-05-04 00:27:01" 266 72 3
"2004-05-04 00:27:01" 323 636 3
"2004-05-04 00:27:07" 663 663 1
"2004-05-04 00:27:20" 638 482 16
"2004-05-04 00:27:35" 569 372 75
"2004-05-04 00:27:45" 555 463 5
"2004-05-04 00:27:59" 475 214 355
"2004-05-04 00:28:00" 596 62 53
"2004-05-04 00:28:04" 38 626 2
"2004-05-04 00:28:33" 372 103 27
"2004-05-04 00:29:47" 638 482 28
"2004-05-04 00:29:57" 574 652 271
"2004-05-04 00:30:47" 555 62 50
"2004-05-04 00:31:11" 38 475 107
"2004-05-04 00:31:30" 127 475 25
"2004-05-04 00:31:30" 289 649 25
"2004-05-04 00:31:36" 596 62 80
"2004-05-04 00:32:24" 212 576 23
"2004-05-04 00:32:26" 654 481 21
"2004-05-04 00:32:30" 212 576 23
"2004-05-04 00:32:31" 38 475 115
"2004-05-04 00:32:39" 212 576 23
"2004-05-04 00:33:00" 638 482 2
"2004-05-04 00:33:01" 612 502 335
"2004-05-04 00:33:22" 372 103 96
"2004-05-04 00:33:55" 475 127 120
"2004-05-04 00:34:04" 342 194 310
"2004-05-04 00:35:16" 649 289 10
"2004-05-04 00:35:55" 619 475 15
"2004-05-04 00:37:12" 648 513 22
"2004-05-04 00:37:15" 372 103 3
"2004-05-04 00:37:27" 574 652 139
"2004-05-04 00:37:48" 38 475 26
"2004-05-04 00:38:08" 277 649 97
"2004-05-04 00:38:26" 38 475 47
"2004-05-04 00:38:33" 638 482 4
"2004-05-04 00:38:40" 652 72 70
"2004-05-04 00:38:57" 277 74 32
"2004-05-04 00:39:16" 654 254 88
"2004-05-04 00:39:17" 103 63 40
"2004-05-04 00:39:45" 652 574 68
"2004-05-04 00:39:48" 38 475 59
"2004-05-04 00:39:51" 557 302 466
"2004-05-04 00:39:52" 323 68 81
"2004-05-04 00:40:24" 228 593 558
"2004-05-04 00:40:32" 619 194 5
"2004-05-04 00:40:37" 72 652 121
"2004-05-04 00:40:59" 38 475 74
"2004-05-04 00:41:08" 281 323 563
"2004-05-04 00:41:26" 574 652 86
"2004-05-04 00:41:34" 285 422 26
"2004-05-04 00:41:38" 695 695 1
"2004-05-04 00:42:11" 638 482 17
"2004-05-04 00:42:33" 281 323 58
"2004-05-04 00:42:43" 38 475 118
"2004-05-04 00:42:47" 652 72 71
"2004-05-04 00:43:26" 38 475 32
"2004-05-04 00:43:40" 652 574 182
"2004-05-04 00:44:13" 38 475 63
"2004-05-04 00:44:25" 254 343 33
"2004-05-04 00:45:06" 574 652 68
"2004-05-04 00:45:11" 372 437 50
"2004-05-04 00:45:16" 38 475 50
"2004-05-04 00:45:49" 38 475 59
"2004-05-04 00:45:53" 596 644 94
"2004-05-04 00:46:09" 652 574 51
"2004-05-04 00:46:24" 574 652 16
"2004-05-04 00:46:36" 567 595 310
"2004-05-04 00:46:41" 638 482 24
"2004-05-04 00:47:27" 648 368 641
"2004-05-04 00:48:34" 72 652 613
"2004-05-04 00:48:43" 654 254 24
"2004-05-04 00:48:46" 38 475 40
"2004-05-04 00:49:14" 638 48 12
"2004-05-04 00:49:25" 638 482 15
"2004-05-04 00:49:27" 495 372 91
"2004-05-04 00:50:05" 38 475 147
"2004-05-04 00:50:13" 228 392 1348
"2004-05-04 00:50:14" 638 48 17
"2004-05-04 00:50:18" 652 72 134
"2004-05-04 00:50:26" 38 475 29
"2004-05-04 00:50:27" 495 498 167
"2004-05-04 00:50:30" 456 194 146
"2004-05-04 00:50:37" 254 495 168
"2004-05-04 00:50:53" 648 349 35
"2004-05-04 00:50:53" 655 656 35
"2004-05-04 00:50:59" 655 656 35
"2004-05-04 00:51:02" 323 281 265
"2004-05-04 00:51:13" 638 48 34
"2004-05-04 00:51:19" 655 657 35
"2004-05-04 00:51:25" 259 638 331
"2004-05-04 00:51:47" 474 32 666
"2004-05-04 00:52:11" 456 194 33
"2004-05-04 00:52:25" 266 658 32
"2004-05-04 00:52:40" 655 636 35
"2004-05-04 00:52:51" 659 660 26
"2004-05-04 00:53:03" 266 661 32
"2004-05-04 00:53:09" 659 660 9
"2004-05-04 00:53:10" 655 662 35
"2004-05-04 00:53:19" 495 254 301
"2004-05-04 00:53:23" 266 663 104
"2004-05-04 00:53:23" 323 68 104
"2004-05-04 00:53:30" 655 664 39
"2004-05-04 00:53:36" 254 626 29
"2004-05-04 00:53:40" 655 665 35
"2004-05-04 00:53:48" 266 666 32
"2004-05-04 00:54:01" 655 645 35
"2004-05-04 00:54:08" 626 228 12
"2004-05-04 00:54:09" 72 652 118
"2004-05-04 00:54:13" 655 632 35
"2004-05-04 00:54:15" 667 658 11
"2004-05-04 00:54:25" 281 323 259
"2004-05-04 00:54:35" 654 254 48
"2004-05-04 00:54:39" 655 627 35
"2004-05-04 00:54:43" 38 475 17
"2004-05-04 00:54:47" 655 626 35
"2004-05-04 00:54:55" 655 640 35
"2004-05-04 00:55:02" 655 668 35
"2004-05-04 00:55:10" 655 669 35
"2004-05-04 00:55:13" 266 642 32
"2004-05-04 00:55:17" 655 630 35
"2004-05-04 00:55:22" 655 633 35
"2004-05-04 00:55:32" 38 475 28
"2004-05-04 00:55:33" 418 642 17
"2004-05-04 00:55:41" 266 637 32
"2004-05-04 00:55:56" 655 670 35
"2004-05-04 00:55:58" 648 368 374
"2004-05-04 00:56:01" 655 671 35
"2004-05-04 00:56:09" 38 475 17
"2004-05-04 00:56:11" 514 405 50
"2004-05-04 00:56:14" 655 672 35
"2004-05-04 00:56:41" 131 527 72
"2004-05-04 00:56:47" 626 99 9
"2004-05-04 00:56:49" 254 495 326
"2004-05-04 00:56:52" 619 596 99
"2004-05-04 00:57:20" 67 598 44
"2004-05-04 00:57:30" 654 652 17
"2004-05-04 00:57:37" 323 281 229
"2004-05-04 00:57:49" 38 475 28
"2004-05-04 00:58:03" 371 636 186
"2004-05-04 00:58:10" 38 475 26
"2004-05-04 00:58:13" 652 72 201
"2004-05-04 00:58:40" 323 68 72
"2004-05-04 00:58:44" 323 68 72
"2004-05-04 00:58:48" 9 569 88
"2004-05-04 00:58:51" 619 596 309
"2004-05-04 00:59:20" 38 475 51
"2004-05-04 00:59:46" 617 272 248
"2004-05-04 00:59:51" 6 278 23
"2004-05-04 00:59:56" 514 517 99
"2004-05-04 01:00:44" 372 495 28
"2004-05-04 01:00:44" 673 254 28
"2004-05-04 01:01:36" 654 652 49
"2004-05-04 01:01:40" 372 673 33
"2004-05-04 01:02:18" 38 475 90
"2004-05-04 01:02:33" 176 475 60
"2004-05-04 01:02:35" 619 661 9
"2004-05-04 01:02:44" 323 68 46
"2004-05-04 01:03:06" 281 323 153
"2004-05-04 01:03:08" 605 272 61
"2004-05-04 01:03:24" 617 74 195
"2004-05-04 01:03:30" 254 673 98
"2004-05-04 01:03:31" 652 654 36
"2004-05-04 01:03:40" 349 655 5
"2004-05-04 01:03:58" 673 372 137
"2004-05-04 01:04:02" 349 655 17
"2004-05-04 01:04:16" 72 652 262
"2004-05-04 01:04:27" 323 281 176
"2004-05-04 01:04:45" 654 652 42
"2004-05-04 01:04:53" 673 254 102
"2004-05-04 01:04:56" 323 68 85
"2004-05-04 01:05:27" 431 323 42
"2004-05-04 01:06:50" 259 256 400
"2004-05-04 01:06:55" 176 515 130
"2004-05-04 01:07:26" 652 654 188
"2004-05-04 01:07:41" 12 101 59
"2004-05-04 01:07:48" 254 673 402
"2004-05-04 01:08:09" 281 323 205
"2004-05-04 01:08:13" 12 527 16
"2004-05-04 01:08:14" 99 626 49
"2004-05-04 01:08:18" 652 72 116
"2004-05-04 01:08:21" 615 616 26
"2004-05-04 01:08:29" 605 266 72
"2004-05-04 01:08:46" 654 652 14
"2004-05-04 01:09:06" 252 463 11
"2004-05-04 01:09:37" 12 175 75
"2004-05-04 01:09:42" 323 68 141
"2004-05-04 01:09:43" 422 285 44
"2004-05-04 01:09:48" 259 343 13
"2004-05-04 01:09:55" 655 349 26
"2004-05-04 01:09:56" 254 344 79
"2004-05-04 01:10:00" 652 654 53
"2004-05-04 01:10:18" 6 603 18
"2004-05-04 01:10:52" 673 254 240
"2004-05-04 01:11:02" 323 281 87
"2004-05-04 01:11:11" 636 371 25
"2004-05-04 01:11:34" 73 343 132
"2004-05-04 01:11:41" 654 652 22
"2004-05-04 01:11:48" 615 666 17
"2004-05-04 01:11:57" 393 62 137
"2004-05-04 01:12:13" 145 479 14
"2004-05-04 01:12:13" 626 99 14
"2004-05-04 01:12:39" 431 323 64
"2004-05-04 01:12:50" 605 103 70
"2004-05-04 01:12:55" 103 673 12
"2004-05-04 01:13:02" 259 48 59
"2004-05-04 01:13:15" 323 281 138
"2004-05-04 01:13:21" 371 636 93
"2004-05-04 01:13:30" 654 456 29
"2004-05-04 01:13:40" 6 73 18
"2004-05-04 01:13:44" 297 422 20
"2004-05-04 01:13:50" 605 266 170
"2004-05-04 01:14:15" 281 323 351
"2004-05-04 01:14:26" 456 654 47
"2004-05-04 01:15:03" 652 654 1424
"2004-05-04 01:15:32" 673 103 40
"2004-05-04 01:15:49" 394 422 363
"2004-05-04 01:16:11" 652 654 65
"2004-05-04 01:16:24" 605 103 125
"2004-05-04 01:16:48" 323 281 247
"2004-05-04 01:16:50" 678 678 1
"2004-05-04 01:17:47" 297 422 15
"2004-05-04 01:17:48" 254 673 145
"2004-05-04 01:17:50" 654 652 39
"2004-05-04 01:18:23" 654 456 64
"2004-05-04 01:18:35" 73 6 101
"2004-05-04 01:18:50" 62 393 54
"2004-05-04 01:18:52" 638 482 7
"2004-05-04 01:18:53" 652 654 3
"2004-05-04 01:19:21" 259 242 189
"2004-05-04 01:19:38" 638 48 65
"2004-05-04 01:19:51" 599 511 33
"2004-05-04 01:20:14" 456 654 112
"2004-05-04 01:20:15" 673 254 242
"2004-05-04 01:20:19" 259 299 51
"2004-05-04 01:20:20" 103 673 70
"2004-05-04 01:20:21" 654 99 7
"2004-05-04 01:20:42" 12 658 12
"2004-05-04 01:20:50" 281 323 1048
"2004-05-04 01:21:18" 254 673 129
"2004-05-04 01:21:20" 654 456 85
"2004-05-04 01:21:21" 673 103 9
"2004-05-04 01:21:47" 605 289 108
"2004-05-04 01:22:07" 12 658 40
"2004-05-04 01:22:24" 652 654 60
"2004-05-04 01:22:26" 673 254 147
"2004-05-04 01:23:01" 103 673 12
"2004-05-04 01:23:07" 422 394 127
"2004-05-04 01:23:09" 277 496 87
"2004-05-04 01:23:12" 654 652 30
"2004-05-04 01:23:31" 605 103 83
"2004-05-04 01:23:33" 323 281 128
"2004-05-04 01:23:37" 254 673 81
"2004-05-04 01:24:11" 605 289 54
"2004-05-04 01:24:17" 515 194 8
"2004-05-04 01:24:30" 654 456 112
"2004-05-04 01:24:40" 674 302 62
"2004-05-04 01:24:56" 496 475 190
"2004-05-04 01:25:01" 673 103 20
"2004-05-04 01:25:16" 673 254 10
"2004-05-04 01:25:29" 297 422 10
"2004-05-04 01:25:42" 41 658 41
"2004-05-04 01:25:51" 176 475 84
"2004-05-04 01:25:56" 652 654 117
"2004-05-04 01:26:19" 349 655 96
"2004-05-04 01:26:43" 12 658 33
"2004-05-04 01:26:50" 41 598 31
"2004-05-04 01:26:55" 277 496 315
"2004-05-04 01:27:06" 199 536 171
"2004-05-04 01:27:08" 605 103 68
"2004-05-04 01:27:40" 281 323 231
"2004-05-04 01:27:42" 551 456 88
"2004-05-04 01:27:47" 103 673 36
"2004-05-04 01:27:51" 676 676 1
"2004-05-04 01:28:06" 605 289 44
"2004-05-04 01:28:13" 6 73 32
"2004-05-04 01:28:17" 482 194 59
"2004-05-04 01:28:17" 654 652 59
"2004-05-04 01:28:21" 41 658 10
"2004-05-04 01:28:28" 6 73 23
"2004-05-04 01:28:58" 254 598 33
"2004-05-04 01:29:03" 12 658 54
"2004-05-04 01:29:04" 481 6 7
"2004-05-04 01:29:23" 673 289 36
"2004-05-04 01:29:45" 277 496 204
"2004-05-04 01:29:46" 496 437 54
"2004-05-04 01:29:52" 372 673 83
"2004-05-04 01:30:00" 673 103 76
"2004-05-04 01:30:09" 323 281 405
"2004-05-04 01:30:17" 12 8 16
"2004-05-04 01:30:22" 289 673 72
"2004-05-04 01:30:46" 673 372 80
"2004-05-04 01:31:01" 297 422 6
"2004-05-04 01:31:17" 103 673 36
"2004-05-04 01:31:30" 277 299 36
"2004-05-04 01:31:33" 74 73 64
"2004-05-04 01:31:40" 617 456 20
"2004-05-04 01:31:43" 605 289 66
"2004-05-04 01:31:52" 673 289 149
"2004-05-04 01:32:00" 456 654 450
"2004-05-04 01:32:07" 673 103 32
"2004-05-04 01:32:13" 73 6 143
"2004-05-04 01:32:22" 6 481 8
"2004-05-04 01:32:24" 73 74 4
"2004-05-04 01:32:33" 388 596 364
"2004-05-04 01:32:40" 6 73 11
"2004-05-04 01:34:14" 211 194 40
"2004-05-04 01:34:14" 652 654 40
"2004-05-04 01:34:22" 277 496 68
"2004-05-04 01:34:30" 211 194 40
"2004-05-04 01:34:35" 617 516 71
"2004-05-04 01:34:43" 654 456 205
"2004-05-04 01:35:12" 12 658 11
"2004-05-04 01:35:54" 289 673 72
"2004-05-04 01:36:08" 53 456 83
"2004-05-04 01:36:08" 555 62 83
"2004-05-04 01:36:23" 51 314 2
"2004-05-04 01:36:30" 194 482 136
"2004-05-04 01:36:32" 605 103 32
"2004-05-04 01:37:28" 481 6 13
"2004-05-04 01:37:56" 280 321 49
"2004-05-04 01:40:34" 654 652 134
"2004-05-04 01:43:07" 640 638 12
"2004-05-04 01:45:10" 555 147 71
"2004-05-04 01:50:50" 372 673 4
"2004-05-04 01:51:56" 372 673 119
"2004-05-04 01:51:58" 103 673 108
"2004-05-04 01:53:15" 254 299 19
"2004-05-04 01:53:27" 103 675 36
"2004-05-04 01:53:36" 317 368 28
"2004-05-04 01:53:46" 555 62 80
"2004-05-04 01:53:53" 422 194 7
"2004-05-04 01:53:59" 642 263 8
"2004-05-04 01:54:27" 321 280 11
"2004-05-04 01:54:50" 642 418 43
"2004-05-04 01:54:52" 479 314 62
"2004-05-04 01:54:53" 321 675 2
"2004-05-04 01:55:15" 317 6 75
"2004-05-04 01:55:16" 605 103 43
"2004-05-04 01:55:20" 496 658 28
"2004-05-04 01:55:26" 277 673 21
"2004-05-04 01:55:46" 277 514 68
"2004-05-04 01:56:03" 252 6 9
"2004-05-04 01:56:18" 684 684 1
"2004-05-04 01:56:28" 277 496 115
"2004-05-04 01:56:29" 555 676 22
"2004-05-04 01:56:35" 12 8 33
"2004-05-04 01:56:52" 673 103 28
"2004-05-04 01:56:54" 277 673 60
"2004-05-04 01:57:23" 631 463 57
"2004-05-04 01:57:48" 555 676 22
"2004-05-04 01:57:54" 555 676 22
"2004-05-04 01:58:04" 658 496 15
"2004-05-04 01:58:19" 277 673 176
"2004-05-04 01:58:22" 673 289 127
"2004-05-04 01:58:49" 317 308 58
"2004-05-04 01:58:53" 73 6 535
"2004-05-04 01:59:45" 605 103 26
"2004-05-04 01:59:55" 496 658 59
"2004-05-04 02:00:46" 617 340 18
"2004-05-04 02:00:47" 605 74 55
"2004-05-04 02:01:11" 638 640 16
"2004-05-04 02:01:32" 277 673 302
"2004-05-04 02:01:46" 605 103 25
"2004-05-04 02:02:06" 424 495 56
"2004-05-04 02:02:42" 297 422 52
"2004-05-04 02:02:48" 525 211 257
"2004-05-04 02:03:38" 638 640 18
"2004-05-04 02:03:42" 525 51 2
"2004-05-04 02:04:00" 638 640 34
"2004-05-04 02:04:07" 525 103 13
"2004-05-04 02:04:18" 694 694 1
"2004-05-04 02:04:39" 677 677 1
"2004-05-04 02:04:43" 323 68 43
"2004-05-04 02:04:52" 242 259 149
"2004-05-04 02:04:58" 652 654 42
"2004-05-04 02:05:28" 638 48 57
"2004-05-04 02:05:51" 605 74 63
"2004-05-04 02:05:53" 617 254 107
"2004-05-04 02:05:59" 317 6 39
"2004-05-04 02:06:03" 482 194 442
"2004-05-04 02:06:38" 323 68 25
"2004-05-04 02:07:00" 248 603 8
"2004-05-04 02:07:16" 51 525 13
"2004-05-04 02:08:03" 9 8 63
"2004-05-04 02:08:06" 297 422 65
"2004-05-04 02:08:08" 496 523 59
"2004-05-04 02:08:09" 525 51 15
"2004-05-04 02:08:11" 355 316 64
"2004-05-04 02:08:33" 6 252 14
"2004-05-04 02:08:33" 69 6 14
"2004-05-04 02:08:52" 69 119 32
"2004-05-04 02:08:57" 605 74 70
"2004-05-04 02:09:03" 9 640 60
"2004-05-04 02:09:11" 9 636 27
"2004-05-04 02:10:08" 667 658 7
"2004-05-04 02:10:13" 355 316 428
"2004-05-04 02:10:20" 617 677 27
"2004-05-04 02:10:23" 69 6 9
"2004-05-04 02:10:37" 51 525 129
"2004-05-04 02:10:37" 317 6 129
"2004-05-04 02:10:37" 396 481 129
"2004-05-04 02:10:39" 9 640 18
"2004-05-04 02:10:47" 642 325 120
"2004-05-04 02:11:03" 99 654 20
"2004-05-04 02:11:15" 99 626 13
"2004-05-04 02:11:20" 323 68 88
"2004-05-04 02:11:26" 9 640 23
"2004-05-04 02:11:27" 667 658 14
"2004-05-04 02:11:35" 667 658 6
"2004-05-04 02:11:46" 212 642 52
"2004-05-04 02:11:52" 596 388 1005
"2004-05-04 02:12:12" 479 212 16
"2004-05-04 02:12:23" 99 654 39
"2004-05-04 02:12:26" 658 496 12
"2004-05-04 02:12:32" 212 479 17
"2004-05-04 02:12:38" 617 640 65
"2004-05-04 02:12:41" 640 617 22
"2004-05-04 02:12:56" 9 640 13
"2004-05-04 02:13:01" 525 51 79
"2004-05-04 02:13:30" 617 640 24
"2004-05-04 02:13:37" 9 8 26
"2004-05-04 02:13:58" 325 642 145
"2004-05-04 02:14:52" 605 74 48
"2004-05-04 02:15:19" 51 525 82
"2004-05-04 02:15:23" 617 640 43
"2004-05-04 02:15:24" 898 898 1
"2004-05-04 02:15:39" 652 302 52
"2004-05-04 02:15:44" 212 479 71
"2004-05-04 02:15:48" 636 388 39
"2004-05-04 02:16:10" 642 325 49
"2004-05-04 02:16:26" 388 636 97
"2004-05-04 02:16:37" 468 594 115
"2004-05-04 02:16:37" 555 502 115
"2004-05-04 02:16:40" 605 74 42
"2004-05-04 02:16:52" 636 388 5
"2004-05-04 02:17:03" 9 658 4
"2004-05-04 02:17:12" 555 654 17
"2004-05-04 02:17:20" 605 272 46
"2004-05-04 02:17:44" 9 638 26
"2004-05-04 02:17:47" 617 272 283
"2004-05-04 02:17:56" 277 468 62
"2004-05-04 02:18:10" 555 636 13
"2004-05-04 02:18:31" 525 51 96
"2004-05-04 02:18:55" 323 636 7
"2004-05-04 02:19:04" 9 8 54
"2004-05-04 02:19:05" 323 68 16
"2004-05-04 02:19:07" 588 51 9
"2004-05-04 02:19:09" 631 662 24
"2004-05-04 02:19:40" 555 306 41
"2004-05-04 02:19:44" 323 640 43
"2004-05-04 02:19:54" 277 652 11
"2004-05-04 02:20:05" 639 642 20
"2004-05-04 02:20:06" 316 355 414
"2004-05-04 02:20:09" 212 642 43
"2004-05-04 02:20:16" 323 636 61
"2004-05-04 02:20:19" 617 640 110
"2004-05-04 02:20:38" 660 659 359
"2004-05-04 02:20:43" 681 681 1
"2004-05-04 02:20:50" 323 640 62
"2004-05-04 02:20:59" 277 652 9
"2004-05-04 02:21:25" 323 640 80
"2004-05-04 02:21:29" 103 525 78
"2004-05-04 02:21:36" 51 525 89
"2004-05-04 02:21:38" 431 323 86
"2004-05-04 02:21:58" 617 74 46
"2004-05-04 02:22:52" 640 323 10
"2004-05-04 02:22:56" 325 642 34
"2004-05-04 02:23:02" 588 51 6
"2004-05-04 02:23:14" 639 481 26
"2004-05-04 02:23:28" 9 569 78
"2004-05-04 02:23:32" 317 316 67
"2004-05-04 02:23:33" 176 475 281
"2004-05-04 02:23:34" 323 640 23
"2004-05-04 02:23:34" 323 640 23
"2004-05-04 02:23:55" 9 389 60
"2004-05-04 02:23:57" 431 323 139
"2004-05-04 02:24:10" 640 323 34
"2004-05-04 02:24:31" 525 51 34
"2004-05-04 02:24:38" 181 454 103
"2004-05-04 02:24:53" 277 652 101
"2004-05-04 02:24:56" 680 680 1
"2004-05-04 02:25:17" 323 640 125
"2004-05-04 02:25:22" 525 103 72
"2004-05-04 02:25:37" 72 678 21
"2004-05-04 02:26:29" 525 103 18
"2004-05-04 02:26:32" 317 325 95
"2004-05-04 02:26:40" 334 128 66
"2004-05-04 02:26:45" 431 323 126
"2004-05-04 02:26:51" 181 495 35
"2004-05-04 02:26:51" 277 652 35
"2004-05-04 02:27:13" 640 323 39
"2004-05-04 02:27:22" 259 242 151
"2004-05-04 02:28:07" 588 51 4
"2004-05-04 02:28:14" 323 640 25
"2004-05-04 02:28:21" 51 525 179
"2004-05-04 02:28:26" 617 487 182
"2004-05-04 02:28:30" 323 640 27
"2004-05-04 02:28:52" 640 323 2
"2004-05-04 02:29:07" 323 68 90
"2004-05-04 02:29:23" 317 325 210
"2004-05-04 02:29:50" 588 440 75
"2004-05-04 02:29:50" 693 693 1
"2004-05-04 02:29:55" 323 640 116
"2004-05-04 02:30:06" 278 638 19
"2004-05-04 02:30:07" 317 316 18
"2004-05-04 02:30:09" 617 74 15
"2004-05-04 02:30:19" 1798 1798 1
"2004-05-04 02:30:25" 51 525 94
"2004-05-04 02:31:05" 278 6 32
"2004-05-04 02:31:13" 277 583 62
"2004-05-04 02:31:19" 640 323 66
"2004-05-04 02:31:34" 679 162 15
"2004-05-04 02:31:36" 316 325 28
"2004-05-04 02:31:43" 617 112 35
"2004-05-04 02:31:55" 439 636 30
"2004-05-04 02:32:20" 334 128 124
"2004-05-04 02:33:34" 323 640 63
"2004-05-04 02:34:04" 9 8 198
"2004-05-04 02:34:25" 323 68 82
"2004-05-04 02:34:35" 325 316 60
"2004-05-04 02:34:50" 323 640 53
"2004-05-04 02:35:06" 259 256 135
"2004-05-04 02:35:25" 316 325 46
"2004-05-04 02:35:29" 367 323 16
"2004-05-04 02:35:35" 323 640 21
"2004-05-04 02:35:37" 439 440 47
"2004-05-04 02:35:40" 573 184 71
"2004-05-04 02:35:49" 638 278 10
"2004-05-04 02:35:58" 617 640 50
"2004-05-04 02:36:01" 181 355 83
"2004-05-04 02:36:06" 323 367 118
"2004-05-04 02:36:08" 325 316 122
"2004-05-04 02:36:10" 431 323 33
"2004-05-04 02:36:28" 662 625 38
"2004-05-04 02:36:32" 525 51 53
"2004-05-04 02:36:44" 74 617 268
"2004-05-04 02:36:51" 679 404 112
"2004-05-04 02:37:24" 323 68 22
"2004-05-04 02:37:38" 367 323 233
"2004-05-04 02:37:58" 51 525 20
"2004-05-04 02:38:14" 51 525 15
"2004-05-04 02:38:43" 640 617 41
"2004-05-04 02:38:56" 323 367 70
"2004-05-04 02:39:16" 617 487 52
"2004-05-04 02:39:19" 323 640 52
"2004-05-04 02:39:23" 74 680 90
"2004-05-04 02:39:32" 316 325 80
"2004-05-04 02:39:33" 405 514 12
"2004-05-04 02:39:40" 617 640 32
"2004-05-04 02:39:43" 9 8 145
"2004-05-04 02:39:56" 9 409 4
"2004-05-04 02:40:14" 51 525 25
"2004-05-04 02:40:31" 640 617 28
"2004-05-04 02:41:04" 323 367 103
"2004-05-04 02:41:26" 679 132 77
"2004-05-04 02:41:32" 681 588 7
"2004-05-04 02:41:36" 323 640 67
"2004-05-04 02:41:40" 525 51 9
"2004-05-04 02:41:55" 325 316 74
"2004-05-04 02:42:04" 679 132 19
"2004-05-04 02:42:08" 525 51 42
"2004-05-04 02:42:27" 617 74 134
"2004-05-04 02:42:34" 300 368 95
"2004-05-04 02:42:45" 367 323 103
"2004-05-04 02:42:59" 95 682 54
"2004-05-04 02:42:59" 289 638 54
"2004-05-04 02:42:59" 323 181 54
"2004-05-04 02:43:14" 646 673 61
"2004-05-04 02:43:22" 323 367 67
"2004-05-04 02:43:41" 103 525 106
"2004-05-04 02:43:45" 638 289 66
"2004-05-04 02:43:50" 300 321 11
"2004-05-04 02:43:57" 525 103 1
"2004-05-04 02:44:05" 176 475 62
"2004-05-04 02:44:30" 617 640 107
"2004-05-04 02:44:42" 367 323 62
"2004-05-04 02:44:44" 638 289 9
"2004-05-04 02:44:46" 617 640 5
"2004-05-04 02:45:06" 103 525 76
"2004-05-04 02:45:10" 316 325 206
"2004-05-04 02:45:17" 487 658 78
"2004-05-04 02:45:30" 323 68 118
"2004-05-04 02:45:34" 355 181 254
"2004-05-04 02:45:35" 487 658 78
"2004-05-04 02:45:38" 68 3 65
"2004-05-04 02:45:54" 525 103 88
"2004-05-04 02:46:09" 297 272 56
"2004-05-04 02:46:15" 51 525 104
"2004-05-04 02:46:20" 680 74 141
"2004-05-04 02:46:35" 368 300 188
"2004-05-04 02:46:57" 525 51 40
"2004-05-04 02:47:05" 323 367 91
"2004-05-04 02:47:11" 646 673 37
"2004-05-04 02:47:33" 323 68 73
"2004-05-04 02:48:39" 181 355 326
"2004-05-04 02:48:55" 681 588 16
"2004-05-04 02:49:13" 74 680 137
"2004-05-04 02:49:44" 181 323 169
"2004-05-04 02:50:20" 259 289 23
"2004-05-04 02:50:30" 539 425 18
"2004-05-04 02:50:33" 605 263 31
"2004-05-04 02:51:23" 51 525 50
"2004-05-04 02:52:32" 325 316 59
"2004-05-04 02:52:51" 525 51 14
"2004-05-04 02:53:03" 323 68 26
"2004-05-04 02:53:20" 248 375 54
"2004-05-04 02:53:28" 68 323 58
"2004-05-04 02:54:17" 681 588 40
"2004-05-04 02:55:31" 316 74 66
"2004-05-04 02:56:13" 181 598 351
"2004-05-04 02:56:23" 642 325 4
"2004-05-04 02:57:39" 316 325 145
"2004-05-04 02:57:40" 68 323 32
"2004-05-04 02:58:00" 344 254 209
"2004-05-04 02:58:21" 308 540 60
"2004-05-04 02:58:44" 355 316 407
"2004-05-04 02:59:27" 316 355 56
"2004-05-04 03:00:13" 323 68 50
"2004-05-04 03:00:54" 525 103 93
"2004-05-04 03:01:38" 323 68 19
"2004-05-04 03:01:44" 44 456 521
"2004-05-04 03:01:44" 355 181 521
"2004-05-04 03:02:27" 74 316 266
"2004-05-04 03:02:37" 355 316 215
"2004-05-04 03:02:38" 323 642 25
"2004-05-04 03:02:46" 181 323 66
"2004-05-04 03:03:31" 325 316 102
"2004-05-04 03:03:32" 513 636 14
"2004-05-04 03:03:55" 316 74 144
"2004-05-04 03:04:03" 513 641 56
"2004-05-04 03:04:48" 181 355 406
"2004-05-04 03:05:00" 316 355 110
"2004-05-04 03:05:21" 74 316 16
"2004-05-04 03:06:26" 638 88 19
"2004-05-04 03:06:41" 44 432 226
"2004-05-04 03:07:26" 316 325 55
"2004-05-04 03:08:20" 44 74 188
"2004-05-04 03:08:39" 74 316 181
"2004-05-04 03:08:51" 487 437 49
"2004-05-04 03:09:05" 181 316 96
"2004-05-04 03:09:28" 487 437 49
"2004-05-04 03:09:37" 487 437 49
"2004-05-04 03:09:40" 316 74 114
"2004-05-04 03:10:10" 316 181 63
"2004-05-04 03:11:16" 181 396 13
"2004-05-04 03:11:16" 625 662 13
"2004-05-04 03:11:17" 316 74 190
"2004-05-04 03:11:18" 176 475 58
"2004-05-04 03:11:31" 355 181 368
"2004-05-04 03:11:46" 181 316 88
"2004-05-04 03:12:00" 325 316 88
"2004-05-04 03:12:14" 355 316 134
"2004-05-04 03:12:17" 415 436 11
"2004-05-04 03:12:36" 181 355 144
"2004-05-04 03:12:38" 316 181 62
"2004-05-04 03:12:47" 74 316 109
"2004-05-04 03:12:56" 651 97 100
"2004-05-04 03:13:30" 316 325 73
"2004-05-04 03:14:02" 683 413 8
"2004-05-04 03:14:28" 651 638 59
"2004-05-04 03:14:48" 638 651 18
"2004-05-04 03:15:07" 683 413 19
"2004-05-04 03:15:36" 316 355 129
"2004-05-04 03:16:28" 323 68 118
"2004-05-04 03:17:11" 316 74 140
"2004-05-04 03:17:19" 555 502 83
"2004-05-04 03:17:56" 325 316 252
"2004-05-04 03:17:59" 603 6 30
"2004-05-04 03:18:01" 605 413 20
"2004-05-04 03:18:37" 638 651 88
"2004-05-04 03:18:49" 603 248 49
"2004-05-04 03:20:15" 413 683 150
"2004-05-04 03:20:19" 689 689 1
"2004-05-04 03:20:24" 172 684 48
"2004-05-04 03:20:49" 698 698 1
"2004-05-04 03:21:22" 396 181 23
"2004-05-04 03:21:30" 683 413 40
"2004-05-04 03:21:45" 605 413 85
"2004-05-04 03:21:49" 513 588 14
"2004-05-04 03:22:15" 316 325 279
"2004-05-04 03:22:34" 625 534 53
"2004-05-04 03:22:45" 513 388 88
"2004-05-04 03:22:46" 692 692 1
"2004-05-04 03:23:16" 334 128 29
"2004-05-04 03:23:39" 603 248 67
"2004-05-04 03:23:50" 683 72 118
"2004-05-04 03:23:52" 325 316 86
"2004-05-04 03:24:50" 413 683 67
"2004-05-04 03:25:06" 588 513 4
"2004-05-04 03:25:35" 242 259 214
"2004-05-04 03:25:48" 367 323 59
"2004-05-04 03:25:59" 388 513 33
"2004-05-04 03:26:22" 605 413 97
"2004-05-04 03:26:25" 631 335 21
"2004-05-04 03:26:37" 72 683 309
"2004-05-04 03:26:49" 631 115 21
"2004-05-04 03:27:01" 242 638 41
"2004-05-04 03:27:25" 638 242 54
"2004-05-04 03:27:27" 128 685 11
"2004-05-04 03:27:43" 631 596 21
"2004-05-04 03:29:34" 683 413 64
"2004-05-04 03:29:50" 607 74 29
"2004-05-04 03:29:56" 6 278 63
"2004-05-04 03:30:14" 647 263 55
"2004-05-04 03:30:24" 605 413 168
"2004-05-04 03:30:29" 6 603 71
"2004-05-04 03:32:14" 388 590 29
"2004-05-04 03:32:39" 439 513 21
"2004-05-04 03:32:40" 413 683 47
"2004-05-04 03:32:50" 605 413 86
"2004-05-04 03:33:23" 263 647 17
"2004-05-04 03:33:56" 355 193 864
"2004-05-04 03:34:24" 325 632 48
"2004-05-04 03:34:43" 605 263 16
"2004-05-04 03:34:47" 683 413 48
"2004-05-04 03:35:55" 323 367 169
"2004-05-04 03:36:01" 413 683 58
"2004-05-04 03:36:34" 605 413 142
"2004-05-04 03:36:36" 323 68 97
"2004-05-04 03:36:59" 212 236 186
"2004-05-04 03:37:20" 605 263 12
"2004-05-04 03:38:04" 683 413 61
"2004-05-04 03:38:35" 605 263 52
"2004-05-04 03:38:51" 683 72 137
"2004-05-04 03:40:12" 631 625 10
"2004-05-04 03:40:24" 555 391 478
"2004-05-04 03:41:13" 367 323 88
"2004-05-04 03:41:43" 555 502 76
"2004-05-04 03:41:57" 603 375 26
"2004-05-04 03:42:06" 683 413 72
"2004-05-04 03:42:12" 440 588 14
"2004-05-04 03:42:19" 605 413 157
"2004-05-04 03:42:36" 422 375 62
"2004-05-04 03:42:41" 687 687 1
"2004-05-04 03:43:50" 181 316 93
"2004-05-04 03:43:57" 252 607 34
"2004-05-04 03:44:46" 181 396 80
"2004-05-04 03:45:44" 588 440 42
"2004-05-04 03:46:13" 605 413 266
"2004-05-04 03:46:39" 375 283 96
"2004-05-04 03:46:51" 375 603 10
"2004-05-04 03:49:00" 686 686 1
"2004-05-04 03:49:57" 683 413 113
"2004-05-04 03:49:58" 440 588 14
"2004-05-04 03:50:04" 63 95 33
"2004-05-04 03:50:22" 588 560 90
"2004-05-04 03:50:25" 590 388 12
"2004-05-04 03:50:31" 236 128 42
"2004-05-04 03:50:39" 588 440 20
"2004-05-04 03:51:06" 440 588 9
"2004-05-04 03:51:40" 605 413 69
"2004-05-04 03:51:46" 496 316 44
"2004-05-04 03:51:48" 632 325 122
"2004-05-04 03:51:55" 248 603 48
"2004-05-04 03:51:57" 588 440 72
"2004-05-04 03:52:05" 632 626 18
"2004-05-04 03:52:28" 325 632 55
"2004-05-04 03:53:03" 413 683 63
"2004-05-04 03:53:23" 496 683 134
"2004-05-04 03:53:31" 236 212 94
"2004-05-04 03:53:33" 632 325 92
"2004-05-04 03:54:06" 413 683 69
"2004-05-04 03:54:08" 248 375 16
"2004-05-04 03:54:13" 375 248 60
"2004-05-04 03:54:27" 440 588 66
"2004-05-04 03:54:46" 375 248 9
"2004-05-04 03:55:00" 496 101 42
"2004-05-04 03:55:01" 72 683 408
"2004-05-04 03:55:33" 248 375 70
"2004-05-04 03:55:49" 588 440 64
"2004-05-04 03:56:00" 605 413 172
"2004-05-04 03:57:39" 323 68 105
"2004-05-04 03:57:55" 496 588 137
"2004-05-04 03:58:14" 375 248 14
"2004-05-04 03:58:28" 323 367 72
"2004-05-04 03:58:40" 325 632 28
"2004-05-04 03:58:54" 496 375 75
"2004-05-04 03:59:04" 588 496 82
"2004-05-04 03:59:18" 323 68 13
"2004-05-04 03:59:18" 605 413 13
"2004-05-04 03:59:27" 375 496 14
"2004-05-04 03:59:37" 323 367 5
"2004-05-04 04:00:09" 72 677 94
"2004-05-04 04:00:09" 323 68 94
"2004-05-04 04:00:23" 496 588 122
"2004-05-04 04:00:41" 323 98 108
"2004-05-04 04:00:43" 496 375 17
"2004-05-04 04:00:59" 632 325 120
"2004-05-04 04:01:03" 588 496 91
"2004-05-04 04:01:18" 176 248 129
"2004-05-04 04:01:29" 325 632 17
"2004-05-04 04:01:31" 683 413 213
"2004-05-04 04:01:32" 323 181 83
"2004-05-04 04:02:03" 496 588 116
"2004-05-04 04:02:25" 632 325 2
"2004-05-04 04:02:39" 686 72 48
"2004-05-04 04:02:54" 297 422 67
"2004-05-04 04:03:49" 388 590 17
"2004-05-04 04:05:26" 413 683 137
"2004-05-04 04:06:29" 605 413 53
"2004-05-04 04:08:45" 683 413 149
"2004-05-04 04:10:53" 686 72 80
"2004-05-04 04:11:22" 413 683 221
"2004-05-04 04:12:39" 686 72 28
"2004-05-04 04:12:45" 605 413 147
"2004-05-04 04:13:36" 351 658 165
"2004-05-04 04:13:45" 351 658 165
"2004-05-04 04:14:08" 325 683 15
"2004-05-04 04:14:09" 686 640 35
"2004-05-04 04:14:34" 683 413 42
"2004-05-04 04:15:09" 683 325 26
"2004-05-04 04:15:33" 413 683 39
"2004-05-04 04:17:27" 325 683 117
"2004-05-04 04:18:38" 540 308 14
"2004-05-04 04:19:25" 252 687 15
"2004-05-04 04:19:29" 683 325 54
"2004-05-04 04:20:25" 683 413 36
"2004-05-04 04:21:25" 540 306 6
"2004-05-04 04:23:10" 1411 1411 1
"2004-05-04 04:23:39" 413 683 271
"2004-05-04 04:23:58" 687 212 77
"2004-05-04 04:24:22" 48 683 18
"2004-05-04 04:26:19" 191 239 28
"2004-05-04 04:28:27" 594 468 154
"2004-05-04 04:29:04" 68 607 373
"2004-05-04 04:29:41" 683 413 460
"2004-05-04 04:29:53" 683 48 7
"2004-05-04 04:30:50" 683 194 78
"2004-05-04 04:32:00" 194 683 63
"2004-05-04 04:32:34" 194 482 29
"2004-05-04 04:32:38" 413 683 263
"2004-05-04 04:32:44" 194 422 9
"2004-05-04 04:33:01" 194 515 10
"2004-05-04 04:33:48" 683 194 148
"2004-05-04 04:34:04" 683 48 20
"2004-05-04 04:35:33" 194 683 137
"2004-05-04 04:36:42" 683 413 260
"2004-05-04 04:38:33" 683 194 101
"2004-05-04 04:39:39" 413 683 289
"2004-05-04 04:40:05" 72 683 101
"2004-05-04 04:41:00" 688 688 1
"2004-05-04 04:43:58" 683 72 213
"2004-05-04 04:45:19" 62 688 2
"2004-05-04 04:45:30" 677 72 52
"2004-05-04 04:45:51" 687 638 283
"2004-05-04 04:46:35" 683 413 339
"2004-05-04 04:46:54" 325 683 17
"2004-05-04 04:47:08" 72 683 217
"2004-05-04 04:47:32" 683 194 149
"2004-05-04 04:48:14" 413 654 194
"2004-05-04 04:48:51" 683 72 172
"2004-05-04 04:49:09" 72 677 10
"2004-05-04 04:51:01" 72 683 35
"2004-05-04 04:51:05" 413 683 467
"2004-05-04 04:52:36" 388 513 74
"2004-05-04 04:54:20" 683 72 35
"2004-05-04 04:57:01" 666 689 50
"2004-05-04 04:57:15" 683 413 425
"2004-05-04 05:01:04" 413 683 220
"2004-05-04 05:04:11" 594 475 55
"2004-05-04 05:04:19" 252 472 15
"2004-05-04 05:04:49" 252 387 7
"2004-05-04 05:05:00" 683 413 179
"2004-05-04 05:06:22" 72 683 195
"2004-05-04 05:06:33" 555 502 52
"2004-05-04 05:07:26" 413 683 97
"2004-05-04 05:07:30" 72 688 9
"2004-05-04 05:08:43" 655 349 37
"2004-05-04 05:09:04" 683 72 362
"2004-05-04 05:10:00" 297 422 10
"2004-05-04 05:10:10" 194 683 146
"2004-05-04 05:10:19" 194 422 22
"2004-05-04 05:11:07" 683 413 211
"2004-05-04 05:12:37" 683 194 261
"2004-05-04 05:13:56" 413 683 213
"2004-05-04 05:13:59" 555 545 10
"2004-05-04 05:14:28" 103 683 30
"2004-05-04 05:15:24" 555 641 10
"2004-05-04 05:15:33" 683 103 34
"2004-05-04 05:15:42" 688 72 39
"2004-05-04 05:16:07" 409 236 7
"2004-05-04 05:16:13" 683 413 34
"2004-05-04 05:16:46" 103 683 44
"2004-05-04 05:17:11" 688 103 177
"2004-05-04 05:17:50" 413 683 220
"2004-05-04 05:18:57" 103 688 88
"2004-05-04 05:20:40" 413 690 122
"2004-05-04 05:21:33" 688 103 9
"2004-05-04 05:22:32" 683 103 30
"2004-05-04 05:22:43" 103 683 35
"2004-05-04 05:23:32" 252 638 26
"2004-05-04 05:25:12" 683 413 44
"2004-05-04 05:27:45" 413 683 149
"2004-05-04 05:30:24" 194 683 113
"2004-05-04 05:30:42" 683 413 387
"2004-05-04 05:32:19" 683 194 110
"2004-05-04 05:33:35" 72 683 293
"2004-05-04 05:33:43" 413 683 321
"2004-05-04 05:35:55" 683 72 196
"2004-05-04 05:39:41" 688 260 43
"2004-05-04 05:40:15" 72 683 151
"2004-05-04 05:40:29" 683 413 427
"2004-05-04 05:42:19" 683 72 249
"2004-05-04 05:45:38" 413 683 506
"2004-05-04 05:47:00" 72 683 209
"2004-05-04 05:53:53" 683 413 882
"2004-05-04 05:55:20" 683 72 90
"2004-05-04 05:57:11" 413 683 269
"2004-05-04 05:57:17" 683 72 201
"2004-05-04 05:59:39" 683 413 275
"2004-05-04 06:00:53" 72 683 53
"2004-05-04 06:00:53" 520 321 53
"2004-05-04 06:02:52" 413 683 211
"2004-05-04 06:03:33" 683 72 209
"2004-05-04 06:05:27" 683 413 330
"2004-05-04 06:09:31" 413 683 326
"2004-05-04 06:10:44" 72 683 252
"2004-05-04 06:14:01" 683 413 312
"2004-05-04 06:15:43" 683 72 245
"2004-05-04 06:16:00" 683 72 28
"2004-05-04 06:16:24" 72 683 20
"2004-05-04 06:17:49" 413 683 231
"2004-05-04 06:18:04" 72 683 314
"2004-05-04 06:19:58" 683 413 169
"2004-05-04 06:20:49" 683 72 111
"2004-05-04 06:26:38" 413 683 212
"2004-05-04 06:27:12" 72 683 141
"2004-05-04 06:30:14" 683 72 208
"2004-05-04 06:31:34" 72 683 54
"2004-05-04 06:37:59" 683 413 173
"2004-05-04 06:39:32" 413 683 152
"2004-05-04 06:41:12" 683 413 37
"2004-05-04 09:10:59" 638 88 95
"2004-05-04 09:11:06" 626 99 10
"2004-05-04 09:11:14" 638 252 28
"2004-05-04 09:11:33" 638 687 15
"2004-05-04 09:12:17" 638 396 20
"2004-05-04 09:12:25" 638 98 21
"2004-05-04 09:12:53" 626 632 272
"2004-05-04 09:27:44" 447 612 319
"2004-05-04 09:32:02" 638 102 54
"2004-05-04 09:34:29" 456 654 164
"2004-05-04 09:56:58" 342 658 224
"2004-05-04 10:19:48" 691 691 1
"2004-05-04 10:27:48" 611 72 325
"2004-05-04 10:27:50" 9 683 79
"2004-05-04 10:28:34" 41 375 2
"2004-05-04 10:44:45" 321 300 67
"2004-05-04 10:46:09" 321 3 85
"2004-05-04 10:47:11" 321 663 4
"2004-05-04 10:47:48" 254 344 194
"2004-05-04 10:50:33" 41 515 13
"2004-05-04 10:51:55" 96 62 54
"2004-05-04 10:51:59" 67 430 29
"2004-05-04 10:56:21" 266 663 32
"2004-05-04 10:56:54" 67 683 11
"2004-05-04 10:57:01" 266 252 32
"2004-05-04 10:57:17" 266 691 32
"2004-05-04 10:57:34" 266 688 32
"2004-05-04 10:58:07" 266 687 32
"2004-05-04 10:58:16" 266 692 32
"2004-05-04 10:59:04" 266 693 32
"2004-05-04 10:59:16" 266 680 32
"2004-05-04 11:00:03" 266 677 32
"2004-05-04 11:00:23" 266 694 32
"2004-05-04 11:00:36" 400 429 241
"2004-05-04 11:00:41" 266 676 32
"2004-05-04 11:01:04" 266 658 32
"2004-05-04 11:01:37" 266 695 32
"2004-05-04 11:07:41" 266 155 32
"2004-05-04 11:08:01" 266 68 32
"2004-05-04 11:10:49" 212 687 63
"2004-05-04 11:13:09" 212 642 207
"2004-05-04 11:17:56" 336 536 3
"2004-05-04 11:19:51" 567 638 41
"2004-05-04 11:22:39" 70 620 86
"2004-05-04 11:23:04" 696 212 78
"2004-05-04 11:33:43" 429 289 57
"2004-05-04 11:35:05" 475 594 108
"2004-05-04 11:35:38" 36 259 315
"2004-05-04 11:36:18" 36 413 102
"2004-05-04 11:36:50" 36 73 28
"2004-05-04 11:44:30" 244 415 28
"2004-05-04 11:45:18" 482 194 444
"2004-05-04 11:50:47" 536 532 3
"2004-05-04 11:53:44" 536 199 64
"2004-05-04 11:56:03" 697 697 1
"2004-05-04 11:58:25" 9 177 126
"2004-05-04 12:05:41" 697 321 2
"2004-05-04 12:09:25" 697 321 49
"2004-05-04 12:09:27" 321 299 2
"2004-05-04 12:10:26" 297 272 31
"2004-05-04 12:11:43" 394 456 192
"2004-05-04 12:11:54" 319 540 29
"2004-05-04 12:13:38" 29 654 219
"2004-05-04 12:13:59" 468 594 357
"2004-05-04 12:19:13" 586 300 91
"2004-05-04 12:21:34" 586 638 64
"2004-05-04 12:22:30" 394 522 109
"2004-05-04 12:22:56" 697 422 12
"2004-05-04 12:23:43" 498 495 174
"2004-05-04 12:24:08" 32 474 19
"2004-05-04 12:24:17" 586 666 13
"2004-05-04 12:24:29" 184 573 9
"2004-05-04 12:28:00" 586 252 56
"2004-05-04 12:28:08" 586 481 56
"2004-05-04 12:28:13" 278 6 39
"2004-05-04 12:29:28" 394 177 371
"2004-05-04 12:45:32" 99 626 90
"2004-05-04 12:47:23" 394 676 53
"2004-05-04 12:51:28" 321 587 2
"2004-05-04 12:51:38" 394 393 67
"2004-05-04 12:54:53" 681 32 46
"2004-05-04 12:59:31" 681 627 22
"2004-05-04 13:00:48" 632 626 335
"2004-05-04 13:01:31" 339 437 313
"2004-05-04 13:01:58" 681 52 31
"2004-05-04 13:03:58" 272 297 46
"2004-05-04 13:04:30" 681 388 35
"2004-05-04 13:04:45" 589 132 41
"2004-05-04 13:04:59" 681 388 27
"2004-05-04 13:08:31" 639 252 10
"2004-05-04 13:15:05" 551 83 210
"2004-05-04 13:25:33" 704 704 1
"2004-05-04 13:41:52" 297 272 55
"2004-05-04 13:41:55" 339 698 304
"2004-05-04 13:42:02" 339 698 304
"2004-05-04 13:45:45" 339 493 304
"2004-05-04 13:47:28" 698 184 37
"2004-05-04 13:49:28" 681 698 4
"2004-05-04 13:52:01" 918 918 1
"2004-05-04 13:53:18" 681 140 31
"2004-05-04 13:57:08" 282 456 726
"2004-05-04 14:00:50" 337 220 49
"2004-05-04 14:01:21" 220 337 53
"2004-05-04 14:02:20" 282 34 903
"2004-05-04 14:05:19" 337 220 123
"2004-05-04 14:06:22" 220 337 11
"2004-05-04 14:06:39" 337 220 119
"2004-05-04 14:24:23" 513 388 199
"2004-05-04 14:25:35" 481 396 69
"2004-05-04 14:30:43" 513 649 39
"2004-05-04 14:32:47" 638 567 40
"2004-05-04 14:33:46" 733 733 1
"2004-05-04 14:34:29" 376 514 57
"2004-05-04 14:35:02" 376 252 23
"2004-05-04 14:37:25" 376 687 67
"2004-05-04 14:37:46" 184 698 16
"2004-05-04 14:39:54" 605 337 86
"2004-05-04 14:45:01" 555 402 34
"2004-05-04 14:45:09" 147 349 35
"2004-05-04 14:45:09" 605 272 35
"2004-05-04 14:45:18" 698 184 81
"2004-05-04 14:46:01" 509 454 111
"2004-05-04 14:47:08" 236 389 21
"2004-05-04 14:47:20" 220 337 25
"2004-05-04 14:47:28" 184 698 48
"2004-05-04 14:49:17" 616 570 83
"2004-05-04 14:49:34" 698 184 93
"2004-05-04 14:49:50" 509 616 75
"2004-05-04 14:51:29" 429 400 188
"2004-05-04 14:53:04" 509 698 26
"2004-05-04 14:53:38" 687 481 12
"2004-05-04 14:53:43" 509 513 10
"2004-05-04 14:55:15" 79 8 55
"2004-05-04 14:57:56" 252 376 9
"2004-05-04 14:58:32" 220 79 59
"2004-05-04 14:59:22" 220 337 26
"2004-05-04 14:59:55" 703 703 1
"2004-05-04 15:04:51" 681 698 60
"2004-05-04 15:04:59" 389 236 142
"2004-05-04 15:05:33" 681 32 6
"2004-05-04 15:05:40" 509 454 34
"2004-05-04 15:07:51" 617 272 90
"2004-05-04 15:07:56" 639 481 15
"2004-05-04 15:08:30" 509 389 23
"2004-05-04 15:09:26" 617 640 61
"2004-05-04 15:09:56" 681 388 34
"2004-05-04 15:09:58" 454 509 37
"2004-05-04 15:10:31" 509 454 40
"2004-05-04 15:11:20" 639 632 93
"2004-05-04 15:11:55" 599 79 28
"2004-05-04 15:12:50" 509 454 39
"2004-05-04 15:12:56" 617 74 30
"2004-05-04 15:12:56" 639 687 30
"2004-05-04 15:13:55" 639 509 19
"2004-05-04 15:14:17" 509 454 60
"2004-05-04 15:14:57" 454 509 41
"2004-05-04 15:17:42" 509 454 74
"2004-05-04 15:17:56" 162 368 46
"2004-05-04 15:18:08" 617 254 257
"2004-05-04 15:18:22" 220 308 26
"2004-05-04 15:19:50" 617 677 28
"2004-05-04 15:20:27" 509 302 12
"2004-05-04 15:21:31" 509 454 68
"2004-05-04 15:21:46" 199 536 208
"2004-05-04 15:22:25" 617 259 157
"2004-05-04 15:24:36" 1109 1109 1
"2004-05-04 15:25:14" 509 454 123
"2004-05-04 15:25:55" 699 699 1
"2004-05-04 15:26:18" 642 323 38
"2004-05-04 15:27:20" 509 454 73
"2004-05-04 15:29:48" 617 103 121
"2004-05-04 15:31:49" 617 557 74
"2004-05-04 15:31:59" 1171 1171 1
"2004-05-04 15:32:55" 323 642 54
"2004-05-04 15:35:16" 252 598 37
"2004-05-04 15:37:11" 673 337 59
"2004-05-04 15:38:39" 673 620 23
"2004-05-04 15:39:07" 699 245 10
"2004-05-04 15:41:27" 646 673 113
"2004-05-04 15:44:26" 400 429 488
"2004-05-04 15:45:34" 673 422 10
"2004-05-04 15:45:39" 646 673 58
"2004-05-04 15:47:01" 646 673 27
"2004-05-04 15:47:23" 372 437 183
"2004-05-04 15:49:13" 372 375 111
"2004-05-04 15:50:18" 673 88 117
"2004-05-04 15:50:31" 236 389 220
"2004-05-04 15:52:03" 673 454 167
"2004-05-04 15:54:08" 646 683 3
"2004-05-04 15:56:32" 252 598 68
"2004-05-04 16:01:31" 626 99 184
"2004-05-04 16:03:47" 317 308 93
"2004-05-04 16:04:55" 626 632 472
"2004-05-04 16:05:03" 349 147 18
"2004-05-04 16:05:40" 482 598 9
"2004-05-04 16:06:33" 289 429 6
"2004-05-04 16:08:48" 389 236 443
"2004-05-04 16:09:12" 339 626 304
"2004-05-04 16:10:05" 317 680 48
"2004-05-04 16:10:25" 339 289 304
"2004-05-04 16:13:03" 289 598 175
"2004-05-04 16:13:14" 272 297 68
"2004-05-04 16:13:22" 626 590 29
"2004-05-04 16:13:41" 649 513 71
"2004-05-04 16:15:14" 103 617 440
"2004-05-04 16:16:01" 376 252 14
"2004-05-04 16:17:16" 317 659 92
"2004-05-04 16:17:33" 272 297 51
"2004-05-04 16:19:20" 626 649 2
"2004-05-04 16:19:23" 598 252 131
"2004-05-04 16:19:38" 339 598 304
"2004-05-04 16:20:03" 598 289 51
"2004-05-04 16:20:09" 339 314 304
"2004-05-04 16:20:23" 103 441 92
"2004-05-04 16:21:07" 626 689 75
"2004-05-04 16:21:48" 649 626 42
"2004-05-04 16:22:38" 626 649 61
"2004-05-04 16:23:59" 590 626 91
"2004-05-04 16:23:59" 598 482 91
"2004-05-04 16:26:47" 649 626 2
"2004-05-04 16:27:36" 103 699 12
"2004-05-04 16:27:44" 204 481 14
"2004-05-04 16:29:21" 339 441 304
"2004-05-04 16:29:25" 687 481 43
"2004-05-04 16:31:33" 590 649 8
"2004-05-04 16:32:29" 372 314 59
"2004-05-04 16:33:07" 103 314 29
"2004-05-04 16:33:51" 649 590 3
"2004-05-04 16:38:35" 941 941 1
"2004-05-04 16:38:54" 252 598 100
"2004-05-04 16:38:56" 639 687 37
"2004-05-04 16:39:35" 103 688 475
"2004-05-04 16:40:11" 598 252 78
"2004-05-04 16:41:22" 302 557 333
"2004-05-04 16:42:14" 302 674 37
"2004-05-04 16:43:35" 891 891 1
"2004-05-04 16:44:01" 302 652 209
"2004-05-04 16:44:11" 282 103 49
"2004-05-04 16:46:03" 252 598 108
"2004-05-04 16:46:14" 252 598 108
"2004-05-04 16:48:53" 30 103 23
"2004-05-04 16:49:57" 854 854 1
"2004-05-04 16:51:38" 598 252 15
"2004-05-04 16:52:51" 598 252 44
"2004-05-04 16:53:01" 306 540 13
"2004-05-04 16:55:53" 705 705 1
"2004-05-04 16:56:07" 681 306 5
"2004-05-04 17:00:17" 277 422 190
"2004-05-04 17:00:37" 700 481 130
"2004-05-04 17:01:41" 277 609 144
"2004-05-04 17:06:39" 751 751 1
"2004-05-04 17:07:17" 598 542 56
"2004-05-04 17:08:15" 277 649 69
"2004-05-04 17:09:24" 36 317 584
"2004-05-04 17:09:46" 683 67 3
"2004-05-04 17:09:54" 586 589 163
"2004-05-04 17:10:05" 586 252 21
"2004-05-04 17:10:13" 586 481 10
"2004-05-04 17:10:35" 555 440 49
"2004-05-04 17:11:59" 652 302 382
"2004-05-04 17:12:20" 277 649 48
"2004-05-04 17:12:26" 586 481 13
"2004-05-04 17:13:03" 742 742 1
"2004-05-04 17:13:10" 36 129 117
"2004-05-04 17:14:18" 750 750 1
"2004-05-04 17:15:14" 586 616 22
"2004-05-04 17:16:11" 404 6 279
"2004-05-04 17:16:21" 277 649 69
"2004-05-04 17:17:56" 404 368 153
"2004-05-04 17:19:07" 697 422 73
"2004-05-04 17:19:43" 277 649 121
"2004-05-04 17:22:53" 134 103 7
"2004-05-04 17:23:32" 718 718 1
"2004-05-04 17:23:42" 536 199 89
"2004-05-04 17:26:31" 72 611 109
"2004-05-04 17:29:24" 586 698 37
"2004-05-04 17:29:34" 161 162 400
"2004-05-04 17:30:20" 228 626 57
"2004-05-04 17:31:36" 422 673 5
"2004-05-04 17:33:16" 220 646 378
"2004-05-04 17:33:39" 277 422 173
"2004-05-04 17:34:36" 720 720 1
"2004-05-04 17:37:42" 422 598 13
"2004-05-04 17:37:51" 481 687 57
"2004-05-04 17:38:55" 697 422 38
"2004-05-04 17:39:35" 481 687 54
"2004-05-04 17:39:40" 495 498 73
"2004-05-04 17:40:16" 481 429 50
"2004-05-04 17:40:29" 495 181 149
"2004-05-04 17:40:48" 495 424 49
"2004-05-04 17:40:48" 697 422 49
"2004-05-04 17:41:00" 749 749 1
"2004-05-04 17:43:12" 481 396 162
"2004-05-04 17:43:44" 252 598 101
"2004-05-04 17:44:19" 252 598 66
"2004-05-04 17:44:45" 551 673 77
"2004-05-04 17:46:26" 701 481 60
"2004-05-04 17:46:35" 36 129 55
"2004-05-04 17:47:30" 551 34 120
"2004-05-04 17:47:56" 36 281 44
"2004-05-04 17:47:57" 551 83 44
"2004-05-04 17:48:11" 617 272 47
"2004-05-04 17:49:04" 605 272 52
"2004-05-04 17:49:31" 296 194 6
"2004-05-04 17:50:12" 495 254 467
"2004-05-04 17:51:31" 708 708 1
"2004-05-04 17:51:34" 481 642 14
"2004-05-04 17:52:07" 722 722 1
"2004-05-04 17:52:20" 701 481 22
"2004-05-04 17:52:45" 481 387 19
"2004-05-04 17:53:30" 701 254 48
"2004-05-04 17:53:49" 277 649 4
"2004-05-04 17:54:01" 701 481 68
"2004-05-04 17:54:32" 36 129 75
"2004-05-04 17:54:45" 254 495 436
"2004-05-04 17:55:59" 277 649 115
"2004-05-04 17:56:33" 701 481 65
"2004-05-04 17:57:04" 697 422 39
"2004-05-04 17:57:15" 619 194 54
"2004-05-04 17:59:04" 800 800 1
"2004-05-04 17:59:10" 701 254 170
"2004-05-04 17:59:46" 723 723 1
"2004-05-04 18:00:30" 277 649 67
"2004-05-04 18:00:35" 701 481 54
"2004-05-04 18:02:16" 48 683 160
"2004-05-04 18:02:30" 456 394 175
"2004-05-04 18:02:32" 701 254 195
"2004-05-04 18:03:49" 132 589 46
"2004-05-04 18:04:09" 277 649 153
"2004-05-04 18:05:09" 673 422 29
"2004-05-04 18:06:57" 422 673 31
"2004-05-04 18:07:09" 482 598 454
"2004-05-04 18:08:05" 673 422 68
"2004-05-04 18:08:08" 277 649 249
"2004-05-04 18:08:55" 701 254 37
"2004-05-04 18:09:09" 551 673 124
"2004-05-04 18:09:23" 701 481 78
"2004-05-04 18:10:40" 145 479 14
"2004-05-04 18:10:55" 551 62 58
"2004-05-04 18:10:56" 145 254 35
"2004-05-04 18:11:11" 701 254 100
"2004-05-04 18:11:34" 277 649 59
"2004-05-04 18:11:35" 289 598 95
"2004-05-04 18:11:54" 551 456 101
"2004-05-04 18:11:57" 482 598 356
"2004-05-04 18:12:38" 277 649 27
"2004-05-04 18:13:02" 254 495 116
"2004-05-04 18:13:40" 551 673 164
"2004-05-04 18:13:45" 701 254 213
"2004-05-04 18:14:31" 277 649 13
"2004-05-04 18:14:32" 681 52 74
"2004-05-04 18:16:43" 277 649 64
"2004-05-04 18:17:19" 212 388 15
"2004-05-04 18:18:37" 551 673 147
"2004-05-04 18:18:47" 277 649 141
"2004-05-04 18:19:58" 701 254 232
"2004-05-04 18:20:33" 551 590 46
"2004-05-04 18:20:36" 701 254 97
"2004-05-04 18:20:40" 277 649 151
"2004-05-04 18:22:32" 701 254 60
"2004-05-04 18:23:14" 551 673 142
"2004-05-04 18:23:50" 245 699 18
"2004-05-04 18:23:53" 277 649 100
"2004-05-04 18:25:55" 277 649 34
"2004-05-04 18:26:27" 12 101 63
"2004-05-04 18:26:50" 12 300 17
"2004-05-04 18:28:34" 277 649 46
"2004-05-04 18:28:36" 701 254 52
"2004-05-04 18:28:47" 701 254 5
"2004-05-04 18:30:14" 673 413 191
"2004-05-04 18:31:36" 673 554 79
"2004-05-04 18:32:16" 277 649 38
"2004-05-04 18:32:24" 642 323 4
"2004-05-04 18:32:32" 642 481 6
"2004-05-04 18:33:40" 12 389 11
"2004-05-04 18:33:40" 539 536 11
"2004-05-04 18:33:51" 325 573 29
"2004-05-04 18:33:57" 259 598 251
"2004-05-04 18:34:20" 277 649 28
"2004-05-04 18:34:26" 12 479 45
"2004-05-04 18:35:46" 12 8 45
"2004-05-04 18:37:40" 586 673 46
"2004-05-04 18:38:05" 277 649 199
"2004-05-04 18:39:52" 740 740 1
"2004-05-04 18:40:51" 277 649 22
"2004-05-04 18:42:22" 586 673 31
"2004-05-04 18:42:43" 12 536 15
"2004-05-04 18:42:58" 673 702 36
"2004-05-04 18:43:16" 212 703 84
"2004-05-04 18:43:42" 145 254 73
"2004-05-04 18:44:04" 12 536 25
"2004-05-04 18:44:33" 551 673 278
"2004-05-04 18:50:26" 706 706 1
"2004-05-04 18:50:30" 551 673 96
"2004-05-04 18:54:49" 551 673 41
"2004-05-04 18:55:20" 540 616 12
"2004-05-04 18:55:41" 551 62 114
"2004-05-04 18:57:52" 551 673 94
"2004-05-04 18:58:12" 551 590 62
"2004-05-04 19:00:12" 337 220 187
"2004-05-04 19:00:43" 204 103 90
"2004-05-04 19:00:50" 551 590 70
"2004-05-04 19:01:51" 147 349 117
"2004-05-04 19:01:52" 357 134 21
"2004-05-04 19:02:02" 252 598 32
"2004-05-04 19:02:08" 551 673 12
"2004-05-04 19:03:21" 337 673 550
"2004-05-04 19:05:34" 551 62 110
"2004-05-04 19:08:48" 372 495 97
"2004-05-04 19:10:48" 103 673 43
"2004-05-04 19:11:01" 725 725 1
"2004-05-04 19:11:34" 454 673 204
"2004-05-04 19:12:09" 286 400 476
"2004-05-04 19:12:15" 697 73 6
"2004-05-04 19:13:03" 704 212 31
"2004-05-04 19:13:59" 704 72 66
"2004-05-04 19:15:42" 12 389 29
"2004-05-04 19:16:15" 12 536 42
"2004-05-04 19:16:25" 683 48 381
"2004-05-04 19:16:35" 463 514 44
"2004-05-04 19:20:24" 697 644 2
"2004-05-04 19:21:35" 644 596 269
"2004-05-04 19:22:30" 103 683 18
"2004-05-04 19:22:52" 394 456 195
"2004-05-04 19:22:56" 12 389 37
"2004-05-04 19:26:43" 277 649 65
"2004-05-04 19:27:41" 707 707 1
"2004-05-04 19:28:50" 554 673 35
"2004-05-04 19:29:28" 513 649 36
"2004-05-04 19:31:21" 513 263 12
"2004-05-04 19:33:30" 892 892 1
"2004-05-04 19:35:46" 649 513 9
"2004-05-04 19:35:48" 368 404 80
"2004-05-04 19:36:07" 673 337 180
"2004-05-04 19:37:44" 686 640 146
"2004-05-04 19:37:58" 686 72 11
"2004-05-04 19:38:31" 686 339 6
"2004-05-04 19:41:23" 686 72 202
"2004-05-04 19:41:47" 99 8 92
"2004-05-04 19:42:47" 277 172 95
"2004-05-04 19:43:46" 687 479 49
"2004-05-04 19:44:14" 581 328 93
"2004-05-04 19:44:46" 705 154 62
"2004-05-04 19:46:26" 484 706 69
"2004-05-04 19:47:17" 686 72 19
"2004-05-04 19:47:36" 586 673 58
"2004-05-04 19:47:55" 586 687 8
"2004-05-04 19:48:55" 686 263 42
"2004-05-04 19:49:21" 586 687 91
"2004-05-04 19:50:21" 586 616 33
"2004-05-04 19:50:30" 9 282 1474
"2004-05-04 19:50:54" 644 626 58
"2004-05-04 19:51:00" 644 626 58
"2004-05-04 19:51:37" 99 626 374
"2004-05-04 19:51:43" 9 683 243
"2004-05-04 19:53:49" 644 547 11
"2004-05-04 19:56:30" 547 644 58
"2004-05-04 19:56:49" 437 372 149
"2004-05-04 20:00:11" 644 547 38
"2004-05-04 20:00:55" 124 323 54
"2004-05-04 20:01:05" 644 707 9
"2004-05-04 20:03:11" 181 495 295
"2004-05-04 20:03:43" 678 323 25
"2004-05-04 20:04:41" 704 707 30
"2004-05-04 20:05:41" 678 437 32
"2004-05-04 20:06:07" 590 513 7
"2004-05-04 20:06:12" 532 536 198
"2004-05-04 20:07:35" 400 286 520
"2004-05-04 20:07:43" 34 707 31
"2004-05-04 20:08:19" 212 236 216
"2004-05-04 20:09:28" 678 707 99
"2004-05-04 20:09:52" 351 598 86
"2004-05-04 20:11:37" 400 621 129
"2004-05-04 20:13:13" 181 454 80
"2004-05-04 20:13:13" 337 673 80
"2004-05-04 20:15:36" 400 396 285
"2004-05-04 20:15:47" 8 99 99
"2004-05-04 20:15:49" 176 707 7
"2004-05-04 20:15:54" 678 212 39
"2004-05-04 20:16:26" 176 184 23
"2004-05-04 20:17:01" 536 532 3
"2004-05-04 20:17:07" 639 632 85
"2004-05-04 20:17:19" 639 481 20
"2004-05-04 20:17:48" 569 191 601
"2004-05-04 20:19:40" 763 763 1
"2004-05-04 20:20:30" 454 181 35
"2004-05-04 20:21:23" 678 699 34
"2004-05-04 20:21:49" 400 437 9
"2004-05-04 20:22:53" 617 340 72
"2004-05-04 20:23:03" 678 572 21
"2004-05-04 20:23:16" 302 652 640
"2004-05-04 20:24:42" 679 162 55
"2004-05-04 20:25:02" 679 26 5
"2004-05-04 20:25:16" 594 475 61
"2004-05-04 20:25:26" 617 400 93
"2004-05-04 20:26:00" 679 688 26
"2004-05-04 20:26:19" 678 570 72
"2004-05-04 20:26:21" 728 728 1
"2004-05-04 20:27:30" 212 678 81
"2004-05-04 20:27:35" 594 468 327
"2004-05-04 20:28:21" 617 302 189
"2004-05-04 20:29:14" 617 302 76
"2004-05-04 20:29:42" 649 337 27
"2004-05-04 20:30:28" 337 649 4
"2004-05-04 20:30:37" 853 853 1
"2004-05-04 20:31:21" 337 281 34
"2004-05-04 20:32:13" 99 8 52
"2004-05-04 20:34:13" 400 683 89
"2004-05-04 20:34:15" 239 191 20
"2004-05-04 20:34:39" 638 532 60
"2004-05-04 20:34:51" 583 337 175
"2004-05-04 20:35:09" 638 242 13
"2004-05-04 20:38:05" 649 337 87
"2004-05-04 20:39:01" 573 325 81
"2004-05-04 20:40:07" 400 617 85
"2004-05-04 20:40:37" 252 463 29
"2004-05-04 20:41:33" 337 649 50
"2004-05-04 20:41:55" 638 603 23
"2004-05-04 20:42:31" 649 337 21
"2004-05-04 20:43:17" 756 756 1
"2004-05-04 20:43:38" 349 147 18
"2004-05-04 20:43:42" 400 617 119
"2004-05-04 20:43:43" 337 583 686
"2004-05-04 20:44:53" 711 711 1
"2004-05-04 21:18:25" 586 402 78
"2004-05-04 21:20:44" 495 254 64
"2004-05-04 21:20:53" 456 394 73
"2004-05-04 21:21:06" 495 372 5
"2004-05-04 21:21:40" 400 638 34
"2004-05-04 21:21:40" 513 590 34
"2004-05-04 21:22:12" 674 302 254
"2004-05-04 21:22:51" 378 481 27
"2004-05-04 21:23:05" 586 707 44
"2004-05-04 21:23:53" 9 683 180
"2004-05-04 21:24:21" 263 513 279
"2004-05-04 21:24:40" 181 495 40
"2004-05-04 21:24:58" 9 708 28
"2004-05-04 21:25:03" 181 454 62
"2004-05-04 21:25:35" 299 254 22
"2004-05-04 21:25:38" 638 400 7
"2004-05-04 21:25:44" 400 513 11
"2004-05-04 21:26:22" 299 321 28
"2004-05-04 21:26:46" 181 97 24
"2004-05-04 21:32:41" 74 707 37
"2004-05-04 21:33:50" 74 708 73
"2004-05-04 21:34:34" 400 598 199
"2004-05-04 21:34:44" 88 673 301
"2004-05-04 21:34:52" 509 707 36
"2004-05-04 21:34:58" 74 699 42
"2004-05-04 21:35:11" 73 74 77
"2004-05-04 21:35:48" 513 263 126
"2004-05-04 21:35:57" 697 73 14
"2004-05-04 21:36:02" 513 400 3
"2004-05-04 21:36:17" 74 73 72
"2004-05-04 21:37:25" 400 224 124
"2004-05-04 21:37:40" 400 224 124
"2004-05-04 21:38:38" 73 74 220
"2004-05-04 21:39:49" 644 52 76
"2004-05-04 21:39:53" 224 400 217
"2004-05-04 21:39:53" 644 52 217
"2004-05-04 21:40:10" 263 513 165
"2004-05-04 21:43:49" 513 263 112
"2004-05-04 21:43:54" 281 337 45
"2004-05-04 21:44:22" 481 378 26
"2004-05-04 21:45:19" 400 224 262
"2004-05-04 21:47:43" 697 74 7
"2004-05-04 21:47:59" 709 689 27
"2004-05-04 21:49:18" 697 73 122
"2004-05-04 21:49:25" 569 606 25
"2004-05-04 21:49:51" 263 513 224
"2004-05-04 21:50:05" 681 52 127
"2004-05-04 21:51:52" 224 400 225
"2004-05-04 21:54:55" 236 389 62
"2004-05-04 21:55:13" 400 224 212
"2004-05-04 21:55:53" 224 400 135
"2004-05-04 21:56:02" 236 212 95
"2004-05-04 21:56:27" 551 62 46
"2004-05-04 21:56:38" 224 400 97
"2004-05-04 21:58:18" 372 437 332
"2004-05-04 21:58:27" 598 400 1139
"2004-05-04 21:58:37" 551 34 266
"2004-05-04 21:58:45" 372 495 71
"2004-05-04 21:59:31" 400 224 262
"2004-05-04 22:00:27" 224 400 134
"2004-05-04 22:00:34" 474 400 254
"2004-05-04 22:00:41" 539 536 24
"2004-05-04 22:00:49" 396 481 374
"2004-05-04 22:00:56" 520 638 213
"2004-05-04 22:01:21" 461 407 17
"2004-05-04 22:01:33" 224 400 161
"2004-05-04 22:01:40" 705 707 176
"2004-05-04 22:01:46" 396 481 62
"2004-05-04 22:02:34" 551 124 544
"2004-05-04 22:03:03" 407 461 8
"2004-05-04 22:04:09" 705 710 19
"2004-05-04 22:04:23" 705 710 19
"2004-05-04 22:04:28" 705 710 19
"2004-05-04 22:04:50" 407 461 11
"2004-05-04 22:05:34" 437 372 40
"2004-05-04 22:05:36" 407 425 21
"2004-05-04 22:05:42" 41 707 96
"2004-05-04 22:05:59" 400 224 30
"2004-05-04 22:06:32" 302 674 141
"2004-05-04 22:07:03" 396 400 244
"2004-05-04 22:10:06" 659 413 57
"2004-05-04 22:10:19" 713 713 1
"2004-05-04 22:11:02" 357 659 15
"2004-05-04 22:11:14" 323 124 59
"2004-05-04 22:12:00" 400 474 274
"2004-05-04 22:12:06" 364 532 324
"2004-05-04 22:12:07" 323 678 136
"2004-05-04 22:13:30" 357 711 15
"2004-05-04 22:13:37" 400 224 218
"2004-05-04 22:17:33" 400 396 260
"2004-05-04 22:17:47" 474 400 99
"2004-05-04 22:17:59" 357 598 18
"2004-05-04 22:20:01" 513 263 87
"2004-05-04 22:20:13" 274 201 8
"2004-05-04 22:21:43" 400 323 24
"2004-05-04 22:22:35" 274 201 12
"2004-05-04 22:23:59" 481 396 166
"2004-05-04 22:24:24" 323 400 50
"2004-05-04 22:25:10" 400 63 116
"2004-05-04 22:26:13" 396 400 210
"2004-05-04 22:26:30" 274 201 33
"2004-05-04 22:26:40" 400 323 73
"2004-05-04 22:26:44" 712 712 1
"2004-05-04 22:27:11" 396 481 202
"2004-05-04 22:28:20" 323 400 206
"2004-05-04 22:29:10" 263 513 231
"2004-05-04 22:30:06" 274 201 161
"2004-05-04 22:30:06" 400 598 161
"2004-05-04 22:30:16" 481 396 163
"2004-05-04 22:30:31" 602 297 33
"2004-05-04 22:31:10" 719 719 1
"2004-05-04 22:31:17" 34 698 48
"2004-05-04 22:31:24" 674 302 501
"2004-05-04 22:31:46" 481 6 130
"2004-05-04 22:32:00" 598 400 67
"2004-05-04 22:32:07" 514 698 16
"2004-05-04 22:32:12" 297 272 29
"2004-05-04 22:32:21" 274 201 57
"2004-05-04 22:32:38" 598 400 120
"2004-05-04 22:34:24" 514 396 37
"2004-05-04 22:35:00" 481 396 166
"2004-05-04 22:35:10" 704 712 21
"2004-05-04 22:35:22" 277 602 22
"2004-05-04 22:36:04" 638 252 13
"2004-05-04 22:36:51" 400 598 101
"2004-05-04 22:37:00" 638 687 24
"2004-05-04 22:37:18" 638 603 26
"2004-05-04 22:37:25" 704 711 41
"2004-05-04 22:37:31" 638 323 52
"2004-05-04 22:38:16" 715 715 1
"2004-05-04 22:38:33" 396 481 167
"2004-05-04 22:38:49" 734 734 1
"2004-05-04 22:38:55" 297 272 23
"2004-05-04 22:39:08" 598 400 86
"2004-05-04 22:39:22" 297 602 10
"2004-05-04 22:40:26" 396 481 229
"2004-05-04 22:40:54" 704 712 29
"2004-05-04 22:41:29" 713 184 153
"2004-05-04 22:41:42" 372 437 61
"2004-05-04 22:41:53" 463 252 15
"2004-05-04 22:42:43" 400 396 285
"2004-05-04 22:44:20" 454 181 34
"2004-05-04 22:44:57" 400 598 128
"2004-05-04 22:45:21" 583 337 238
"2004-05-04 22:45:28" 212 480 73
"2004-05-04 22:45:46" 713 236 269
"2004-05-04 22:46:35" 867 867 1
"2004-05-04 22:47:10" 274 645 26
"2004-05-04 22:47:36" 586 687 93
"2004-05-04 22:47:51" 372 385 22
"2004-05-04 22:47:52" 214 712 8
"2004-05-04 22:48:13" 481 396 164
"2004-05-04 22:48:30" 351 99 29
"2004-05-04 22:48:36" 598 400 19
"2004-05-04 22:48:45" 252 463 8
"2004-05-04 22:48:47" 598 400 24
"2004-05-04 22:49:21" 712 214 19
"2004-05-04 22:50:00" 252 463 98
"2004-05-04 22:50:06" 522 394 456
"2004-05-04 22:50:35" 713 714 135
"2004-05-04 22:51:12" 400 659 59
"2004-05-04 22:51:49" 713 712 177
"2004-05-04 22:52:12" 400 598 79
"2004-05-04 22:52:27" 32 711 24
"2004-05-04 22:52:50" 713 103 275
"2004-05-04 22:54:01" 54 393 19
"2004-05-04 22:54:24" 711 32 22
"2004-05-04 22:54:47" 6 481 58
"2004-05-04 22:54:52" 713 351 431
"2004-05-04 22:55:11" 32 708 35
"2004-05-04 22:55:36" 32 711 36
"2004-05-04 22:55:40" 598 400 26
"2004-05-04 22:56:24" 712 6 46
"2004-05-04 22:56:34" 713 32 485
"2004-05-04 22:57:14" 713 712 154
"2004-05-04 22:57:24" 400 598 131
"2004-05-04 22:57:41" 711 32 44
"2004-05-04 22:58:45" 659 400 47
"2004-05-04 22:58:47" 6 712 131
"2004-05-04 22:59:16" 713 715 86
"2004-05-04 23:00:07" 32 711 23
"2004-05-04 23:00:07" 598 400 23
"2004-05-04 23:00:10" 713 712 205
"2004-05-04 23:00:19" 712 6 157
"2004-05-04 23:00:52" 713 32 169
"2004-05-04 23:02:03" 481 6 96
"2004-05-04 23:02:04" 110 638 100
"2004-05-04 23:02:48" 679 372 87
"2004-05-04 23:02:48" 713 716 87
"2004-05-04 23:03:00" 6 712 90
"2004-05-04 23:03:19" 6 481 12
"2004-05-04 23:03:38" 713 17 217
"2004-05-04 23:03:47" 711 32 66
"2004-05-04 23:04:15" 679 372 69
"2004-05-04 23:04:44" 713 105 94
"2004-05-04 23:05:10" 712 6 221
"2004-05-04 23:05:18" 713 359 63
"2004-05-04 23:06:30" 32 711 112
"2004-05-04 23:06:41" 72 683 117
"2004-05-04 23:06:50" 713 712 61
"2004-05-04 23:07:24" 712 212 67
"2004-05-04 23:07:49" 713 32 146
"2004-05-04 23:08:19" 713 172 70
"2004-05-04 23:08:21" 400 659 132
"2004-05-04 23:08:26" 212 712 64
"2004-05-04 23:08:36" 616 540 24
"2004-05-04 23:09:03" 713 712 200
"2004-05-04 23:09:37" 239 191 37
"2004-05-04 23:09:45" 713 156 82
"2004-05-04 23:10:35" 713 717 146
"2004-05-04 23:11:02" 713 718 108
"2004-05-04 23:11:49" 713 242 120
"2004-05-04 23:12:44" 616 509 11
"2004-05-04 23:12:49" 713 32 208
"2004-05-04 23:13:00" 274 703 51
"2004-05-04 23:13:34" 713 712 126
"2004-05-04 23:13:37" 721 721 1
"2004-05-04 23:13:53" 6 712 361
"2004-05-04 23:14:35" 586 616 87
"2004-05-04 23:15:08" 713 103 381
"2004-05-04 23:15:36" 212 712 32
"2004-05-04 23:15:44" 8 99 44
"2004-05-04 23:16:03" 713 102 80
"2004-05-04 23:17:38" 713 400 333
"2004-05-04 23:17:50" 712 6 258
"2004-05-04 23:18:06" 162 161 536
"2004-05-04 23:18:19" 274 719 24
"2004-05-04 23:19:46" 99 8 39
"2004-05-04 23:20:17" 212 712 222
"2004-05-04 23:20:42" 8 99 26
"2004-05-04 23:20:51" 711 32 24
"2004-05-04 23:22:06" 274 720 109
"2004-05-04 23:23:00" 212 712 74
"2004-05-04 23:23:08" 101 184 234
"2004-05-04 23:23:43" 233 19 74
"2004-05-04 23:23:56" 274 597 20
"2004-05-04 23:27:02" 681 32 11
"2004-05-04 23:27:42" 681 659 4
"2004-05-04 23:28:02" 6 712 382
"2004-05-04 23:28:26" 212 712 67
"2004-05-04 23:29:23" 712 6 90
"2004-05-04 23:30:08" 6 712 57
"2004-05-04 23:30:10" 274 644 44
"2004-05-04 23:30:38" 712 6 14
"2004-05-04 23:31:03" 713 242 148
"2004-05-04 23:31:50" 713 482 80
"2004-05-04 23:32:07" 6 712 128
"2004-05-04 23:32:21" 212 236 181
"2004-05-04 23:32:43" 127 707 52
"2004-05-04 23:32:46" 274 6 12
"2004-05-04 23:34:30" 212 712 308
"2004-05-04 23:34:36" 712 6 180
"2004-05-04 23:34:42" 212 678 12
"2004-05-04 23:35:11" 713 712 520
"2004-05-04 23:35:43" 103 712 42
"2004-05-04 23:36:34" 99 8 28
"2004-05-04 23:37:13" 712 103 43
"2004-05-04 23:37:28" 6 712 133
"2004-05-04 23:38:25" 400 721 11
"2004-05-04 23:38:59" 103 712 146
"2004-05-04 23:39:07" 713 172 218
"2004-05-04 23:39:37" 603 722 103
"2004-05-04 23:39:57" 595 321 45
"2004-05-04 23:40:11" 603 628 30
"2004-05-04 23:40:28" 713 236 222
"2004-05-04 23:40:32" 712 6 236
"2004-05-04 23:40:45" 766 766 1
"2004-05-04 23:40:50" 212 712 134
"2004-05-04 23:41:02" 462 103 304
"2004-05-04 23:41:04" 603 515 86
"2004-05-04 23:41:10" 705 707 8
"2004-05-04 23:41:51" 712 103 17
"2004-05-04 23:42:14" 595 567 282
"2004-05-04 23:42:14" 646 683 282
"2004-05-04 23:42:51" 627 723 31
"2004-05-04 23:44:26" 713 103 771
"2004-05-04 23:44:32" 621 400 121
"2004-05-04 23:44:59" 713 400 120
"2004-05-04 23:45:18" 181 454 38
"2004-05-04 23:45:26" 713 712 103
"2004-05-04 23:46:09" 713 127 83
"2004-05-04 23:46:43" 713 724 84
"2004-05-04 23:47:01" 6 712 195
"2004-05-04 23:47:36" 234 183 118
"2004-05-04 23:48:04" 713 482 190
"2004-05-04 23:48:27" 534 625 68
"2004-05-04 23:48:28" 598 259 284
"2004-05-04 23:48:45" 598 351 7
"2004-05-04 23:49:08" 598 252 19
"2004-05-04 23:50:24" 423 598 104
"2004-05-04 23:52:09" 712 6 196
"2004-05-04 23:53:26" 713 482 429
"2004-05-04 23:54:05" 6 712 198
"2004-05-04 23:54:38" 6 712 22
"2004-05-04 23:54:52" 423 101 126
"2004-05-04 23:54:55" 713 712 36
"2004-05-04 23:56:04" 423 598 44
"2004-05-04 23:56:46" 712 6 31
"2004-05-04 23:57:47" 385 274 113
"2004-05-04 23:58:19" 212 712 28
"2004-05-04 23:59:19" 6 712 312
"2004-05-04 23:59:44" 199 536 133
"2004-05-05 00:00:50" 712 6 183
"2004-05-05 00:00:58" 199 673 169
"2004-05-05 00:02:09" 482 194 219
"2004-05-05 00:02:16" 396 400 194
"2004-05-05 00:03:46" 719 358 7
"2004-05-05 00:04:40" 482 396 47
"2004-05-05 00:05:03" 686 103 21
"2004-05-05 00:05:21" 686 263 22
"2004-05-05 00:06:34" 686 640 88
"2004-05-05 00:06:48" 536 199 16
"2004-05-05 00:07:50" 712 6 117
"2004-05-05 00:08:04" 212 712 83
"2004-05-05 00:08:58" 337 632 109
"2004-05-05 00:09:07" 103 712 81
"2004-05-05 00:09:16" 212 712 90
"2004-05-05 00:09:45" 212 712 3
"2004-05-05 00:09:50" 712 103 87
"2004-05-05 00:09:52" 683 400 26
"2004-05-05 00:10:03" 686 719 28
"2004-05-05 00:11:48" 697 698 3
"2004-05-05 00:11:57" 103 712 289
"2004-05-05 00:12:15" 683 400 44
"2004-05-05 00:12:48" 62 236 14
"2004-05-05 00:14:16" 726 726 1
"2004-05-05 00:15:03" 712 103 153
"2004-05-05 00:16:14" 683 72 184
"2004-05-05 00:17:27" 103 712 153
"2004-05-05 00:17:40" 683 646 182
"2004-05-05 00:18:33" 683 103 88
"2004-05-05 00:19:03" 712 719 54
"2004-05-05 00:20:28" 712 103 44
"2004-05-05 00:20:51" 551 34 409
"2004-05-05 00:21:32" 626 99 21
"2004-05-05 00:24:14" 103 683 112
"2004-05-05 00:25:43" 252 598 102
"2004-05-05 00:25:49" 697 73 21
"2004-05-05 00:26:14" 654 413 72
"2004-05-05 00:26:42" 103 712 181
"2004-05-05 00:28:01" 598 337 36
"2004-05-05 00:28:16" 598 337 12
"2004-05-05 00:30:37" 409 191 61
"2004-05-05 00:31:25" 611 72 256
"2004-05-05 00:32:01" 739 739 1
"2004-05-05 00:33:45" 654 413 135
"2004-05-05 00:34:07" 725 389 50
"2004-05-05 00:34:50" 686 263 115
"2004-05-05 00:34:55" 317 308 68
"2004-05-05 00:35:37" 561 350 167
"2004-05-05 00:35:43" 337 598 175
"2004-05-05 00:36:19" 712 103 157
"2004-05-05 00:37:14" 97 181 11
"2004-05-05 00:37:18" 214 712 30
"2004-05-05 00:37:50" 413 659 27
"2004-05-05 00:38:09" 74 607 138
"2004-05-05 00:39:02" 415 244 45
"2004-05-05 00:39:03" 214 274 330
"2004-05-05 00:39:51" 731 731 1
"2004-05-05 00:40:07" 9 683 121
"2004-05-05 00:41:10" 725 607 82
"2004-05-05 00:41:26" 99 626 60
"2004-05-05 00:41:55" 626 99 46
"2004-05-05 00:43:05" 725 707 115
"2004-05-05 00:43:17" 409 74 37
"2004-05-05 00:44:20" 726 97 7
"2004-05-05 00:44:30" 686 263 34
"2004-05-05 00:44:50" 727 727 1
"2004-05-05 00:45:06" 307 317 308
"2004-05-05 00:45:16" 378 481 72
"2004-05-05 00:45:26" 626 649 167
"2004-05-05 00:45:35" 654 99 45
"2004-05-05 00:45:40" 726 97 53
"2004-05-05 00:46:26" 378 396 96
"2004-05-05 00:46:38" 723 649 36
"2004-05-05 00:46:47" 307 317 47
"2004-05-05 00:47:24" 726 317 22
"2004-05-05 00:48:15" 726 97 41
"2004-05-05 00:48:28" 307 317 31
"2004-05-05 00:48:34" 9 699 15
"2004-05-05 00:50:28" 726 97 43
"2004-05-05 00:50:49" 97 726 66
"2004-05-05 00:51:31" 334 364 34
"2004-05-05 00:51:51" 263 337 86
"2004-05-05 00:52:15" 9 711 102
"2004-05-05 00:52:33" 337 263 73
"2004-05-05 00:55:58" 263 337 42
"2004-05-05 00:55:59" 9 711 272
"2004-05-05 00:56:15" 103 712 281
"2004-05-05 00:56:39" 337 263 8
"2004-05-05 00:56:57" 727 561 71
"2004-05-05 00:57:33" 728 712 79
"2004-05-05 00:57:50" 277 172 114
"2004-05-05 00:58:08" 99 626 27
"2004-05-05 00:58:13" 128 236 105
"2004-05-05 00:58:21" 204 536 18
"2004-05-05 00:58:24" 728 711 11
"2004-05-05 00:59:01" 204 536 48
"2004-05-05 00:59:17" 184 101 158
"2004-05-05 00:59:29" 872 872 1
"2004-05-05 01:00:43" 599 74 36
"2004-05-05 01:01:18" 704 63 12
"2004-05-05 01:01:50" 97 726 31
"2004-05-05 01:07:38" 540 588 15
"2004-05-05 01:08:04" 598 337 130
"2004-05-05 01:08:50" 728 560 12
"2004-05-05 01:09:27" 536 532 50
"2004-05-05 01:09:35" 728 729 7
"2004-05-05 01:10:05" 617 302 242
"2004-05-05 01:10:20" 728 730 13
"2004-05-05 01:10:31" 103 731 29
"2004-05-05 01:10:47" 732 233 13
"2004-05-05 01:11:08" 337 598 112
"2004-05-05 01:11:39" 617 400 89
"2004-05-05 01:12:49" 277 609 8
"2004-05-05 01:12:51" 103 587 29
"2004-05-05 01:14:00" 617 400 270
"2004-05-05 01:14:03" 72 683 419
"2004-05-05 01:14:40" 63 400 39
"2004-05-05 01:14:42" 103 617 68
"2004-05-05 01:14:52" 72 611 6
"2004-05-05 01:15:29" 617 340 181
"2004-05-05 01:15:52" 588 540 43
"2004-05-05 01:16:09" 334 128 13
"2004-05-05 01:16:43" 277 609 119
"2004-05-05 01:16:48" 103 378 129
"2004-05-05 01:17:00" 63 724 26
"2004-05-05 01:17:01" 502 468 13
"2004-05-05 01:17:41" 617 103 233
"2004-05-05 01:18:17" 462 103 135
"2004-05-05 01:18:31" 908 908 1
"2004-05-05 01:18:55" 617 74 46
"2004-05-05 01:19:03" 481 378 12
"2004-05-05 01:19:36" 252 481 26
"2004-05-05 01:19:41" 518 644 179
"2004-05-05 01:19:44" 63 719 85
"2004-05-05 01:20:01" 727 297 124
"2004-05-05 01:20:57" 281 337 39
"2004-05-05 01:21:07" 856 856 1
"2004-05-05 01:21:17" 281 332 43
"2004-05-05 01:21:18" 103 617 236
"2004-05-05 01:22:02" 481 252 120
"2004-05-05 01:22:03" 277 609 227
"2004-05-05 01:22:15" 281 317 72
"2004-05-05 01:22:20" 617 514 304
"2004-05-05 01:22:44" 103 462 108
"2004-05-05 01:23:14" 396 378 40
"2004-05-05 01:24:00" 252 481 10
"2004-05-05 01:24:11" 38 475 3
"2004-05-05 01:24:15" 252 481 12
"2004-05-05 01:25:13" 481 252 35
"2004-05-05 01:25:18" 733 561 3
"2004-05-05 01:25:26" 277 609 173
"2004-05-05 01:25:42" 617 103 303
"2004-05-05 01:26:00" 733 712 3
"2004-05-05 01:26:04" 727 588 134
"2004-05-05 01:26:11" 252 73 20
"2004-05-05 01:26:25" 252 481 6
"2004-05-05 01:26:30" 73 252 22
"2004-05-05 01:26:52" 1233 1233 1
"2004-05-05 01:27:45" 728 63 45
"2004-05-05 01:27:46" 683 72 198
"2004-05-05 01:27:53" 252 73 8
"2004-05-05 01:27:58" 617 468 206
"2004-05-05 01:28:06" 277 609 60
"2004-05-05 01:28:42" 38 475 9
"2004-05-05 01:29:06" 254 561 36
"2004-05-05 01:29:29" 73 252 168
"2004-05-05 01:29:46" 561 254 21
"2004-05-05 01:30:06" 679 372 102
"2004-05-05 01:30:14" 38 475 43
"2004-05-05 01:30:24" 199 536 44
"2004-05-05 01:30:30" 181 97 92
"2004-05-05 01:31:00" 277 518 150
"2004-05-05 01:31:20" 396 481 159
"2004-05-05 01:31:23" 683 297 14
"2004-05-05 01:31:29" 277 609 108
"2004-05-05 01:32:15" 462 103 336
"2004-05-05 01:32:20" 38 475 47
"2004-05-05 01:32:23" 254 626 8
"2004-05-05 01:32:45" 536 199 49
"2004-05-05 01:33:05" 63 193 104
"2004-05-05 01:33:14" 72 611 52
"2004-05-05 01:33:16" 728 402 9
"2004-05-05 01:33:22" 561 254 213
"2004-05-05 01:33:23" 38 475 18
"2004-05-05 01:33:57" 277 609 122
"2004-05-05 01:34:15" 561 254 71
"2004-05-05 01:34:43" 38 475 46
"2004-05-05 01:36:43" 38 475 58
"2004-05-05 01:36:49" 454 181 128
"2004-05-05 01:37:01" 561 254 48
"2004-05-05 01:37:14" 97 181 11
"2004-05-05 01:37:55" 277 609 84
"2004-05-05 01:38:08" 389 236 149
"2004-05-05 01:38:51" 256 339 109
"2004-05-05 01:38:58" 463 252 57
"2004-05-05 01:39:12" 561 254 149
"2004-05-05 01:39:25" 658 487 19
"2004-05-05 01:39:37" 38 475 125
"2004-05-05 01:39:56" 673 199 297
"2004-05-05 01:40:00" 38 475 41
"2004-05-05 01:40:08" 679 404 252
"2004-05-05 01:40:23" 38 475 31
"2004-05-05 01:40:42" 38 475 14
"2004-05-05 01:40:58" 355 316 593
"2004-05-05 01:40:59" 398 465 148
"2004-05-05 01:41:29" 658 351 41
"2004-05-05 01:41:37" 38 475 77
"2004-05-05 01:42:37" 277 609 284
"2004-05-05 01:42:45" 679 372 45
"2004-05-05 01:42:48" 282 256 18
"2004-05-05 01:43:01" 38 475 50
"2004-05-05 01:43:21" 6 712 381
"2004-05-05 01:43:31" 181 454 301
"2004-05-05 01:43:44" 728 63 49
"2004-05-05 01:43:53" 63 725 93
"2004-05-05 01:43:53" 646 683 93
"2004-05-05 01:44:24" 38 475 98
"2004-05-05 01:44:43" 38 128 29
"2004-05-05 01:44:53" 6 712 34
"2004-05-05 01:46:36" 19 233 38
"2004-05-05 01:46:50" 681 626 170
"2004-05-05 01:47:19" 727 389 137
"2004-05-05 01:47:29" 181 97 22
"2004-05-05 01:48:21" 277 609 304
"2004-05-05 01:48:32" 19 331 2
"2004-05-05 01:49:28" 561 254 86
"2004-05-05 01:49:59" 97 181 18
"2004-05-05 01:50:51" 735 735 1
"2004-05-05 01:51:30" 277 609 83
"2004-05-05 01:51:42" 638 242 72
"2004-05-05 01:51:52" 638 110 17
"2004-05-05 01:51:59" 191 365 47
"2004-05-05 01:52:13" 638 646 43
"2004-05-05 01:52:21" 660 725 46
"2004-05-05 01:53:13" 727 734 79
"2004-05-05 01:53:22" 638 726 27
"2004-05-05 01:53:24" 38 475 51
"2004-05-05 01:53:38" 678 212 115
"2004-05-05 01:53:41" 597 274 17
"2004-05-05 01:53:51" 605 74 10
"2004-05-05 01:53:51" 678 72 10
"2004-05-05 01:54:10" 38 128 79
"2004-05-05 01:54:18" 72 683 196
"2004-05-05 01:55:42" 38 475 27
"2004-05-05 01:55:45" 343 424 337
"2004-05-05 01:56:03" 617 103 49
"2004-05-05 01:56:07" 713 724 75
"2004-05-05 01:57:15" 277 609 53
"2004-05-05 01:57:16" 63 313 173
"2004-05-05 01:57:27" 638 98 9
"2004-05-05 01:57:39" 454 181 165
"2004-05-05 01:58:06" 277 609 57
"2004-05-05 01:58:11" 644 274 259
"2004-05-05 01:59:08" 38 475 102
"2004-05-05 01:59:10" 678 475 4
"2004-05-05 01:59:22" 277 609 218
"2004-05-05 01:59:23" 38 475 24
"2004-05-05 02:00:03" 644 518 107
"2004-05-05 02:01:09" 277 609 131
"2004-05-05 02:01:22" 181 454 110
"2004-05-05 02:01:40" 194 482 175
"2004-05-05 02:01:56" 638 254 7
"2004-05-05 02:02:10" 38 475 62
"2004-05-05 02:02:28" 617 74 22
"2004-05-05 02:02:31" 38 475 39
"2004-05-05 02:02:40" 605 74 170
"2004-05-05 02:03:46" 277 609 117
"2004-05-05 02:04:41" 38 475 36
"2004-05-05 02:05:01" 454 181 138
"2004-05-05 02:05:26" 236 389 193
"2004-05-05 02:05:27" 728 617 96
"2004-05-05 02:05:43" 277 609 47
"2004-05-05 02:05:54" 638 242 7
"2004-05-05 02:05:55" 38 502 3
"2004-05-05 02:06:11" 605 88 4
"2004-05-05 02:06:12" 514 617 306
"2004-05-05 02:06:18" 199 673 239
"2004-05-05 02:06:58" 181 454 123
"2004-05-05 02:07:07" 343 735 78
"2004-05-05 02:07:18" 704 63 29
"2004-05-05 02:07:41" 277 609 151
"2004-05-05 02:07:43" 38 475 112
"2004-05-05 02:07:49" 236 128 194
"2004-05-05 02:08:16" 38 475 23
"2004-05-05 02:08:49" 409 191 3
"2004-05-05 02:08:57" 617 514 146
"2004-05-05 02:09:04" 38 502 42
"2004-05-05 02:09:09" 277 609 48
"2004-05-05 02:09:20" 644 711 178
"2004-05-05 02:09:35" 95 63 71
"2004-05-05 02:10:55" 73 626 27
"2004-05-05 02:10:58" 63 95 90
"2004-05-05 02:11:14" 475 678 63
"2004-05-05 02:11:21" 38 475 45
"2004-05-05 02:11:39" 711 644 43
"2004-05-05 02:11:49" 316 355 815
"2004-05-05 02:11:58" 277 609 215
"2004-05-05 02:12:24" 337 281 25
"2004-05-05 02:12:32" 316 355 78
"2004-05-05 02:12:40" 72 644 64
"2004-05-05 02:12:40" 605 337 64
"2004-05-05 02:12:46" 514 386 41
"2004-05-05 02:13:01" 272 281 14
"2004-05-05 02:13:43" 605 337 63
"2004-05-05 02:13:52" 617 272 11
"2004-05-05 02:14:09" 605 317 16
"2004-05-05 02:14:13" 38 475 70
"2004-05-05 02:14:30" 103 617 288
"2004-05-05 02:14:32" 658 163 26
"2004-05-05 02:15:03" 398 465 233
"2004-05-05 02:15:20" 277 609 166
"2004-05-05 02:15:39" 38 475 40
"2004-05-05 02:15:53" 644 72 34
"2004-05-05 02:16:03" 605 337 68
"2004-05-05 02:16:04" 163 658 32
"2004-05-05 02:16:10" 638 254 30
"2004-05-05 02:16:15" 617 103 67
"2004-05-05 02:16:26" 561 254 29
"2004-05-05 02:16:29" 27 278 7
"2004-05-05 02:16:29" 638 110 7
"2004-05-05 02:16:57" 392 228 246
"2004-05-05 02:17:00" 617 337 23
"2004-05-05 02:17:07" 605 625 9
"2004-05-05 02:17:25" 277 609 52
"2004-05-05 02:17:28" 617 317 38
"2004-05-05 02:17:33" 72 644 5
"2004-05-05 02:17:47" 605 337 44
"2004-05-05 02:18:00" 163 658 56
"2004-05-05 02:18:14" 644 72 49
"2004-05-05 02:18:39" 278 27 23
"2004-05-05 02:18:41" 73 389 56
"2004-05-05 02:18:56" 38 475 27
"2004-05-05 02:19:07" 103 462 229
"2004-05-05 02:19:31" 38 475 55
"2004-05-05 02:19:33" 277 609 140
"2004-05-05 02:19:55" 368 736 44
"2004-05-05 02:19:57" 638 254 16
"2004-05-05 02:20:05" 38 475 54
"2004-05-05 02:20:14" 704 63 24
"2004-05-05 02:20:38" 38 502 39
"2004-05-05 02:20:45" 644 711 136
"2004-05-05 02:20:46" 259 617 28
"2004-05-05 02:20:55" 638 456 29
"2004-05-05 02:21:10" 72 644 93
"2004-05-05 02:21:40" 605 368 41
"2004-05-05 02:21:48" 73 460 122
"2004-05-05 02:22:00" 561 254 168
"2004-05-05 02:22:20" 277 609 282
"2004-05-05 02:22:39" 638 323 51
"2004-05-05 02:22:59" 638 254 61
"2004-05-05 02:23:06" 73 391 19
"2004-05-05 02:23:29" 728 617 57
"2004-05-05 02:23:54" 644 72 99
"2004-05-05 02:23:56" 605 368 184
"2004-05-05 02:24:15" 27 278 27
"2004-05-05 02:24:22" 638 254 14
"2004-05-05 02:24:49" 704 63 344
"2004-05-05 02:25:09" 561 254 339
"2004-05-05 02:25:12" 638 289 11
"2004-05-05 02:25:17" 73 658 38
"2004-05-05 02:25:22" 277 609 49
"2004-05-05 02:25:45" 711 644 76
"2004-05-05 02:25:52" 308 317 19
"2004-05-05 02:26:21" 462 103 106
"2004-05-05 02:26:37" 687 463 38
"2004-05-05 02:26:46" 738 738 1
"2004-05-05 02:27:12" 737 737 1
"2004-05-05 02:27:16" 277 609 125
"2004-05-05 02:28:03" 617 323 37
"2004-05-05 02:28:06" 9 683 225
"2004-05-05 02:28:06" 482 194 225
"2004-05-05 02:28:15" 220 646 233
"2004-05-05 02:28:16" 38 475 66
"2004-05-05 02:28:27" 626 73 229
"2004-05-05 02:28:45" 278 27 21
"2004-05-05 02:28:50" 277 609 88
"2004-05-05 02:28:50" 605 368 88
"2004-05-05 02:28:54" 743 743 1
"2004-05-05 02:29:10" 63 385 127
"2004-05-05 02:29:21" 737 627 3
"2004-05-05 02:29:25" 9 711 322
"2004-05-05 02:29:26" 561 254 238
"2004-05-05 02:29:26" 605 254 238
"2004-05-05 02:29:35" 1194 1194 1
"2004-05-05 02:29:37" 638 323 12
"2004-05-05 02:29:57" 638 254 28
"2004-05-05 02:30:06" 355 316 2119
"2004-05-05 02:30:32" 38 502 63
"2004-05-05 02:30:51" 38 128 24
"2004-05-05 02:31:13" 72 644 7
"2004-05-05 02:31:18" 277 609 207
"2004-05-05 02:31:29" 38 475 108
"2004-05-05 02:31:29" 561 254 108
"2004-05-05 02:31:37" 638 263 115
"2004-05-05 02:31:38" 605 254 58
"2004-05-05 02:32:12" 638 254 32
"2004-05-05 02:32:28" 9 638 9
"2004-05-05 02:32:38" 385 63 157
"2004-05-05 02:32:53" 38 502 20
"2004-05-05 02:33:00" 27 278 263
"2004-05-05 02:33:49" 74 617 102
"2004-05-05 02:33:54" 277 609 38
"2004-05-05 02:33:54" 605 254 38
"2004-05-05 02:34:09" 355 316 904
"2004-05-05 02:34:24" 191 738 10
"2004-05-05 02:34:33" 38 475 98
"2004-05-05 02:34:39" 95 63 99
"2004-05-05 02:34:53" 277 609 47
"2004-05-05 02:34:56" 638 254 93
"2004-05-05 02:35:02" 63 385 300
"2004-05-05 02:35:06" 605 74 17
"2004-05-05 02:35:09" 38 475 34
"2004-05-05 02:35:09" 617 74 34
"2004-05-05 02:35:22" 681 626 17
"2004-05-05 02:35:37" 644 711 49
"2004-05-05 02:35:50" 605 368 39
"2004-05-05 02:36:16" 38 502 53
"2004-05-05 02:36:17" 638 263 121
"2004-05-05 02:36:18" 385 63 110
"2004-05-05 02:36:22" 738 191 50
"2004-05-05 02:36:23" 277 263 23
"2004-05-05 02:36:55" 738 191 50
"2004-05-05 02:37:08" 38 475 71
"2004-05-05 02:37:13" 277 609 155
"2004-05-05 02:37:15" 738 191 35
"2004-05-05 02:37:19" 63 95 26
"2004-05-05 02:37:25" 711 644 75
"2004-05-05 02:37:34" 738 191 49
"2004-05-05 02:37:35" 739 616 13
"2004-05-05 02:37:41" 738 191 28
"2004-05-05 02:37:44" 350 617 230
"2004-05-05 02:37:45" 615 740 7
"2004-05-05 02:38:05" 350 632 5
"2004-05-05 02:38:09" 68 323 24
"2004-05-05 02:38:24" 323 68 16
"2004-05-05 02:38:30" 617 640 15
"2004-05-05 02:38:43" 63 385 216
"2004-05-05 02:38:48" 617 74 2
"2004-05-05 02:38:50" 605 368 69
"2004-05-05 02:38:51" 277 609 274
"2004-05-05 02:39:11" 644 711 175
"2004-05-05 02:39:12" 323 68 75
"2004-05-05 02:39:13" 744 744 1
"2004-05-05 02:39:22" 38 475 19
"2004-05-05 02:39:24" 617 323 59
"2004-05-05 02:39:28" 263 277 38
"2004-05-05 02:39:44" 316 355 995
"2004-05-05 02:39:49" 649 723 24
"2004-05-05 02:39:59" 638 323 28
"2004-05-05 02:40:08" 38 475 64
"2004-05-05 02:40:11" 323 617 97
"2004-05-05 02:40:26" 278 27 71
"2004-05-05 02:40:43" 277 263 215
"2004-05-05 02:41:00" 617 73 92
"2004-05-05 02:41:01" 277 609 53
"2004-05-05 02:41:13" 68 323 70
"2004-05-05 02:41:46" 263 277 20
"2004-05-05 02:41:48" 638 385 25
"2004-05-05 02:42:09" 316 355 265
"2004-05-05 02:42:25" 323 68 163
"2004-05-05 02:42:29" 638 263 89
"2004-05-05 02:42:38" 617 323 36
"2004-05-05 02:42:50" 332 281 208
"2004-05-05 02:43:07" 323 617 22
"2004-05-05 02:43:12" 38 502 41
"2004-05-05 02:43:26" 631 625 53
"2004-05-05 02:43:33" 350 617 83
"2004-05-05 02:43:40" 605 368 13
"2004-05-05 02:43:47" 68 323 137
"2004-05-05 02:44:00" 638 263 3
"2004-05-05 02:44:13" 385 63 121
"2004-05-05 02:44:17" 38 475 54
"2004-05-05 02:44:18" 334 128 62
"2004-05-05 02:45:05" 631 437 46
"2004-05-05 02:45:13" 638 542 7
"2004-05-05 02:45:14" 605 726 19
"2004-05-05 02:45:49" 95 63 145
"2004-05-05 02:45:53" 439 590 16
"2004-05-05 02:45:55" 74 463 29
"2004-05-05 02:46:01" 38 502 44
"2004-05-05 02:46:06" 385 638 126
"2004-05-05 02:46:06" 680 317 126
"2004-05-05 02:46:07" 439 590 39
"2004-05-05 02:46:11" 73 463 50
"2004-05-05 02:46:29" 638 385 13
"2004-05-05 02:46:48" 302 617 100
"2004-05-05 02:46:48" 638 385 100
"2004-05-05 02:47:43" 638 263 59
"2004-05-05 02:47:54" 439 590 81
"2004-05-05 02:48:00" 38 475 25
"2004-05-05 02:48:03" 617 302 130
"2004-05-05 02:48:04" 63 385 36
"2004-05-05 02:48:10" 277 263 662
"2004-05-05 02:48:31" 277 609 72
"2004-05-05 02:48:31" 605 368 72
"2004-05-05 02:48:53" 63 95 95
"2004-05-05 02:49:18" 739 6 87
"2004-05-05 02:49:49" 339 256 111
"2004-05-05 02:50:13" 73 617 142
"2004-05-05 02:50:20" 263 277 260
"2004-05-05 02:50:37" 728 617 22
"2004-05-05 02:50:43" 481 396 7
"2004-05-05 02:50:43" 638 602 7
"2004-05-05 02:50:52" 38 502 47
"2004-05-05 02:51:07" 728 617 84
"2004-05-05 02:51:22" 617 73 35
"2004-05-05 02:51:46" 38 475 45
"2004-05-05 02:52:30" 38 475 40
"2004-05-05 02:52:46" 561 127 127
"2004-05-05 02:52:53" 38 475 29
"2004-05-05 02:53:16" 355 316 1382
"2004-05-05 02:53:17" 38 475 24
"2004-05-05 02:53:17" 277 263 24
"2004-05-05 02:53:31" 212 678 69
"2004-05-05 02:53:37" 638 263 39
"2004-05-05 02:53:42" 277 609 50
"2004-05-05 02:53:54" 605 368 52
"2004-05-05 02:54:01" 482 316 105
"2004-05-05 02:54:05" 263 277 110
"2004-05-05 02:54:13" 323 68 27
"2004-05-05 02:55:36" 38 475 60
"2004-05-05 02:56:26" 355 316 559
"2004-05-05 02:56:34" 38 475 50
"2004-05-05 02:57:12" 728 617 41
"2004-05-05 02:58:16" 277 263 188
"2004-05-05 02:58:36" 38 475 24
"2004-05-05 02:59:03" 605 368 67
"2004-05-05 02:59:06" 323 719 12
"2004-05-05 02:59:20" 728 323 144
"2004-05-05 02:59:28" 646 638 109
"2004-05-05 02:59:32" 590 583 9
"2004-05-05 02:59:45" 728 617 12
"2004-05-05 02:59:46" 119 617 21
"2004-05-05 02:59:59" 95 63 182
"2004-05-05 03:00:02" 277 609 174
"2004-05-05 03:00:18" 583 590 23
"2004-05-05 03:00:35" 68 323 101
"2004-05-05 03:00:47" 617 119 65
"2004-05-05 03:01:04" 323 68 84
"2004-05-05 03:01:38" 38 475 41
"2004-05-05 03:01:38" 277 609 41
"2004-05-05 03:01:53" 350 617 83
"2004-05-05 03:02:21" 323 646 16
"2004-05-05 03:03:07" 542 460 72
"2004-05-05 03:03:25" 726 97 24
"2004-05-05 03:03:34" 605 413 23
"2004-05-05 03:03:48" 102 355 13
"2004-05-05 03:03:55" 686 263 65
"2004-05-05 03:04:02" 119 617 119
"2004-05-05 03:04:07" 102 323 688
"2004-05-05 03:04:07" 316 355 688
"2004-05-05 03:04:19" 726 97 87
"2004-05-05 03:04:34" 38 475 21
"2004-05-05 03:04:35" 378 396 53
"2004-05-05 03:04:43" 68 323 99
"2004-05-05 03:05:07" 38 475 44
"2004-05-05 03:06:02" 605 368 131
"2004-05-05 03:06:06" 316 355 300
"2004-05-05 03:06:10" 277 609 61
"2004-05-05 03:06:23" 51 525 62
"2004-05-05 03:06:59" 277 609 18
"2004-05-05 03:07:03" 316 325 6
"2004-05-05 03:07:39" 316 496 45
"2004-05-05 03:07:58" 605 726 55
"2004-05-05 03:08:16" 355 102 20
"2004-05-05 03:08:45" 368 542 32
"2004-05-05 03:09:05" 316 102 21
"2004-05-05 03:09:46" 277 609 144
"2004-05-05 03:09:58" 316 325 101
"2004-05-05 03:09:58" 605 368 101
"2004-05-05 03:10:07" 355 316 285
"2004-05-05 03:10:33" 396 481 177
"2004-05-05 03:10:50" 542 252 15
"2004-05-05 03:10:57" 542 252 15
"2004-05-05 03:11:02" 323 102 13
"2004-05-05 03:11:05" 277 609 13
"2004-05-05 03:11:20" 316 355 148
"2004-05-05 03:11:36" 323 68 7
"2004-05-05 03:11:44" 325 645 25
"2004-05-05 03:11:59" 396 378 32
"2004-05-05 03:12:07" 605 337 57
"2004-05-05 03:12:19" 355 316 717
"2004-05-05 03:12:45" 325 97 27
"2004-05-05 03:13:10" 102 97 11
"2004-05-05 03:13:30" 68 323 87
"2004-05-05 03:13:32" 97 325 106
"2004-05-05 03:13:32" 355 316 106
"2004-05-05 03:13:39" 63 95 57
"2004-05-05 03:13:44" 102 98 33
"2004-05-05 03:14:00" 323 68 9
"2004-05-05 03:14:04" 277 609 260
"2004-05-05 03:14:53" 355 102 33
"2004-05-05 03:14:58" 97 102 24
"2004-05-05 03:15:02" 355 102 43
"2004-05-05 03:15:13" 97 726 6
"2004-05-05 03:15:17" 897 897 1
"2004-05-05 03:15:34" 102 355 27
"2004-05-05 03:15:52" 316 325 19
"2004-05-05 03:16:33" 325 97 85
"2004-05-05 03:16:46" 36 73 219
"2004-05-05 03:17:11" 97 102 14
"2004-05-05 03:17:16" 36 281 52
"2004-05-05 03:17:25" 97 325 23
"2004-05-05 03:17:41" 355 102 47
"2004-05-05 03:18:27" 102 97 13
"2004-05-05 03:18:43" 277 609 85
"2004-05-05 03:18:56" 439 102 34
"2004-05-05 03:19:08" 325 97 43
"2004-05-05 03:19:47" 97 325 118
"2004-05-05 03:20:04" 316 325 101
"2004-05-05 03:20:35" 560 588 79
"2004-05-05 03:20:36" 277 609 64
"2004-05-05 03:21:48" 741 741 1
"2004-05-05 03:22:30" 351 658 360
"2004-05-05 03:23:38" 325 316 240
"2004-05-05 03:25:26" 98 102 49
"2004-05-05 03:25:34" 277 609 245
"2004-05-05 03:25:50" 532 536 242
"2004-05-05 03:26:08" 95 63 63
"2004-05-05 03:27:16" 316 355 62
"2004-05-05 03:28:15" 325 532 100
"2004-05-05 03:29:09" 277 609 122
"2004-05-05 03:29:18" 102 98 49
"2004-05-05 03:29:22" 316 726 8
"2004-05-05 03:30:37" 355 316 201
"2004-05-05 03:30:53" 95 712 22
"2004-05-05 03:31:03" 726 316 47
"2004-05-05 03:31:11" 277 609 51
"2004-05-05 03:31:28" 726 97 35
"2004-05-05 03:32:15" 532 364 391
"2004-05-05 03:32:44" 468 617 52
"2004-05-05 03:32:59" 755 755 1
"2004-05-05 03:33:11" 316 726 64
"2004-05-05 03:33:29" 644 102 78
"2004-05-05 03:33:47" 133 437 9
"2004-05-05 03:34:06" 726 316 30
"2004-05-05 03:34:07" 97 726 42
"2004-05-05 03:34:38" 726 316 27
"2004-05-05 03:34:54" 316 726 85
"2004-05-05 03:35:47" 686 542 55
"2004-05-05 03:35:59" 316 726 124
"2004-05-05 03:36:07" 726 97 109
"2004-05-05 03:36:23" 583 739 19
"2004-05-05 03:36:36" 316 355 75
"2004-05-05 03:37:12" 726 316 115
"2004-05-05 03:37:16" 297 727 30
"2004-05-05 03:37:30" 316 325 67
"2004-05-05 03:37:39" 297 683 47
"2004-05-05 03:38:10" 97 726 64
"2004-05-05 03:38:35" 355 316 244
"2004-05-05 03:38:54" 316 726 52
"2004-05-05 03:39:41" 316 355 60
"2004-05-05 03:39:41" 686 263 60
"2004-05-05 03:39:43" 325 316 76
"2004-05-05 03:40:22" 683 646 126
"2004-05-05 03:40:33" 726 97 95
"2004-05-05 03:40:44" 741 542 99
"2004-05-05 03:41:01" 726 316 28
"2004-05-05 03:41:23" 683 72 134
"2004-05-05 03:41:31" 316 355 44
"2004-05-05 03:41:57" 388 737 52
"2004-05-05 03:42:43" 97 726 137
"2004-05-05 03:43:54" 726 97 78
"2004-05-05 03:44:05" 542 741 28
"2004-05-05 03:44:13" 316 726 204
"2004-05-05 03:44:27" 97 726 31
"2004-05-05 03:45:31" 686 542 67
"2004-05-05 03:46:45" 72 683 20
"2004-05-05 03:47:34" 38 502 3
"2004-05-05 03:47:36" 627 545 17
"2004-05-05 03:54:03" 260 567 12
"2004-05-05 03:54:13" 260 571 7
"2004-05-05 03:55:09" 542 583 61
"2004-05-05 03:55:17" 260 283 318
"2004-05-05 03:56:36" 482 454 132
"2004-05-05 03:57:32" 260 174 341
"2004-05-05 03:57:56" 686 542 167
"2004-05-05 03:58:03" 513 723 73
"2004-05-05 03:58:05" 260 236 110
"2004-05-05 03:58:51" 260 688 97
"2004-05-05 04:00:24" 542 325 45
"2004-05-05 04:00:24" 733 502 45
"2004-05-05 04:01:00" 462 742 150
"2004-05-05 04:05:09" 686 542 19
"2004-05-05 04:05:19" 462 101 190
"2004-05-05 04:09:03" 398 465 345
"2004-05-05 04:09:50" 325 542 66
"2004-05-05 04:10:18" 462 316 229
"2004-05-05 04:13:07" 748 748 1
"2004-05-05 04:13:32" 583 542 84
"2004-05-05 04:15:48" 128 236 162
"2004-05-05 04:16:06" 462 299 334
"2004-05-05 04:17:53" 297 234 21
"2004-05-05 04:20:49" 482 389 107
"2004-05-05 04:22:03" 53 325 24
"2004-05-05 04:22:10" 571 638 106
"2004-05-05 04:22:39" 128 715 95
"2004-05-05 04:27:34" 53 325 219
"2004-05-05 04:33:39" 540 588 16
"2004-05-05 04:52:43" 53 325 95
"2004-05-05 05:00:57" 53 325 79
"2004-05-05 05:01:25" 325 743 14
"2004-05-05 05:03:19" 325 707 11
"2004-05-05 05:03:31" 236 128 129
"2004-05-05 05:08:18" 252 542 8
"2004-05-05 05:09:13" 252 463 21
"2004-05-05 05:18:02" 53 325 51
"2004-05-05 05:21:50" 646 52 31
"2004-05-05 05:31:15" 128 236 69
"2004-05-05 05:37:12" 234 297 482
"2004-05-05 06:15:45" 400 617 335
"2004-05-05 06:16:36" 400 683 63
"2004-05-05 06:18:49" 400 721 59
"2004-05-05 06:32:25" 495 181 20
"2004-05-05 06:33:48" 495 372 236
"2004-05-05 08:24:35" 536 532 55
"2004-05-05 08:47:46" 638 571 18
"2004-05-05 08:48:13" 638 242 54
"2004-05-05 08:49:00" 638 385 114
"2004-05-05 08:49:24" 638 726 49
"2004-05-05 08:49:57" 638 95 69
"2004-05-05 08:50:13" 638 646 50
"2004-05-05 08:53:05" 638 744 17
"2004-05-05 09:29:52" 739 583 14
"2004-05-05 09:31:10" 739 583 125
"2004-05-05 09:45:49" 342 658 272
"2004-05-05 10:01:13" 244 415 297
"2004-05-05 10:06:26" 720 274 107
"2004-05-05 10:08:35" 462 638 190
"2004-05-05 10:20:45" 199 536 180
"2004-05-05 10:30:16" 536 199 72
"2004-05-05 10:30:52" 536 199 39
"2004-05-05 10:44:37" 545 627 9
"2004-05-05 11:03:52" 723 513 219
"2004-05-05 11:06:07" 1 323 25
"2004-05-05 11:08:04" 67 396 82
"2004-05-05 11:08:33" 303 194 119
"2004-05-05 11:08:51" 3 68 123
"2004-05-05 11:09:12" 509 616 69
"2004-05-05 11:10:45" 686 321 66
"2004-05-05 11:12:03" 431 299 85
"2004-05-05 11:13:39" 509 454 93
"2004-05-05 11:14:59" 583 739 140
"2004-05-05 11:15:35" 509 316 84
"2004-05-05 11:18:35" 509 302 74
"2004-05-05 11:22:07" 509 306 53
"2004-05-05 11:25:04" 509 260 26
"2004-05-05 11:30:07" 204 181 109
"2004-05-05 11:30:44" 204 536 89
"2004-05-05 11:31:02" 356 536 152
"2004-05-05 11:35:39" 415 244 91
"2004-05-05 11:42:52" 460 542 53
"2004-05-05 11:57:15" 588 540 145
"2004-05-05 12:03:00" 294 513 12
"2004-05-05 12:12:02" 276 711 87
"2004-05-05 12:16:31" 27 278 111
"2004-05-05 12:17:15" 759 759 1
"2004-05-05 12:18:23" 739 745 15
"2004-05-05 12:18:51" 398 465 53
"2004-05-05 12:20:58" 649 632 27
"2004-05-05 12:23:40" 527 746 6
"2004-05-05 12:24:10" 713 482 875
"2004-05-05 12:25:38" 713 714 230
"2004-05-05 12:27:30" 713 236 368
"2004-05-05 12:29:36" 590 440 4
"2004-05-05 12:31:09" 514 177 31
"2004-05-05 12:32:32" 713 242 501
"2004-05-05 12:33:57" 713 712 143
"2004-05-05 12:35:06" 228 392 289
"2004-05-05 12:37:15" 254 266 38
"2004-05-05 12:37:17" 645 325 67
"2004-05-05 12:39:05" 747 747 1
"2004-05-05 12:39:51" 713 103 948
"2004-05-05 12:39:58" 645 274 281
"2004-05-05 12:45:27" 713 172 1157
"2004-05-05 12:47:16" 713 184 236
"2004-05-05 12:47:45" 747 221 72
"2004-05-05 12:48:52" 713 363 340
"2004-05-05 12:50:27" 712 6 45
"2004-05-05 12:50:36" 713 74 268
"2004-05-05 12:51:01" 713 372 55
"2004-05-05 12:53:54" 617 119 58
"2004-05-05 12:55:40" 713 102 142
"2004-05-05 12:56:41" 713 681 229
"2004-05-05 12:57:04" 286 400 998
"2004-05-05 12:57:28" 713 283 159
"2004-05-05 12:59:07" 63 514 121
"2004-05-05 12:59:13" 617 400 233
"2004-05-05 12:59:52" 713 351 255
"2004-05-05 13:01:16" 617 73 218
"2004-05-05 13:02:17" 364 532 721
"2004-05-05 13:03:35" 713 67 177
"2004-05-05 13:05:14" 605 88 195
"2004-05-05 13:06:04" 713 748 147
"2004-05-05 13:06:11" 385 3 53
"2004-05-05 13:07:25" 713 737 128
"2004-05-05 13:08:02" 713 738 124
"2004-05-05 13:08:12" 161 162 930
"2004-05-05 13:09:09" 617 161 99
"2004-05-05 13:09:25" 462 617 221
"2004-05-05 13:09:49" 713 726 132
"2004-05-05 13:11:10" 617 124 165
"2004-05-05 13:11:20" 594 468 259
"2004-05-05 13:12:05" 713 720 139
"2004-05-05 13:12:45" 713 706 111
"2004-05-05 13:13:07" 617 462 175
"2004-05-05 13:13:13" 713 740 56
"2004-05-05 13:13:19" 260 509 110
"2004-05-05 13:14:11" 713 749 137
"2004-05-05 13:14:49" 713 750 108
"2004-05-05 13:15:04" 161 617 442
"2004-05-05 13:15:18" 713 751 99
"2004-05-05 13:15:47" 260 283 395
"2004-05-05 13:16:33" 260 103 69
"2004-05-05 13:16:56" 124 617 65
"2004-05-05 13:17:52" 617 161 148
"2004-05-05 13:19:27" 617 124 188
"2004-05-05 13:19:31" 713 124 107
"2004-05-05 13:20:19" 752 752 1
"2004-05-05 13:20:22" 617 462 54
"2004-05-05 13:20:45" 161 617 393
"2004-05-05 13:20:55" 713 252 209
"2004-05-05 13:21:30" 496 316 51
"2004-05-05 13:21:51" 462 617 149
"2004-05-05 13:22:00" 124 617 77
"2004-05-05 13:23:27" 713 325 224
"2004-05-05 13:23:54" 468 594 18
"2004-05-05 13:24:06" 713 161 112
"2004-05-05 13:24:37" 462 617 281
"2004-05-05 13:24:51" 334 364 52
"2004-05-05 13:25:02" 617 161 166
"2004-05-05 13:25:10" 713 462 82
"2004-05-05 13:27:15" 713 388 310
"2004-05-05 13:28:26" 617 462 131
"2004-05-05 13:29:40" 303 212 65
"2004-05-05 13:30:02" 617 124 94
"2004-05-05 13:31:00" 161 617 211
"2004-05-05 13:31:17" 36 281 95
"2004-05-05 13:31:24" 605 124 29
"2004-05-05 13:31:28" 713 90 170
"2004-05-05 13:31:52" 462 617 51
"2004-05-05 13:32:03" 36 73 200
"2004-05-05 13:32:12" 161 221 114
"2004-05-05 13:33:02" 617 462 153
"2004-05-05 13:33:58" 713 339 281
"2004-05-05 13:34:40" 617 161 194
"2004-05-05 13:35:36" 617 462 43
"2004-05-05 13:36:39" 462 617 376
"2004-05-05 13:38:14" 124 617 130
"2004-05-05 13:39:10" 605 124 45
"2004-05-05 13:39:13" 723 649 129
"2004-05-05 13:40:49" 713 124 273
"2004-05-05 13:41:23" 99 194 78
"2004-05-05 13:42:09" 713 726 119
"2004-05-05 13:46:48" 605 124 46
"2004-05-05 13:47:04" 713 161 260
"2004-05-05 13:50:32" 713 462 431
"2004-05-05 13:51:14" 753 753 1
"2004-05-05 13:51:57" 713 388 247
"2004-05-05 13:53:35" 713 184 71
"2004-05-05 13:57:02" 69 727 6
"2004-05-05 13:57:19" 36 129 63
"2004-05-05 13:57:48" 69 649 2
"2004-05-05 13:58:20" 605 124 33
"2004-05-05 13:59:51" 36 281 399
"2004-05-05 14:01:05" 520 8 36
"2004-05-05 14:05:46" 350 617 31
"2004-05-05 14:09:00" 752 502 41
"2004-05-05 14:11:21" 644 97 71
"2004-05-05 14:15:17" 454 181 82
"2004-05-05 14:15:18" 502 752 57
"2004-05-05 14:15:31" 454 509 7
"2004-05-05 14:16:26" 254 266 21
"2004-05-05 14:16:26" 654 738 21
"2004-05-05 14:17:42" 644 654 161
"2004-05-05 14:17:47" 752 502 178
"2004-05-05 14:20:05" 502 752 154
"2004-05-05 14:20:39" 631 437 45
"2004-05-05 14:22:06" 752 502 233
"2004-05-05 14:23:16" 514 63 141
"2004-05-05 14:25:02" 739 337 41
"2004-05-05 14:27:05" 502 752 131
"2004-05-05 14:27:46" 739 317 25
"2004-05-05 14:28:20" 752 502 60
"2004-05-05 14:30:15" 739 308 122
"2004-05-05 14:30:17" 746 527 20
"2004-05-05 14:30:27" 739 308 20
"2004-05-05 14:34:05" 396 67 334
"2004-05-05 14:35:20" 425 407 29
"2004-05-05 14:43:17" 372 495 35
"2004-05-05 14:45:08" 648 723 52
"2004-05-05 14:50:15" 752 502 169
"2004-05-05 14:52:16" 372 454 106
"2004-05-05 14:53:08" 131 753 20
"2004-05-05 14:56:46" 342 583 168
"2004-05-05 14:59:14" 605 124 161
"2004-05-05 14:59:27" 372 482 27
"2004-05-05 15:00:10" 53 325 60
"2004-05-05 15:01:34" 372 753 48
"2004-05-05 15:01:45" 372 482 4
"2004-05-05 15:04:07" 76 399 176
"2004-05-05 15:06:48" 757 757 1
"2004-05-05 15:07:06" 495 372 76
"2004-05-05 15:08:39" 372 495 18
"2004-05-05 15:08:46" 640 617 36
"2004-05-05 15:09:00" 372 495 80
"2004-05-05 15:09:13" 372 495 27
"2004-05-05 15:11:06" 317 617 11
"2004-05-05 15:11:53" 617 640 67
"2004-05-05 15:12:21" 617 317 37
"2004-05-05 15:13:08" 317 739 9
"2004-05-05 15:13:38" 640 617 145
"2004-05-05 15:13:39" 317 617 98
"2004-05-05 15:14:29" 617 640 82
"2004-05-05 15:15:15" 70 90 5
"2004-05-05 15:16:01" 739 317 86
"2004-05-05 15:16:21" 640 617 113
"2004-05-05 15:16:36" 617 317 129
"2004-05-05 15:18:05" 605 124 10
"2004-05-05 15:19:50" 605 124 69
"2004-05-05 15:19:51" 617 640 35
"2004-05-05 15:25:57" 754 754 1
"2004-05-05 15:27:47" 739 337 18
"2004-05-05 15:33:52" 327 589 69
"2004-05-05 15:34:35" 325 645 55
"2004-05-05 15:35:03" 327 617 69
"2004-05-05 15:35:50" 652 302 129
"2004-05-05 15:38:24" 73 617 109
"2004-05-05 15:39:54" 754 739 39
"2004-05-05 15:40:16" 119 617 12
"2004-05-05 15:41:21" 697 73 33
"2004-05-05 15:41:34" 754 755 8
"2004-05-05 15:42:22" 350 617 207
"2004-05-05 15:43:30" 697 741 323
"2004-05-05 15:43:33" 73 697 55
"2004-05-05 15:43:55" 652 756 49
"2004-05-05 15:44:40" 697 73 299
"2004-05-05 15:44:44" 212 757 65
"2004-05-05 15:45:27" 697 741 48
"2004-05-05 15:45:36" 678 475 24
"2004-05-05 15:46:40" 52 646 16
"2004-05-05 15:47:55" 741 697 47
"2004-05-05 15:50:22" 53 325 28
"2004-05-05 15:52:47" 212 303 75
"2004-05-05 15:53:47" 652 707 106
"2004-05-05 15:59:31" 711 276 98
"2004-05-05 16:01:58" 308 739 30
"2004-05-05 16:04:18" 617 73 104
"2004-05-05 16:09:34" 48 753 57
"2004-05-05 16:11:11" 276 711 95
"2004-05-05 16:12:02" 753 48 37
"2004-05-05 16:12:10" 509 454 19
"2004-05-05 16:12:25" 474 400 397
"2004-05-05 16:12:42" 212 48 50
"2004-05-05 16:14:48" 758 758 1
"2004-05-05 16:16:55" 389 727 241
"2004-05-05 16:17:50" 389 236 311
"2004-05-05 16:18:28" 389 73 102
"2004-05-05 16:19:26" 571 652 22
"2004-05-05 16:20:59" 389 482 148
"2004-05-05 16:21:13" 9 282 919
"2004-05-05 16:21:17" 48 753 195
"2004-05-05 16:21:26" 753 758 24
"2004-05-05 16:21:35" 48 753 26
"2004-05-05 16:21:58" 753 758 54
"2004-05-05 16:22:50" 9 683 317
"2004-05-05 16:23:08" 753 48 105
"2004-05-05 16:23:56" 753 758 6
"2004-05-05 16:24:15" 753 758 45
"2004-05-05 16:24:15" 877 877 1
"2004-05-05 16:24:55" 48 753 68
"2004-05-05 16:24:59" 652 571 40
"2004-05-05 16:25:04" 48 753 20
"2004-05-05 16:25:09" 711 276 67
"2004-05-05 16:25:51" 753 758 12
"2004-05-05 16:26:05" 758 741 4
"2004-05-05 16:26:20" 758 741 35
"2004-05-05 16:26:56" 254 697 12
"2004-05-05 16:27:11" 9 711 645
"2004-05-05 16:28:01" 9 561 90
"2004-05-05 16:28:18" 9 697 61
"2004-05-05 16:29:59" 465 398 100
"2004-05-05 16:30:50" 753 758 6
"2004-05-05 16:32:00" 753 758 25
"2004-05-05 16:32:37" 753 48 93
"2004-05-05 16:33:02" 278 27 62
"2004-05-05 16:33:11" 48 753 53
"2004-05-05 16:33:13" 753 48 74
"2004-05-05 16:33:28" 753 758 14
"2004-05-05 16:33:36" 712 758 79
"2004-05-05 16:33:41" 758 712 9
"2004-05-05 16:33:55" 753 48 42
"2004-05-05 16:34:17" 401 368 58
"2004-05-05 16:34:30" 758 712 30
"2004-05-05 16:35:00" 758 48 2
"2004-05-05 16:35:07" 272 617 17
"2004-05-05 16:35:40" 753 758 28
"2004-05-05 16:35:45" 758 640 12
"2004-05-05 16:36:14" 712 758 71
"2004-05-05 16:36:32" 758 712 26
"2004-05-05 16:36:33" 236 389 326
"2004-05-05 16:36:39" 557 302 604
"2004-05-05 16:36:55" 753 758 29
"2004-05-05 16:37:09" 48 753 184
"2004-05-05 16:37:18" 48 758 18
"2004-05-05 16:38:17" 758 48 21
"2004-05-05 16:39:50" 48 758 103
"2004-05-05 16:39:51" 753 758 22
"2004-05-05 16:40:27" 48 753 80
"2004-05-05 16:40:46" 753 48 62
"2004-05-05 16:41:05" 753 758 13
"2004-05-05 16:41:22" 753 48 23
"2004-05-05 16:41:32" 758 48 19
"2004-05-05 16:41:46" 639 509 16
"2004-05-05 16:42:10" 48 753 170
"2004-05-05 16:42:18" 758 48 19
"2004-05-05 16:42:34" 350 617 201
"2004-05-05 16:42:36" 48 753 44
"2004-05-05 16:43:54" 48 758 116
"2004-05-05 16:44:16" 48 758 38
"2004-05-05 16:44:47" 758 48 44
"2004-05-05 16:45:10" 41 743 26
"2004-05-05 16:45:21" 616 509 126
"2004-05-05 16:45:36" 48 758 89
"2004-05-05 16:47:33" 389 236 150
"2004-05-05 16:47:47" 401 639 94
"2004-05-05 16:48:42" 73 697 133
"2004-05-05 16:49:20" 73 617 43
"2004-05-05 16:50:28" 513 589 27
"2004-05-05 16:50:44" 753 372 21
"2004-05-05 16:52:10" 439 545 29
"2004-05-05 16:52:17" 36 73 82
"2004-05-05 16:57:43" 48 758 41
"2004-05-05 16:58:30" 542 317 105
"2004-05-05 17:00:53" 349 753 27
"2004-05-05 17:07:06" 392 739 20
"2004-05-05 17:09:52" 392 228 217
"2004-05-05 17:10:21" 392 228 49
"2004-05-05 17:12:55" 365 191 7
"2004-05-05 17:15:25" 741 758 73
"2004-05-05 17:31:00" 617 272 143
"2004-05-05 17:32:23" 542 325 76
"2004-05-05 17:33:44" 617 73 91
"2004-05-05 17:35:05" 617 119 48
"2004-05-05 17:35:34" 325 542 28
"2004-05-05 17:41:41" 721 400 4
"2004-05-05 17:43:13" 119 617 157
"2004-05-05 17:43:27" 308 759 24
"2004-05-05 17:44:04" 36 281 204
"2004-05-05 17:49:27" 482 389 973
"2004-05-05 17:50:42" 615 308 15
"2004-05-05 17:55:20" 32 753 68
"2004-05-05 17:57:42" 631 437 61
"2004-05-05 17:58:29" 644 325 34
"2004-05-05 18:00:08" 644 102 78
"2004-05-05 18:01:29" 325 644 85
"2004-05-05 18:01:53" 474 309 57
"2004-05-05 18:03:35" 547 644 60
"2004-05-05 18:04:02" 639 401 178
"2004-05-05 18:05:23" 474 644 109
"2004-05-05 18:06:23" 398 465 57
"2004-05-05 18:09:09" 644 325 292
"2004-05-05 18:09:36" 244 415 93
"2004-05-05 18:09:46" 681 590 81
"2004-05-05 18:10:28" 325 644 16
"2004-05-05 18:11:42" 372 753 51
"2004-05-05 18:11:46" 638 401 18
"2004-05-05 18:12:07" 638 289 15
"2004-05-05 18:12:25" 638 242 29
"2004-05-05 18:12:27" 189 144 24
"2004-05-05 18:12:50" 638 520 48
"2004-05-05 18:13:02" 638 726 33
"2004-05-05 18:13:15" 638 462 17
"2004-05-05 18:14:43" 228 392 145
"2004-05-05 18:15:18" 734 727 63
"2004-05-05 18:15:57" 643 758 7
"2004-05-05 18:18:27" 644 325 192
"2004-05-05 18:18:30" 638 365 24
"2004-05-05 18:18:33" 625 437 113
"2004-05-05 18:18:43" 189 708 353
"2004-05-05 18:20:07" 557 101 154
"2004-05-05 18:20:18" 514 101 95
"2004-05-05 18:23:41" 189 371 197
"2004-05-05 18:24:10" 741 212 115
"2004-05-05 18:29:47" 474 741 107
"2004-05-05 18:30:20" 392 228 191
"2004-05-05 18:30:24" 272 617 267
"2004-05-05 18:32:27" 474 689 96
"2004-05-05 18:32:30" 638 269 33
"2004-05-05 18:33:15" 638 562 7
"2004-05-05 18:36:19" 99 154 48
"2004-05-05 18:44:06" 617 272 454
"2004-05-05 18:46:35" 462 638 83
"2004-05-05 18:48:52" 183 103 128
"2004-05-05 18:49:08" 183 234 10
"2004-05-05 18:51:19" 183 269 23
"2004-05-05 18:52:57" 760 474 9
"2004-05-05 18:55:16" 644 393 47
"2004-05-05 18:56:07" 539 536 23
"2004-05-05 18:57:51" 644 517 60
"2004-05-05 18:57:57" 704 504 67
"2004-05-05 19:00:07" 704 260 25
"2004-05-05 19:00:35" 590 402 31
"2004-05-05 19:00:42" 539 536 40
"2004-05-05 19:02:33" 3 99 180
"2004-05-05 19:04:54" 3 385 182
"2004-05-05 19:06:18" 761 761 1
"2004-05-05 19:09:22" 644 617 77
"2004-05-05 19:10:17" 402 590 31
"2004-05-05 19:10:28" 678 475 167
"2004-05-05 19:10:37" 325 644 86
"2004-05-05 19:10:47" 761 747 37
"2004-05-05 19:10:52" 644 753 63
"2004-05-05 19:11:30" 299 462 9
"2004-05-05 19:11:38" 644 183 58
"2004-05-05 19:14:35" 644 325 231
"2004-05-05 19:15:26" 762 762 1
"2004-05-05 19:15:37" 590 402 20
"2004-05-05 19:21:01" 325 644 45
"2004-05-05 19:21:28" 41 746 39
"2004-05-05 19:24:02" 272 297 57
"2004-05-05 19:27:55" 638 462 31
"2004-05-05 19:31:17" 638 549 39
"2004-05-05 19:31:46" 638 549 39
"2004-05-05 19:31:59" 124 101 39
"2004-05-05 19:32:21" 638 549 39
"2004-05-05 19:32:24" 681 762 32
"2004-05-05 19:33:16" 124 711 39
"2004-05-05 19:33:29" 728 323 155
"2004-05-05 19:33:52" 638 560 51
"2004-05-05 19:34:00" 402 590 64
"2004-05-05 19:34:37" 711 124 30
"2004-05-05 19:35:33" 124 711 61
"2004-05-05 19:35:45" 211 597 19
"2004-05-05 19:36:39" 249 474 22
"2004-05-05 19:36:56" 728 712 151
"2004-05-05 19:37:34" 711 547 74
"2004-05-05 19:38:31" 474 124 329
"2004-05-05 19:38:47" 711 124 79
"2004-05-05 19:39:48" 462 299 161
"2004-05-05 19:40:06" 211 597 23
"2004-05-05 19:40:22" 402 632 123
"2004-05-05 19:40:50" 638 505 23
"2004-05-05 19:42:42" 781 781 1
"2004-05-05 19:44:35" 638 462 10
"2004-05-05 19:46:04" 638 341 28
"2004-05-05 19:48:22" 627 762 9
"2004-05-05 19:48:34" 638 293 19
"2004-05-05 19:49:22" 9 711 120
"2004-05-05 19:51:22" 658 163 21
"2004-05-05 19:51:59" 658 73 7
"2004-05-05 19:58:21" 617 644 14
"2004-05-05 19:59:18" 41 746 41
"2004-05-05 19:59:53" 796 796 1
"2004-05-05 20:01:44" 567 763 20
"2004-05-05 20:01:56" 567 763 20
"2004-05-05 20:02:42" 103 617 68
"2004-05-05 20:03:47" 74 753 219
"2004-05-05 20:04:45" 617 103 166
"2004-05-05 20:07:58" 617 514 97
"2004-05-05 20:09:21" 1458 1458 1
"2004-05-05 20:09:47" 514 617 62
"2004-05-05 20:11:44" 103 617 253
"2004-05-05 20:13:45" 586 758 70
"2004-05-05 20:15:03" 514 392 39
"2004-05-05 20:16:27" 769 769 1
"2004-05-05 20:17:14" 567 753 173
"2004-05-05 20:17:30" 586 183 9
"2004-05-05 20:17:35" 19 764 2
"2004-05-05 20:17:37" 124 474 151
"2004-05-05 20:18:16" 617 103 119
"2004-05-05 20:19:40" 124 711 185
"2004-05-05 20:20:18" 103 617 106
"2004-05-05 20:20:36" 586 504 124
"2004-05-05 20:25:56" 586 454 101
"2004-05-05 20:27:09" 211 593 27
"2004-05-05 20:27:57" 605 272 39
"2004-05-05 20:28:31" 474 124 53
"2004-05-05 20:28:44" 593 211 78
"2004-05-05 20:29:01" 236 389 454
"2004-05-05 20:30:11" 679 404 322
"2004-05-05 20:30:21" 474 74 382
"2004-05-05 20:30:34" 605 74 19
"2004-05-05 20:31:04" 617 103 185
"2004-05-05 20:31:24" 177 394 1654
"2004-05-05 20:32:18" 177 514 57
"2004-05-05 20:32:49" 605 74 67
"2004-05-05 20:34:15" 495 263 86
"2004-05-05 20:35:28" 514 177 41
"2004-05-05 20:35:58" 38 502 3
"2004-05-05 20:36:31" 162 161 424
"2004-05-05 20:37:57" 683 48 23
"2004-05-05 20:40:00" 1340 1340 1
"2004-05-05 20:41:50" 334 364 53
"2004-05-05 20:48:16" 211 593 20
"2004-05-05 20:52:55" 765 765 1
"2004-05-05 20:58:53" 73 617 215
"2004-05-05 20:59:05" 41 184 4
"2004-05-05 21:00:49" 193 355 1212
"2004-05-05 21:01:34" 502 752 170
"2004-05-05 21:01:43" 393 644 76
"2004-05-05 21:05:48" 193 63 588
"2004-05-05 21:11:07" 733 393 2
"2004-05-05 21:11:37" 733 712 2
"2004-05-05 21:11:39" 51 658 2
"2004-05-05 21:12:29" 733 626 2
"2004-05-05 21:15:53" 95 638 60
"2004-05-05 21:17:15" 617 73 112
"2004-05-05 21:17:43" 350 617 179
"2004-05-05 21:18:58" 69 752 16
"2004-05-05 21:20:06" 733 536 2
"2004-05-05 21:20:18" 437 625 43
"2004-05-05 21:20:44" 69 649 119
"2004-05-05 21:21:04" 617 514 266
"2004-05-05 21:21:12" 69 75 26
"2004-05-05 21:21:43" 415 244 229
"2004-05-05 21:22:08" 642 323 40
"2004-05-05 21:23:04" 753 48 67
"2004-05-05 21:23:26" 617 350 118
"2004-05-05 21:23:38" 583 72 103
"2004-05-05 21:24:06" 350 617 77
"2004-05-05 21:24:26" 753 48 144
"2004-05-05 21:24:55" 753 372 57
"2004-05-05 21:25:09" 72 583 64
"2004-05-05 21:25:34" 617 350 125
"2004-05-05 21:25:40" 753 644 105
"2004-05-05 21:25:42" 583 72 86
"2004-05-05 21:25:56" 753 131 2
"2004-05-05 21:26:18" 103 617 29
"2004-05-05 21:26:38" 753 567 162
"2004-05-05 21:27:13" 605 617 6
"2004-05-05 21:30:23" 753 74 126
"2004-05-05 21:31:17" 632 402 293
"2004-05-05 21:31:48" 474 642 190
"2004-05-05 21:33:03" 299 462 6
"2004-05-05 21:33:42" 72 583 159
"2004-05-05 21:36:16" 9 177 83
"2004-05-05 21:37:10" 758 643 9
"2004-05-05 21:37:33" 758 741 63
"2004-05-05 21:37:58" 583 72 38
"2004-05-05 21:39:27" 248 374 48
"2004-05-05 21:42:19" 893 893 1
"2004-05-05 21:42:54" 392 514 480
"2004-05-05 21:44:41" 72 583 13
"2004-05-05 21:45:46" 9 697 17
"2004-05-05 21:47:14" 9 409 86
"2004-05-05 21:47:41" 812 812 1
"2004-05-05 21:56:55" 626 738 3
"2004-05-05 21:59:51" 38 502 3
"2004-05-05 22:00:02" 525 211 89
"2004-05-05 22:02:08" 38 343 2
"2004-05-05 22:02:16" 29 657 52
"2004-05-05 22:03:24" 758 626 42
"2004-05-05 22:08:08" 48 683 117
"2004-05-05 22:09:17" 681 711 16
"2004-05-05 22:10:07" 681 758 34
"2004-05-05 22:10:43" 48 753 283
"2004-05-05 22:11:06" 372 495 80
"2004-05-05 22:11:12" 48 753 79
"2004-05-05 22:12:21" 103 758 88
"2004-05-05 22:14:31" 429 400 378
"2004-05-05 22:15:21" 429 481 91
"2004-05-05 22:16:40" 725 474 293
"2004-05-05 22:17:18" 372 711 67
"2004-05-05 22:17:29" 644 753 209
"2004-05-05 22:18:13" 372 639 11
"2004-05-05 22:18:29" 103 711 36
"2004-05-05 22:18:56" 368 401 73
"2004-05-05 22:19:57" 639 372 9
"2004-05-05 22:20:06" 372 536 83
"2004-05-05 22:20:37" 372 639 12
"2004-05-05 22:22:32" 372 429 9
"2004-05-05 22:25:13" 372 569 20
"2004-05-05 22:25:25" 372 569 46
"2004-05-05 22:25:45" 539 765 78
"2004-05-05 22:25:45" 639 372 78
"2004-05-05 22:25:58" 392 372 21
"2004-05-05 22:28:29" 771 771 1
"2004-05-05 22:29:56" 739 392 71
"2004-05-05 22:30:35" 539 765 43
"2004-05-05 22:30:44" 249 474 25
"2004-05-05 22:31:34" 767 767 1
"2004-05-05 22:31:36" 569 372 85
"2004-05-05 22:32:08" 372 639 120
"2004-05-05 22:32:19" 372 392 10
"2004-05-05 22:32:55" 683 48 480
"2004-05-05 22:33:19" 372 569 119
"2004-05-05 22:37:21" 254 30 98
"2004-05-05 22:38:53" 603 283 41
"2004-05-05 22:39:32" 569 372 252
"2004-05-05 22:39:40" 48 683 362
"2004-05-05 22:41:00" 372 758 37
"2004-05-05 22:43:04" 372 766 4
"2004-05-05 22:44:44" 372 569 110
"2004-05-05 22:45:09" 758 372 81
"2004-05-05 22:45:24" 758 103 10
"2004-05-05 22:46:44" 766 372 7
"2004-05-05 22:46:52" 372 569 222
"2004-05-05 22:47:43" 249 474 63
"2004-05-05 22:47:44" 249 474 63
"2004-05-05 22:48:15" 639 372 113
"2004-05-05 22:48:17" 372 758 229
"2004-05-05 22:48:45" 372 766 24
"2004-05-05 22:49:23" 372 639 94
"2004-05-05 22:52:49" 758 372 7
"2004-05-05 22:52:49" 767 766 7
"2004-05-05 22:53:23" 642 474 86
"2004-05-05 22:54:05" 297 272 21
"2004-05-05 22:54:20" 474 642 46
"2004-05-05 22:54:24" 642 758 6
"2004-05-05 22:54:40" 642 474 5
"2004-05-05 22:55:02" 768 768 1
"2004-05-05 22:55:33" 474 642 97
"2004-05-05 22:55:43" 462 299 67
"2004-05-05 22:56:28" 642 474 17
"2004-05-05 22:58:12" 474 642 2
"2004-05-05 22:58:12" 758 642 2
"2004-05-05 22:58:25" 758 642 44
"2004-05-05 22:59:23" 642 758 108
"2004-05-05 22:59:47" 642 758 4
"2004-05-05 23:00:15" 74 753 570
"2004-05-05 23:00:22" 569 372 310
"2004-05-05 23:01:21" 679 62 79
"2004-05-05 23:02:06" 766 372 33
"2004-05-05 23:03:14" 642 735 6
"2004-05-05 23:03:35" 642 721 6
"2004-05-05 23:03:48" 517 96 152
"2004-05-05 23:05:02" 626 758 3
"2004-05-05 23:05:40" 74 758 51
"2004-05-05 23:06:45" 683 48 261
"2004-05-05 23:08:51" 193 538 51
"2004-05-05 23:10:16" 758 74 26
"2004-05-05 23:10:30" 758 626 18
"2004-05-05 23:11:03" 758 642 50
"2004-05-05 23:11:19" 679 474 151
"2004-05-05 23:11:45" 538 193 106
"2004-05-05 23:12:11" 48 683 153
"2004-05-05 23:12:15" 679 474 99
"2004-05-05 23:13:32" 193 538 99
"2004-05-05 23:13:34" 595 172 138
"2004-05-05 23:14:30" 263 495 106
"2004-05-05 23:15:21" 538 193 88
"2004-05-05 23:16:32" 679 474 54
"2004-05-05 23:17:22" 193 538 154
"2004-05-05 23:17:36" 172 595 400
"2004-05-05 23:17:44" 74 758 262
"2004-05-05 23:17:48" 263 317 73
"2004-05-05 23:18:05" 263 337 73
"2004-05-05 23:18:25" 263 272 73
"2004-05-05 23:18:29" 479 758 5
"2004-05-05 23:18:39" 263 308 73
"2004-05-05 23:18:50" 263 281 73
"2004-05-05 23:19:32" 263 332 73
"2004-05-05 23:20:18" 595 172 192
"2004-05-05 23:20:31" 758 479 5
"2004-05-05 23:21:02" 683 48 392
"2004-05-05 23:21:13" 595 321 52
"2004-05-05 23:21:35" 479 758 10
"2004-05-05 23:22:22" 538 193 54
"2004-05-05 23:23:21" 538 193 68
"2004-05-05 23:26:40" 626 758 34
"2004-05-05 23:26:44" 1153 1153 1
"2004-05-05 23:28:42" 72 768 181
"2004-05-05 23:28:57" 193 538 122
"2004-05-05 23:30:01" 199 72 385
"2004-05-05 23:30:30" 448 711 42
"2004-05-05 23:33:50" 704 758 12
"2004-05-05 23:34:13" 536 372 17
"2004-05-05 23:34:31" 509 616 209
"2004-05-05 23:34:57" 509 454 26
"2004-05-05 23:35:40" 509 272 42
"2004-05-05 23:36:18" 509 316 43
"2004-05-05 23:36:24" 479 474 47
"2004-05-05 23:37:25" 272 509 165
"2004-05-05 23:37:32" 509 306 14
"2004-05-05 23:37:35" 474 479 136
"2004-05-05 23:37:56" 509 272 21
"2004-05-05 23:38:32" 704 393 3
"2004-05-05 23:38:38" 592 74 12
"2004-05-05 23:39:03" 479 474 110
"2004-05-05 23:39:20" 592 350 60
"2004-05-05 23:39:38" 777 777 1
"2004-05-05 23:40:17" 592 622 59
"2004-05-05 23:40:23" 41 769 20
"2004-05-05 23:40:39" 72 199 229
"2004-05-05 23:40:40" 474 479 103
"2004-05-05 23:41:48" 704 297 31
"2004-05-05 23:42:36" 509 592 27
"2004-05-05 23:43:46" 592 509 17
"2004-05-05 23:44:04" 704 96 77
"2004-05-05 23:44:38" 509 364 30
"2004-05-05 23:44:47" 768 564 81
"2004-05-05 23:45:06" 739 540 72
"2004-05-05 23:45:11" 509 592 54
"2004-05-05 23:45:45" 323 642 14
"2004-05-05 23:47:55" 509 140 10
"2004-05-05 23:48:40" 758 626 24
"2004-05-05 23:48:43" 509 758 10
"2004-05-05 23:48:58" 758 479 32
"2004-05-05 23:50:24" 319 338 27
"2004-05-05 23:50:26" 728 323 65
"2004-05-05 23:50:34" 27 278 61
"2004-05-05 23:50:46" 679 72 25
"2004-05-06 00:23:05" 762 627 3
"2004-05-06 00:24:58" 738 626 37
"2004-05-06 00:25:06" 767 766 105
"2004-05-06 00:25:12" 762 758 8
"2004-05-06 00:26:02" 758 762 13
"2004-05-06 00:26:35" 38 592 9
"2004-05-06 00:27:39" 481 429 7
"2004-05-06 00:27:43" 704 758 48
"2004-05-06 00:28:06" 19 711 14
"2004-05-06 00:28:14" 733 758 2
"2004-05-06 00:28:36" 642 758 68
"2004-05-06 00:28:37" 679 72 70
"2004-05-06 00:28:40" 639 509 16
"2004-05-06 00:28:57" 642 323 7
"2004-05-06 00:29:09" 233 732 49
"2004-05-06 00:29:11" 733 297 3
"2004-05-06 00:29:23" 681 762 148
"2004-05-06 00:30:04" 654 738 57
"2004-05-06 00:30:37" 733 639 2
"2004-05-06 00:31:01" 449 132 5
"2004-05-06 00:31:08" 733 454 2
"2004-05-06 00:32:01" 605 272 24
"2004-05-06 00:32:27" 308 769 48
"2004-05-06 00:32:37" 449 289 114
"2004-05-06 00:33:40" 741 758 153
"2004-05-06 00:35:07" 741 474 111
"2004-05-06 00:35:46" 586 758 42
"2004-05-06 00:35:58" 307 317 35
"2004-05-06 00:36:05" 758 741 69
"2004-05-06 00:36:17" 479 758 34
"2004-05-06 00:36:24" 74 592 46
"2004-05-06 00:37:03" 704 766 15
"2004-05-06 00:37:44" 193 233 106
"2004-05-06 00:37:59" 492 598 17
"2004-05-06 00:38:11" 733 758 2
"2004-05-06 00:38:19" 758 479 4
"2004-05-06 00:38:44" 741 758 243
"2004-05-06 00:39:27" 770 454 141
"2004-05-06 00:40:03" 758 741 113
"2004-05-06 00:40:30" 74 73 50
"2004-05-06 00:40:49" 402 632 156
"2004-05-06 00:40:58" 645 325 77
"2004-05-06 00:40:58" 758 741 77
"2004-05-06 00:41:35" 605 317 50
"2004-05-06 00:41:40" 697 741 84
"2004-05-06 00:41:41" 772 772 1
"2004-05-06 00:42:12" 768 72 185
"2004-05-06 00:42:13" 758 762 20
"2004-05-06 00:42:21" 193 595 42
"2004-05-06 00:42:57" 762 758 13
"2004-05-06 00:43:18" 325 645 94
"2004-05-06 00:43:47" 95 654 41
"2004-05-06 00:44:08" 72 768 130
"2004-05-06 00:44:08" 786 786 1
"2004-05-06 00:44:44" 782 782 1
"2004-05-06 00:45:15" 719 154 67
"2004-05-06 00:45:21" 719 154 67
"2004-05-06 00:45:42" 719 154 67
"2004-05-06 00:46:14" 768 214 12
"2004-05-06 00:46:40" 509 454 36
"2004-05-06 00:47:07" 758 762 3
"2004-05-06 00:47:16" 551 592 115
"2004-05-06 00:47:40" 357 753 24
"2004-05-06 00:48:14" 770 297 113
"2004-05-06 00:48:59" 768 72 121
"2004-05-06 00:49:04" 596 317 290
"2004-05-06 00:49:32" 34 396 47
"2004-05-06 00:49:38" 99 654 130
"2004-05-06 00:49:48" 768 72 39
"2004-05-06 00:50:42" 654 99 39
"2004-05-06 00:51:01" 401 368 103
"2004-05-06 00:51:47" 8 771 366
"2004-05-06 00:52:06" 654 95 121
"2004-05-06 00:52:10" 741 758 185
"2004-05-06 00:52:26" 401 639 180
"2004-05-06 00:52:30" 254 697 34
"2004-05-06 00:52:32" 514 617 253
"2004-05-06 00:52:33" 72 768 198
"2004-05-06 00:52:34" 727 389 163
"2004-05-06 00:52:53" 754 583 6
"2004-05-06 00:52:55" 697 741 52
"2004-05-06 00:53:09" 514 392 33
"2004-05-06 00:53:18" 679 72 150
"2004-05-06 00:53:37" 679 102 61
"2004-05-06 00:54:27" 74 765 27
"2004-05-06 00:54:32" 697 741 44
"2004-05-06 00:55:15" 605 341 11
"2004-05-06 00:55:22" 758 741 94
"2004-05-06 00:55:32" 307 317 208
"2004-05-06 00:55:49" 72 768 86
"2004-05-06 00:55:58" 654 95 57
"2004-05-06 00:56:05" 73 753 18
[truncated: 1,665,918 more chars]
