# Supplementary material for: Clustering assessment in weighted networks
Source: PeerJ Comput Sci. 2021 Jun 18;7:e600. doi: 10.7717/peerj-cs.600 (PMC8237321; doi:10.7717/peerj-cs.600)
Supplement: Supplemental Information 1 [file peerj-cs-07-600-s001.zip › cluster_assessment-main/data/graph_from_news_scraping.py]

import MySQLdb, csv, copy

db_connect_args = {'db' : 'news',
                   'user' : 'root',
                   'charset' : 'utf8',
                   'host' : 'localhost',
                   'passwd' : ''}
 
def sort_pair (a,b):
    return (a,b) if a < b else (b,a)

def add_clique (edgelist, vertex_set):
    ordered_pairs = [(v1,v2) for v1 in vertex_set for v2 in vertex_set if v1<v2]
    for edge in ordered_pairs:
        if edge in edgelist:
            edgelist[edge] += 1
        else:
            edgelist[edge] = 1


def update_edgelist(edgelist, table_name='2018_07_06'):
    database = MySQLdb.connect(**db_connect_args)
    cursor = database.cursor()
    cursor.execute('SELECT ticker_ids FROM '+ table_name + ''' WHERE `ticker_ids` != 'no tickers found' ''')
    ticker_list = cursor.fetchall()
    for row in ticker_list:
        ticker_set = row[0].split('|')
        add_clique(edgelist, ticker_set)
    
def create_id_dict():
    db_connect_args2 = copy.copy(db_connect_args)
    #db_connect_args2['db'] = 'newsanalytics'
    database = MySQLdb.connect(**db_connect_args2)
    cursor = database.cursor()
    cursor.execute('SELECT id, name FROM tbsecurity WHERE 1')
    tickers = cursor.fetchall()
    id_dict = {}
    for ticker in tickers:
        id_dict[ticker[0]] = ticker[1]
    return id_dict

def save_dict_to_file(id_dict, filename='id_dict.csv'):
    with open (filename, 'w', encoding="utf-8") as csvfile:
        writer = csv.writer(csvfile, delimiter = '|')
        writer.writerow(['id','name'])
        for ticker in id_dict:
            writer.writerow([ticker, id_dict[ticker]])

def create_edgelist (table_list):
    edgelist = {}
    for table in table_list:
        update_edgelist(edgelist, table)
    
    return edgelist

id_dict = create_id_dict()
#table_list=['2018_07_01','2018_07_02','2018_07_03','2018_07_04','2018_07_05','2018_07_06','2018_07_07','2018_07_08']
table_list=['2019_03_13']
edgelist = create_edgelist(table_list)

with open('news_graph.csv', 'w', newline='') as csvfile:
    writer = csv.writer(csvfile, delimiter=',')
    writer.writerow(['v1', 'v2', 'weight'])
    for e in edgelist:
        writer.writerow([e[0],e[1],edgelist[e]])
