# Supplementary material for: Clustering assessment in weighted networks
Source: PeerJ Comput Sci. 2021 Jun 18;7:e600. doi: 10.7717/peerj-cs.600 (PMC8237321; doi:10.7717/peerj-cs.600)
Supplement: Supplemental Information 1 [file peerj-cs-07-600-s001.zip › cluster_assessment-main/data/id_dict.csv]

id	name
1	American Airlines Group Inc
2	Apple Inc
3	Adobe Systems Inc
4	Analog Devices Inc
5	Automatic Data Processing Inc
6	Autodesk Inc
7	Akamai Technologies Inc
8	Alexion Pharmaceuticals Inc
9	Applied Materials Inc
10	Amgen Inc
11	Amazon.com Inc
12	Activision Blizzard Inc
13	Broadcom Ltd
14	Bed Bath & Beyond Inc
15	Baidu Inc
16	Biogen Inc
17	Biomarin Pharmaceutical Inc
18	CA Technologies
19	Celgene Corp
20	Cerner Corp
21	Check Point Software Technologies Ltd
22	Charter Communications Inc
23	Comcast Corp
24	Costco Wholesale Corp
25	Cisco Systems Inc
26	CSX Corp
27	Ctrip.Com International Ltd
28	Cognizant Technology Solutions Corp
29	Citrix Systems Inc
30	Discovery Communications Inc
31	Discovery Communications Inc
32	DISH Network Corp
33	Dollar Tree Inc
34	Electronic Arts
35	eBay Inc
36	Express Scripts Holding Co
37	Expedia Inc
38	Fastenal Co
39	Facebook Inc.
40	Fiserv Inc
41	21st Century Fox Class B
42	21st Century Fox Class A
43	Gilead Sciences Inc
44	Alphabet Class C
45	Alphabet Class A
46	Henry Schein Inc
47	Illumina Inc
48	Incyte Corp
49	Intel Corp
50	Intuit Inc
51	Intuitive Surgical Inc
52	JD.com Inc
53	Kraft Heinz Company
54	Liberty Global PLC
55	Liberty Global PLC
56	Lam Research Corp
57	Liberty Interactive Corp
58	Marriott International Inc
59	Mattel Inc
60	Microchip Technology Inc
61	Mondelez International Inc
62	Monster Beverage Corp
63	Microsoft Corp
64	Micron Technology Inc
65	Maxim Integrated Products Inc
66	Mylan NV
67	Norwegian Cruise Line Holdings Ltd
68	Netflix Inc
69	NetApp Inc
70	NetEase Inc
71	NVIDIA Corp
72	NXP Semiconductors NV
73	O Reilly Automotive Inc
74	Paychex Inc
75	PACCAR Inc
76	Priceline Group
77	PayPal Holdings Inc
78	Qualcomm Inc
79	Liberty Interactive Corp
80	Regeneron Pharmaceuticals Inc
81	Ross Stores Inc
82	SBA Communications Corp
83	Starbucks Corp
84	Shire Plc
85	Sirius XM Radio Ins
86	Stericycle Inc
87	Seagate Technology PLC
88	Skyworks Solutions Inc
89	Symantec Corp
90	T-Mobile US Inc
91	TripAdvisor Inc
92	Tractor Supply Co
93	Tesla Motors Inc
94	Texas Instruments Inc
95	Ulta Salon Cosmetics and Fragrance Inc
96	Viacom Inc
97	Vodafone Group PLC
98	Verisk Analytics Inc
99	Vertex Pharmaceuticals Inc
100	Walgreens Boots Alliance Inc
101	Western Digital Corp
102	Whole Foods Market Inc
103	Xilinx Inc
104	Dentsply Sirona Inc
105	Yahoo Inc
106	3i Group plc
107	Aberdeen Asset Management PLC
108	Admiral Group plc
109	Antofagasta plc
110	ARM Holdings plc
111	Ashtead Group plc
112	Associated British Foods plc
113	AstraZeneca plc
114	Aviva plc
115	Babcock International Group plc
116	BAE Systems plc
117	Barclays Bank PLC
118	Barratt Developments plc
119	Berkeley Group Holdings plc
120	BHP Billiton Plc
121	BP plc
122	British American Tobacco plc
123	British Land Company plc
124	BT Group plc
125	Bunzl plc
126	Burberry Group Inc
127	Capita plc
128	Carnival Corporation & plc
129	Centrica plc
130	Coca-Cola HBC AG
131	Compass Group plc
132	CRH plc
133	Croda International Plc
134	DCC plc
135	Diageo plc
136	Direct Line Insurance Group plc
137	Dixons Carphone plc
138	easyJet Airline Company Limited
139	Experian plc
140	Fresnillo plc
141	GKN plc
142	GlaxoSmithKline plc
143	Glencore plc
144	Hammerson plc
145	Hargreaves Lansdown plc
146	Hikma Pharmaceuticals PLC
147	HSBC Holdings plc
148	Imperial Brands plc
149	Inmarsat plc
150	InterContinental Hotels Group PLC
151	International Consolidated Airlines Group, S.A.
152	Intertek Group plc
153	ITV plc
154	Johnson Matthey PLC
155	Kingfisher plc
156	Land Securities Group plc
157	Legal & General Group plc
158	Lloyds Banking Group plc
159	London Stock Exchange Group plc
160	Marks and Spencer plc
161	Mediclinic International Plc
162	Merlin Entertainments plc
163	Micro Focus International Plc
164	Mondi plc
165	Wm Morrison Supermarkets plc
166	National Grid plc
167	Next plc
168	Old Mutual plc
169	Paddy Power Betfair plc
170	Pearson PLC
171	Persimmon plc
172	Provident Financial plc
173	Prudential plc
174	Randgold Resources Limited
175	Reckitt Benckiser Group plc
176	RELX Group plc
177	Rio Tinto Group plc
178	Rolls-Royce Holdings plc
179	Royal Bank of Scotland Group plc
180	Royal Dutch Shell plc
181	Royal Mail plc
182	RSA Insurance Group plc
183	Sage Group
184	J Sainsbury plc
185	Schroders plc
186	Severn Trent plc
187	Shire plc
188	Sky plc
189	Smith & Nephew plc
190	Smiths Group plc
191	Sports Direct International plc
192	SSE plc
193	St. James's Place plc
194	Standard Chartered PLC
195	Standard Life plc
196	Taylor Wimpey plc
197	Travis Perkins plc
198	TUI AG
199	Unilever UK Limited
200	United Utilities Group PLC
201	Whitbread plc
202	Wolseley plc
203	Worldpay Group plc
204	WPP plc
205	A2A S.p.A.
206	Atlantia SpA
207	Azimut Holding Spa
208	Banca Mediolanum S.p.A.
209	Banca Monte dei Paschi di Siena S.p.A.
210	Banco Popolare Societa Cooperativa Scarl
211	Banca popolare dell'Emilia Romagna, Società cooperativa
212	Buzzi Unicem SpA
213	CNH Industrial N.V.
214	Davide Campari - Milano SpA
215	Enel SpA
216	Eni SpA
217	Exor S.p.A.
218	FinecoBank Banca Fineco S.p.A.
219	Fiat Chrysler Automobiles N.V.
220	Leonardo - Finmeccanica S.p.a.
221	Assicurazioni Generali S.p.A.
222	Intesa Sanpaolo S.p.A.
223	Italcementi SpA
224	Luxottica Group SpA
225	Mediobanca Banca di Credito Finanziario S.p.A.
226	Moncler S.p.A.
227	Mediaset SpA
228	Banca Popolare di Milano Scarl
229	Prysmian S.p.A.
230	Poste Italiane S.p.A.
231	Ferrari N.V.
232	Recordati SpA
233	Salvatore Ferragamo SpA
234	Saipem SpA
235	Snam S.p.A.
236	STMicroelectronics NV
237	Tenaris S.A.
238	Telecom Italia S.p.A.
239	TERNA - Rete Elettrica Nazionale Società per Azioni
240	Unione di Banche Italiane S.p.A.
241	UniCredit S.p.A.
242	Unipol Gruppo Finanziario S.p.A.
243	UnipolSai Assicurazioni S.p.A.
244	YOOX Net-A-Porter Group S.p.A.
245	Adidas AG
246	Allianz SE
247	BASF SE
248	Bayer AG
249	Bayerische Motoren Werke AG
250	Beiersdorf AG
251	Commerzbank AG
252	Continental AG
253	Daimler AG
254	Deutsche Bank AG
255	Deutsche Börse AG
256	Deutsche Lufthansa AG
257	Deutsche Post AG
258	Deutsche Telekom AG
259	E.ON SE
260	Fresenius Medical Care AG & Co KGaA ...
261	Fresenius SE & Co. KGaA
262	HeidelbergCement AG
263	Henkel AG & Co. KGaA
264	Infineon Technologies AG
265	K+S AG
266	Linde AG
267	Merck KGaA
268	Munich Re AG
269	ProSiebenSat.1 Media SE
270	RWE AG
271	SAP SE
272	Siemens AG
273	ThyssenKrupp AG
274	Volkswagen AG
275	Vonovia SE
276	Accor Hotels
277	Air Liquide S.A.
278	Airbus Group SE
279	Alstom SA
280	ArcelorMittal S.A.
281	AXA SA
282	BNP Paribas SA
283	Bouygues SA
284	Capgemini SA
285	Carrefour SA
286	Cie de Saint-Gobain
287	Cie Generale des Etablissements Michelin
288	Crédit Agricole SA
289	Danone SA
290	Electricite de France SA
291	Engie SA
292	Essilor International SA
293	Gemalto NV
294	Kering SA
295	Klepierre SA
296	L'Oréal SA
297	LafargeHolcim Ltd
298	Legrand SA
299	LVMH Moet Hennessy Louis Vuitton SE
300	Nokia OYJ
301	Orange SA
302	Pernod Ricard SA
303	Peugeot SA
304	Publicis Groupe SA
305	Renault SA
306	Safran SA
307	Sanofi SA
308	Schneider Electric SE
309	Société Générale SA
310	Sodexo SA
311	Solvay SA
312	STMicroelectronics NV
313	Technip SA
314	Total SA
315	Unibail-Rodamco SE
316	Valeo SA
317	Veolia Environnement SA
318	Vinci SA
319	Vivendi SA
320	Abertis Infraestructuras SA
321	Acciona SA
322	Acerinox SA
323	ACS Actividades de Construccion y Servicios SA
324	Aena SA
325	Amadeus IT Group SA
326	ArcelorMittal S.A.
327	Banco Bilbao Vizcaya Argentaria S.A.
328	Banco de Sabadell SA
329	Banco Popular Espanol SA
330	Banco Santander SA
331	Bankia SA
332	Bankinter SA
333	Caixabank SA
334	Cellnex Telecom SA
335	DIA Distribuidora Internacional de Alimentacion SA
336	Enagas SA
337	Endesa SA
338	Ferrovial SA
339	Gamesa Corporacion Tecnologica SA
340	Gas Natural SDG SA
341	Grifols SA
342	Iberdrola SA
343	Indra Sistemas SA
344	Industria de Diseno Textil SA
345	International Consolidated Airlines Group SA
346	Mapfre SA
347	Mediaset Espana Comunicacion SA
348	Melia Hotels International SA
349	Merlin Properties SOCIMI SA
350	Red Electrica Corporacion SA
351	Repsol SA
352	Tecnicas Reunidas SA
353	Telefonica SA
354	Viscofan SA
355	Ackermans & van Haaren N.V.
356	Ageas SA/NV
357	Koninklijke Ahold Delhaize N.V.
358	Anheuser-Busch InBev NV
359	Befimmo SA
360	N.V. Bekaert S.A.
361	Proximus SADP
362	BPost SA
363	Cofinimmo S.A.
364	Colruyt SA
365	Delta Lloyd N.V
366	Elia System Operator
367	Engie SA
368	Galapagos NV
369	Groupe Bruxelles Lambert S.A.
370	ING Groep N.V.
371	KBC Group N.V.
372	Ontex Group NV
373	D'ieteren SA/NV
374	Telenet Group Holding N.V.
375	ThromboGenics NV
376	UCB S.A.
377	Umicore N.V.
378	Altri SGPS SA
379	Banco Comercial Português SA
380	Corticeira Amorim S.G.P.S., S.A.
381	CTT Correios de Portugal SA
382	EDP Renováveis SA
383	Energias de Portugal SA
384	Galp Energia SA
385	Impresa SA
386	Jerónimo Martins SGPS, S.A.
387	Mota-Engil SGPS, S.A.
388	Navigator Company SA
389	NOS SGPS SA
390	PHAROL, SGPS S.A.
391	REN - Redes Energéticas Nacionais, SGPS, S.A.
392	Semapa - Sociedade de Investimento e Gestão, SGPS, S.A
393	Sonae Capital SGPS SA
394	Sonae SGPS, S.A.
395	Aalberts Industries NV
396	ABN AMRO Group NV
397	AEGON NV
398	AKZO NOBEL NV
399	ALTICE NV
400	ASML HOLDING nv
401	BOSKALIS WESTMINSTER
402	Galapagos NV
403	HEINEKEN NV
404	Koninklijke Ahold Delhaize N.V.
405	Koninklijke DSM NV
406	Koninklijke KPN NV
407	Koninklijke Philips NV
408	Koninklijke Vopak NV
409	NN GROUP NV
410	Randstad Holding NV
411	RELX Group plc
412	Royal Dutch Shell plc
413	SBM Offshore NV
414	Unibail-Rodamco SE
415	UNILEVER NV
416	WOLTERS KLUWER NV
417	ABB LTD
418	Actelion Ltd.
419	Adecco Group AG
420	Credit Suisse Group AG
421	Geberit AG
422	Givaudan SA
423	Julius Bär Gruppe AG
424	Nestlé AG
425	Novartis AG
426	Compagnie Financière Richemont SA
427	Roche Holding AG
428	SGS AG
429	SWATCH GROUP AG
430	SWISS LIFE HOLDING AG
431	SWISS RE AG
432	SWISSCOM AG
433	SYNGENTA AG
434	UBS GROUP AG
435	ZURICH INSURANCE AG
436	Alfa Laval
437	A.P. Møller-Mærsk
438	Assa Abloy
439	Autoliv Inc.
440	Atlas Copco AB
441	Carlsberg Group
442	Danske Bank A/S
443	Electrolux AB
444	Ericsson Telefonaktiebolaget L. M.
445	Fortum Oyj
446	Getinge AB
447	H & M Hennes & Mauritz AB
448	Investor AB
449	KONE Oyj
450	Metso Oyj
451	Nordea Bank AB
452	Nokia Corporation
453	Novo Nordisk A/S
454	Novozymes A/S
455	Outokumpu Oyj
456	Sampo plc
457	Sandvik AB
458	Svenska Cellulosa Aktiebolaget SCA (publ)
459	Skandinaviska Enskilda Banken AB (publ)
460	Securitas AB
461	Skanska AB
462	Svenska Kullagerfabriken AB
463	SSAB AB
464	Svenska Handelsbanken AB
465	Stora Enso Oyj
466	Swedbank AB
467	Swedish Match AB
468	Tele2 AB
469	Telia Company AB
470	UPM Kymmene Corporation
471	Volvo Aktiebolaget
472	Vestas Wind Systems A/S
473	Wärtsilä Oyj Abp
474	AA Plc ORD GBP 0.001
475	Aareal Bank AG ORD EUR 26
476	AB Industrivaerden ORD A SEK NPV
477	Aeroports de Paris ORD EUR 3
478	Ageas SA/NV
479	Aggreko Plc ORD GBP 0.0483291
480	AIR FRANCE - KLM ORD REGD EUR 8.5
481	Amec Foster Wheeler Plc ORD GBP 0.5
482	AMER SPORTS CORP ORD A EUR NPV
483	AMS AG ORD EUR NPV
484	Andritz AG ORD EUR NPV
485	ArcelorMittal S.A.
486	Arkema SA ORD EUR 10
487	Aryzta Ag ORD CHF 0.02
488	ASM International NV ORD EUR 0.04
489	ASML HOLDING nv
490	Atkins (Ws) Plc ORD GBP 0.005
491	Atos SE
492	Auto Trader Group PLCÂ ORD GBP 1.5
493	AXA SA
494	Axel Springer SE ORD EUR NPV
495	B&M European Value Retail SA ORD GBP 0.1
496	Balfour Beatty Plc ORD GBP 0.5
497	Baloise Hldg ORD CHF 0.1
498	Banco Comercial Português SA
499	Bank of Ireland ORD EUR 0.05
500	BARRY CALLEBAUT AG ORD CHF 18.6
501	BASF SE
502	Bayer AG
503	Bayerische Motoren Werke AG
504	BB Biotech AG ORD CHF 1
505	BBA Aviation Plc ORD GBP 0.297619047
506	Beazley PLC ORD GBP 0.9
507	Befimmo SA
508	Beiersdorf AG
509	Bellway Plc ORD GBP 0.125
510	Berendsen Plc ORD GBP 0.3
511	BIC ORD EUR 3.82
512	Bilfinger SE ORD EUR NPV
513	BillerudKorsnas AB ORD SEK NPV
514	BNP Paribas SA
515	Boliden AB ORD SEK NPV
516	Bollore ORD EUR 0.16
517	Bolsas y Mercados Espanoles S Hldg Mercados y Sistemas Financieros SA ORD EUR 3.23
518	Booker Group plc ORD GBP 0.01
519	BOSKALIS WESTMINSTER
520	Bouygues SA
521	Bovis Homes Group Plc ORD GBP 0.5
522	BPost SA
523	Brenntag AG ORD EUR NPV
524	Britvic Plc ORD GBP 0.2
525	BTG Plc ORD GBP 0.1
526	BUREAU VERITAS
527	Capgemini SA
528	Capital & Counties Properties Plc ORD GBP 0.25
529	Carillion Plc ORD GBP 0.5
530	Casino Guichard Perrachon ORD EUR 1.53
531	CASTELLUM AB ORD SEK 0.5
532	Centamin Plc ORD GBP NPV
533	Cez AS ORD CZK 100
534	Chr. Hansen Holding ORD DKK 10
535	CHRISTIAN DIOR
536	Cie de Saint-Gobain
537	Cie Generale des Etablissements Michelin
538	Clariant AG ORD CHF 4
539	Close Bros Group Plc ORD GBP 0.25
540	CNH Industrial NV ORD EUR 0.01
541	CNP Assurances
542	Cobham Plc ORD GBP 0.025
543	Cofinimmo S.A.
544	COLOPLAST Ltd ORD B DKK 5
545	Colruyt SA
546	Commerzbank AG
547	Continental AG
548	Corticeira Amorim S.G.P.S., S.A.
549	Covestro AG ORD EUR NPV
550	Crédit Agricole SA
551	CTT Correios de Portugal SA
552	CYBG PLC ORD GBP 0.1
553	D'ieteren SA/NV
554	Daily Mail & General Trust Plc ORD A NON-VTG GBP 0.125
555	Daimler AG
556	Danone SA
557	DASSAULT AVIATION
558	Dassault Systemes SE
559	Delta Lloyd N.V
560	Derwent London Plc ORD GBP 0.05
561	Deutsche Bank AG
562	Deutsche Börse AG
563	DEUTSCHE EUROSHOP AG ORD EUR NPV
564	Deutsche Lufthansa AG
565	Deutsche Post AG
566	Deutsche Telekom AG
567	Deutsche Wohnen AG ORD BR EUR NPV
568	DKSH Holding AG ORD CHF 0.1
569	DNB ASA ORD NOK 10
570	Domino`s Pizza Group Plc ORD GBP 0.015625
571	DONG ENERGY A S ORD DKK NPV
572	dorma+kaba Holding AG ORD B CHF 0.1
573	Drax Group Plc ORD GBP 0.1155172
574	DSV A/S ORD DKK 1
575	Duerr Ag ORD EUR NPV
576	DUFRY AG ORD CHF 5
577	E.ON SE
578	Edenred ORD EUR 2
579	EDP Renováveis SA
580	EIFFAGE ORD EUR 4
581	Electricite de France SA
582	ELEKTA ORD B SEK NPV
583	Elia System Operator
584	ELIOR ORD EUR 0.01
585	Elisa Oyj ORD EUR NPV
586	EMS-Chemie Holding AG ORD REGD CHF 0.01
587	Energias de Portugal SA
588	Engie SA
589	Erste Group Bank AG ORD EUR NPV
590	Essentra Plc ORD GBP 0.25
591	Essilor International SA
592	EURAZEO ORD EUR NPV
593	Eurofins Scientific SA ORD EUR 0.1
594	Euronext NV ORD EUR 1.6
595	Eutelsat ORD EUR 1
596	Evonik Industries AG ORD EUR NPV
597	Exor SpA
598	Fabege AB publ ORD SEK NPV
599	FAURECIA ORD EUR 7
600	Ferrari N.V. ORD EUR NPV
601	Fiat Chrysler Automobiles NV ORD EUR NPV
602	Fingerprint Cards AB ORD B SEK NPV
603	Firstgroup Plc ORD GBP 0.05
604	FISCHER(GEORGE)AG ORD CHF 1
605	Flughafen Zurich AG ORD REGD CHF 10
606	FONCIERE DES REGIONS GFR ORD EUR 3
607	Fraport AG ORD EUR NPV
608	Freenet AG ORD REGD EUR NPV
609	Fresenius Medical Care AG & Co KGaA ...
610	Fresenius SE & Co. KGaA
611	Fuchs Petrolub SE PREF NON VTG EUR NPV
612	G4S Plc ORD GBP 0.25
613	Galapagos NV
614	GALENICA AG ORD REGD CHF 0.1
615	Galp Energia SA
616	Gam Holding Ltd ORD CHF 0.05
617	GEA Group AG ORD EUR NPV
618	Gecina ORD EUR 7.5
619	Gemalto NV
620	GENMAB AS ORD BR DKK 1
621	GERRESHEIMER GROUP ORD EUR NPV
622	Gjensidige Forsikring BA ORD NOK 2
623	Glanbia Plc ORD EUR 0.06
624	GN Store Nord AS ORD DKK 4
625	Grafton Group.Plc UNIT EUR NPV
626	Great Portland Estates Plc ORD GBP 0.125
627	Greene King Plc ORD GBP 0.125
628	Groupe Bruxelles Lambert S.A.
629	GROUPE EUROTUNNEL SA ORD EUR 0.4
630	GVC Holdings Plc ORD EUR 0.01
631	H Lundbeck A S ORD DKK 5
632	Halma Plc ORD GBP 0.1
633	Hannover RUEck SE ORD REGD EUR NPV
634	Hays Plc ORD GBP 0.01
635	HeidelbergCement AG
636	HEINEKEN NV
637	HELVETIA HLDG AG ORD CHF 0.1
638	Henderson Group PLC ORD GBP 0.125
639	Henkel AG & Co. KGaA
640	Hermes Intl ORD EUR NPV
641	HEXAGON AB ORD B SEK NPV
642	HEXPOL AB ORD SEK NPV
643	Hiscox Ltd ORD GBP 0.065
644	Hochtief AG ORD EUR NPV
645	Howden Joinery Group Plc ORD GBP 0.1
646	Hugo Boss AG ORD REGD EUR NPV
647	HUHTAMAKI OYJ ORD I EUR NPV
648	HUSQVARNA ORD B SEK NPV
649	ICA Gruppen AB ORD SEK NPV
650	ICADE EMGP ORD EUR NPV
651	Icap Plc ORD GBP 0.1
652	IG Group Holdings Plc ORD GBP 0.00005
653	Iliad SA ORD EUR 0.02
654	IMCD N.V. ORD EUR 0.16
655	Imerys SA ORD EUR 2
656	IMI Plc ORD GBP 0.2857
657	Immofinanz AG ORD EUR NPV
658	Impresa SA
659	Inchcape Plc ORD GBP 0.1
660	Indivior Plc ORD USD 2
661	Infineon Technologies AG
662	Informa Plc ORD GBP 0.001
663	ING Groep N.V.
664	Ingenico Group ORD EUR 1
665	Intermediate Capital Group Plc ORD GBP 0.2625
666	INTRUM JUSTITIA AB ORD SEK NPV
667	Investec Plc ORD GBP 0.0002
668	Investor AB ORD B SEK NPV
669	IPSEN ORD EUR 1
670	ISS A/S ORD DKK 1
671	JCDecaux SA ORD EUR NPV
672	Jerónimo Martins SGPS, S.A.
673	Jupiter Fund Management Plc ORD GBP 0.02
674	JUST EAT plc ORD GBP 0.01
675	Jyske Bank AS ORD DKK 10
676	K+S
677	KBC Group N.V.
678	Kering SA
679	KESKO Oyj ORD B EUR NPV
680	Kingspan Group Plc ORD EUR 0.13
681	Kinnevik Investment AB ORD B SEK NPV
682	Kion Group AG ORD EUR NPV
683	Klepierre SA
684	Komercni Banka AS
685	Koninklijke DSM NV
686	Koninklijke KPN NV
687	Koninklijke Philips NV
688	Koninklijke Vopak NV
689	KUHNE & NAGEL AG ORD REGD CHF 1
690	L'Oréal SA
691	LafargeHolcim Ltd
692	Lagardere Societes ORD REGD EUR 6.1
693	Lanxess ORD EUR NPV
694	LEG Immobilien AG ORD REGD EUR NPV
695	Legrand SA
696	Linde AG
697	LINDT & SPRUENGLI AG ORD REGD CHF 100
698	Logitech International SA ORD CHF 0.25
699	Lonza Group Ag ORD REGD CHF 1
700	LUNDBERGFORETAGEN AB ORD B SEK NPV
701	LUNDIN PETROLEUM AB ORD SEK NPV
702	LVMH Moet Hennessy Louis Vuitton SE
703	Man Group Plc ORD USD 1.36
704	MAN SE ORD EUR NPV
705	MARINE HARVEST ASA ORD NOK 0.75
706	Meggitt Plc ORD GBP 0.05
707	Melrose Industries Plc ORD GBP 0.069
708	Merck KGaA
709	METRO AG ORD EUR NPV
710	Moneysupermarket.Com Group Plc ORD GBP 0.0002
711	Mota-Engil SGPS, S.A.
712	MTU Aero Engines GmbH ORD REGD EUR NPV
713	Munich Re AG
714	N.V. Bekaert S.A.
715	NATIXIS ORD EUR 1.6
716	Navigator Company SA
717	NCC AB ORD B SEK NPV
718	Neste Corporation ORD EUR NPV
719	NIBE INDUSTRIER AB ORD B SEK NPV
720	NN GROUP NV
721	Nokia OYJ
722	Nokian Tyres plc ORD EUR 0.2
723	NORSK HYDRO ASA ORD NOK 1.098
724	NOS SGPS SA
725	OC Oerlikon Corp AG ORD REGD CHF 20
726	Ocado Group Plc ORD GBP 0.02
727	OCI N.V. ORD EUR NPV
728	OMV AG ORD EUR NPV
729	Ontex Group NV
730	Orange SA
731	ORION CORPORATION ORD B EUR NPV
732	Orkla ASA ORD NOK 1.25
733	ORPEA ORD EUR 2.5
734	OSRAM Licht AG ORD REGD EUR NPV
735	PageGroup Plc ORD GBP 0.01
736	Pandora AS ORD DKK 1
737	PARGESA HLDGS SA ORD CHF 20
738	Partners Group Holding ORD REGD CHF 0.01
739	Paysafe Group PLC ORD GBP 0.0001
740	Pennon Group Plc ORD GBP 0.407
741	Pernod Ricard SA
742	Petrofac Ld ORD USD 0.025
743	Peugeot SA
744	PHAROL, SGPS S.A.
745	Phoenix Group Holdings ORD REGS EUR 0.0001
746	PLASTIC OMNIUM (CIE) ORD EUR 0.5
747	Playtech Limited ORD GBP NPV
748	Polymetal International Plc ORD GBP NPV
749	Porsche Automobil Hldg SE PREF NON VTG EUR NPV
750	PostNL NV. ORD EUR 0.48
751	ProSiebenSat1 Media
752	Proximus SADP
753	PSP SWISS PROPERTY ORD REGD CHF 8.1
754	Publicis Groupe SA
755	Qiagen N.V. ORD EUR 0.01
756	Qinetiq Group Plc ORD GBP 0.01
757	Raiffeisen Bank International AG ORD REGD EUR NPV
758	Randstad Holding NV
759	Regus Plc ORD GBP 0.05
760	REN - Redes Energéticas Nacionais, SGPS, S.A.
761	Renault SA
762	Rentokil Initial Plc ORD GBP 0.01
763	Rexel SA ORD EUR 5
764	Rheinmetall AG ORD EUR NPV
765	Rightmove Plc ORD GBP 0.01
766	Rotork Plc ORD GBP 0.005
767	Rpc Group Plc ORD GBP 0.05
768	RTL Group SA ORD EUR NPV
769	RUBIS ORD EUR 5
770	RWE AG
771	Ryanair Holdings. Plc ORD EUR 0.00635
772	S.E.S.SA FDR A USD NPV
773	Saab AB ORD B SEK NPV
774	Safran SA
775	Saga Plc ORD GBP 0.01
776	Sampo Oyj ORD A EUR NPV
777	Sanofi SA
778	SAP SE
779	Sartorius AG PREF NON VTG EUR NPV
780	SBM Offshore NV
781	Schaeffler AG PREF EUR NPV
782	Schibsted Asa Class A ORD NOK 1
783	Schindler Holding AG PTG CERT CHF 0.1
784	Schneider Electric SE
785	SCOR ORD EUR 7.876972
786	SEB SA ORD EUR 1
787	Segro Plc ORD GBP 0.1
788	Semapa - Sociedade de Investimento e Gestão, SGPS, S.A
789	SFR Group ORD EUR 1
790	Shaftesbury Plc ORD GBP 0.25
791	Siemens AG
792	SIKA FINANZ AG ORD CHF 0.6
793	Smith (DS) Plc ORD GBP 0.1
794	Smurfit Kappa Group Plc ORD EUR 0.001
795	Société Générale SA
796	Sodexo SA
797	Software AG ORD EUR NPV
798	Solvay SA
799	Sonae Capital SGPS SA
800	Sonae SGPS, S.A.
801	SONOVA HLDGS AG ORD CHF 0.05
802	Spectris Plc ORD GBP 0.05
803	Spirax-Sarco Engineering Plc ORD GBP 0.26923
804	Stada Arzneimittel AG ORD REGD EUR NPV
805	Statoil ASA ORD NOK 2.5
806	Steinhoff International Holdings N.V. ORD ZAR 0.005
807	STMicroelectronics NV
808	Straumann Hldgs AG ORD REGD CHF 0.1
809	Subsea 7 SA COM USD 2
810	Suez Environnement Company ORD EUR 4
811	Sunrise Communications Group Ltd.Â Â ORD CHF 1
812	Swedish Orphan Biovitrum AB ORD SEK NPV
813	SWISS PRIME SITE ORD CHF 22.2
814	Sydbank A S ORD DKK 10
815	SYMRISE AG ORD EUR NPV
816	TalkTalk Telecom Group Plc ORD GBP 0.001
817	Tate & Lyle Plc ORD GBP 0.25
818	TDC A/S ORD DKK 5
819	Technicolor ORD EUR 3.75
820	Technip SA
821	Telefonica Deutschland Holding AG ORD EUR NPV
822	Telenet Group Holding N.V.
823	Telenor ASA ORD NOK 6
824	TEMENOS Group AG ORD REGD CHF 5
825	THALES ORD EUR 3
826	ThromboGenics NV
827	ThyssenKrupp AG
828	TOPDANMARK A/S ORD DKK 10
829	Tryg AS ORD DKK 25
830	UBI Soft Entmt ORD EUR NPV
831	UBM PLC ORD GBP 0.1
832	UCB S.A.
833	Ultra Electronics Holdings Plc ORD GBP 0.05
834	Umicore N.V.
835	Unibail-Rodamco SE
836	UNIBET GROUP PLC SDR SEK NPV
837	UNILEVER NV
838	Uniper SE ORD USD NPV
839	United Internet AG ORD EUR NPV
840	Valeo SA
841	Veolia Environnement SA
842	Victrex Plc ORD GBP 0.01
843	Vinci SA
844	Vivendi SA
845	Voestalpine Ag ORD EUR NPV
846	Volkswagen AG
847	Vonovia SE
848	Weir Group Plc ORD GBP 0.125
849	Wendel Investissement ORD EUR 4
850	Wereldhave NV ORD EUR 10
851	Wh Smith Plc ORD GBP 0.2209
852	Wienerberger Ag ORD EUR NPV
853	William Demant Holding AS ORD DKK 0.2
854	William Hill Plc ORD GBP 0.1
855	WIRE CARD AG ORD EUR NPV
856	WOLTERS KLUWER NV
857	Wood Group (John) Plc ORD GBP 0.0428571
858	Yara International ASA. ORD NOK 1.7
859	Zalando SE ORD BR EUR 1
860	Zardoya Otis SA ORD EUR 0.1
861	Zodiac Aerospace ORD EUR NPV
862	3M Company Inc
863	American Express Co
864	Caterpillar Inc.
865	Chevron Corp.
866	Coca Cola Company
867	DuPont (E.I.)
868	Exxon Mobil Corp.
869	General Electric
870	Goldman Sachs Group
871	Home Depot
872	International Business Machines
873	Johnson & Johnson
874	JPMorgan Chase & Co.
875	McDonald's Corp.
876	Nike Inc
877	Pfizer Inc.
878	Procter & Gamble
879	The Travelers Companies Inc.
880	The Walt Disney Company
881	United Health Group Inc.
882	United Technologies
883	Verizon Communications
884	Visa Inc.
885	Wal-Mart Stores
886	Agilent Technologies Inc
887	Advance Auto Parts Inc
888	AbbVie Inc
889	AmerisourceBergen Corp
890	Abbott Laboratories
891	Accenture plc
892	Alliance Data Systems
893	Ameren Corp
894	American Electric Power
895	AES Corp
896	Aetna Inc
897	AFLAC Inc
898	Allergan plc
899	American International Group, Inc.
900	Apartment Investment & Mgmt
901	Assurant Inc
902	Arthur J. Gallagher & Co.
903	Albemarle Corp
904	Alaska Air Group Inc
905	Allstate Corp
906	Allegion Plc
907	AMETEK, Inc
908	Affiliated Managers Group Inc
909	Ameriprise Financial
910	American Tower Corp A
911	AutoNation Inc
912	Anthem Inc.
913	Aon plc
914	Apache Corporation
915	Anadarko Petroleum Corp
916	Air Products & Chemicals Inc
917	Amphenol Corp A
918	Arconic Inc
919	AvalonBay Communities, Inc.
920	Avery Dennison Corp
921	American Water Works Company Inc
922	Acuity Brands Inc
923	AutoZone Inc
924	Bank of America Corp
925	Baxter International Inc.
926	BB&T Corporation
927	Bard (C.R.) Inc.
928	Becton Dickinson
929	Franklin Resources
930	Brown-Forman Corporation
931	Baker Hughes Inc
932	The Bank of New York Mellon Corp.
933	BlackRock, Inc.
934	Ball Corp
935	Bristol-Myers Squibb
936	Berkshire Hathaway
937	Boston Scientific
938	BorgWarner Inc.
939	Boston Properties
940	Citigroup Inc.
941	ConAgra Foods Inc.
942	Cardinal Health Inc.
943	Chubb Limited
944	CBS Corp.
945	Crown Castle International Corp.
946	CF Industries Holdings Inc
947	Citizens Financial Group
948	Church & Dwight
949	Chesapeake Energy
950	C. H. Robinson Worldwide
951	CIGNA Corp.
952	Cincinnati Financial
953	Colgate Palmolive Company
954	The Clorox Company
955	Comerica Inc.
956	CME Group Inc.
957	Chipotle Mexican Grill
958	Cummins Inc.
959	CMS Energy
960	Centene Corporation
961	CenterPoint Energy
962	Capital One Financial
963	Cabot Oil & Gas
964	Coach Inc.
965	Rockwell Collins
966	The Cooper Companies
967	ConocoPhillips Co
968	Coty Inc
969	Campbell Soup
970	Salesforce.com co
971	CSRA Inc.
972	Cintas Corporation
973	CenturyLink Inc
974	CVS Health
975	Concho Resources
976	Dominion Resources
977	Delta Air Lines
978	Deere & Co.
979	Discover Financial Services
980	Quest Diagnostics
981	D. R. Horton
982	Danaher Corp.
983	Delphi Automotive
984	Digital Realty Trust
985	Dun & Bradstreet
986	Dover Corp.
987	Dow Chemical
988	Dr Pepper Snapple Group
989	Darden Restaurants
990	Duke Energy
991	DaVita Inc.
992	Devon Energy Corp.
993	Ecolab Inc.
994	Consolidated Edison Company
995	Equifax Inc.
996	Edison Int'l
997	Estee Lauder Cos.
998	Eastman Chemical
999	Emerson Electric Company
1000	Endo International plc
1001	EOG Resources
1002	Equinix Inc
1003	Equity Residential
1004	EQT Corporation
1005	Eversource Energy
1006	Essex Property Trust
1007	E-Trade Financial Corporation
1008	Eaton Corporation
1009	Entergy Corp.
1010	Edwards Lifesciences
1011	Exelon Corp.
1012	Expeditors Int'l
1013	Extra Space Storage
1014	Ford Motor co
1015	Fortune Brands Home & Security
1016	Freeport-McMoran Cp & Gld
1017	FedEx Corporation
1018	FirstEnergy Corp
1019	F5 Networks
1020	Fidelity National Information Services
1021	Fifth Third Bancorp
1022	Foot Locker
1023	FLIR Systems
1024	Fluor Corp.
1025	Flowserve Corporation
1026	FMC Corporation
1027	Federal Realty Investment Trust
1028	First Solar
1029	FMC Technologies Inc.
1030	Frontier Communications
1031	Fortive Corp
1032	General Dynamics
1033	General Growth Properties Inc.
1034	General Mills
1035	Corning Inc.
1036	General Motors
1037	Genuine Parts
1038	Global Payments Inc
1039	Gap Inc.
1040	Garmin Ltd.
1041	Goodyear Tire & Rubber
1042	Grainger (W.W.) Inc.
1043	Halliburton Co.
1044	Harman Int'l Industries
1045	Huntington Bancshares
1046	Hanesbrands Inc
1047	HCA Holdings
1048	Welltower Inc.
1049	HCP Inc.
1050	Hess Corporation
1051	Hartford Financial Svc.Gp.
1052	Harley-Davidson, Inc.
1053	Hologic Co
1054	Honeywell Int'l Inc.
1055	Helmerich & Payne, Inc.
1056	Hewlett Packard Enterprise
1057	HP Inc.
1058	Block H&R
1059	Hormel Foods Corp.
1060	Harris Corporation
1061	Host Hotels & Resorts
1062	The Hershey Company
1063	Humana Inc.
1064	Intercontinental Exchange
1065	Intl Flavors & Fragrances
1066	International Paper
1067	Interpublic Group of Companies
1068	Ingersoll-Rand PLC
1069	Iron Mountain Incorporated
1070	Illinois Tool Works
1071	Invesco Ltd.
1072	J. B. Hunt Transport Services
1073	Johnson Controls International Plc
1074	Jacobs Engineering Group
1075	Juniper Networks
1076	Nordstrom Inc
1077	Kellogg Co.
1078	KeyCorp Inc
1079	Kimco Realty
1080	KLA-Tencor Corp.
1081	Kimberly-Clark Inc
1082	Kinder Morgan
1083	Carmax Inc
1084	Michael Kors Holdings
1085	Kroger Co.
1086	Kohl's Corp.
1087	Kansas City Southern
1088	Loews Corp.
1089	L Brands Inc.
1090	Leggett & Platt
1091	Lennar Corp.
1092	Laboratory Corp. of America Holding
1093	LKQ Corporation
1094	L-3 Communications Holdings
1095	Linear Technology Corp.
1096	Lilly (Eli) & Co.
1097	Legg Mason
1098	Lockheed Martin Corp.
1099	Lincoln National
1100	Alliant Energy Corp
1101	Lowe's Cos.
1102	Leucadia National Corp.
1103	Southwest Airlines
1104	Level 3 Communications
1105	LyondellBasell Industries
1106	Macy's Inc.
1107	Mastercard Inc.
1108	Macerich Company
1109	Masco Corp.
1110	McKesson Corp.
1111	Moody's Corp
1112	Medtronic plc
1113	MetLife Inc.
1114	Mohawk Industries
1115	Mead Johnson
1116	McCormick & Co.
1117	Martin Marietta Materials
1118	Marsh & McLennan
1119	Mallinckrodt Plc
1120	Altria Group Inc
1121	Monsanto Co.
1122	The Mosaic Company
1123	Marathon Petroleum
1124	Morgan Stanley
1125	Motorola Solutions Inc.
1126	M&T Bank Corp.
1127	Mettler Toledo
1128	Murphy Oil
1129	Navient Corporation
1130	Noble Energy Inc
1131	NASDAQ OMX Group
1132	NextEra Energy
1133	Newmont Mining Corp. (Hldg. Co.)
1134	Newfield Exploration Co
1135	NiSource Inc.
1136	Nielsen Holdings
1137	Northrop Grumman Corp.
1138	National Oilwell Varco Inc.
1139	NRG Energy
1140	Norfolk Southern Corp.
1141	Northern Trust
1142	Nucor Corp.
1143	Newell Rubbermaid Co.
1144	News Corp. Class B
1145	News Corp. Class A
1146	Realty Income Corporation
1147	Owens-Illinois Inc
1148	ONEOK Inc
1149	Omnicom Group
1150	Oracle Corp.
1151	Occidental Petroleum
1152	People's United Financial
1153	Pitney Bowes Inc.
1154	PG&E Corp.
1155	Patterson Companies
1156	Public Serv. Enterprise Inc.
1157	PepsiCo Inc.
1158	Progressive Corp.
1159	Parker Hannifin Corporation
1160	Pulte Homes Inc.
1161	PerkinElmer Inc.
1162	Prologis, Inc.
1163	Philip Morris International
1164	PNC Financial Services
1165	Pentair Ltd.
1166	Pinnacle West Capital
1167	PPG Industries
1168	PPL Corp.
1169	Perrigo Company plc
1170	Public Storage
1171	Phillips 66
1172	PVH Corp.
1173	Quanta Services Inc.
1174	Praxair Inc.
1175	Pioneer Natural Resources
1176	Qorvo inc
1177	Ryder System
1178	Reynolds American Inc.
1179	Royal Caribbean Cruises Ltd
1180	Regions Financial Corp.
1181	Robert Half International
1182	Red Hat Inc.
1183	Transocean Ltd.
1184	Polo Ralph Lauren Corp.
1185	Rockwell Automation Inc.
1186	Roper Industries
1187	Range Resources Corp.
1188	Republic Services Inc
1189	Raytheon Co.
1190	SCANA Corp
1191	Charles Schwab Corporation
1192	Spectra Energy Corp.
1193	Sealed Air
1194	Sherwin-Williams Company
1195	Signet Jewelers
1196	JM Smucker
1197	Schlumberger Ltd.
1198	SL Green Realty
1199	Snap-On Inc.
1200	Scripps Networks Interactive Inc.
1201	Southern Co.
1202	Simon Property Group Inc
1203	S&P Global, Inc.
1204	Staples Inc.
1205	Sempra Energy
1206	SunTrust Banks
1207	State Street Corp.
1208	Constellation Brands, Inc.
1209	Stanley Black & Decker
1210	Southwestern Energy
1211	Synchrony Financial
1212	Stryker Corp.
1213	Sysco Corp.
1214	AT&T Inc
1215	Molson Coors Brewing Company
1216	Teradata Corp.
1217	TransDigm Group
1218	TE Connectivity Ltd.
1219	Tegna, Inc.
1220	Target Corp.
1221	Tiffany & Co.
1222	TJX Companies Inc.
1223	Torchmark Corp.
1224	Thermo Fisher Scientific
1225	T. Rowe Price Group
1226	Tyson Foods
1227	Tesoro Petroleum Co.
1228	Total System Services
1229	Time Warner Inc.
1230	Textron Inc.
1231	Under Armour
1232	United Continental Holdings
1233	UDR Inc
1234	Universal Health Services, Inc.
1235	Unum Group
1236	Union Pacific
1237	United Parcel Service
1238	Urban Outfitters
1239	United Rentals, Inc.
1240	U.S. Bancorp
1241	Varian Medical Systems
1242	V.F. Corp.
1243	Valero Energy
1244	Vulcan Materials
1245	Vornado Realty Trust
1246	Verisign Inc.
1247	Ventas Inc
1248	Waters Corporation
1249	Wisconsin Energy Corporation
1250	Wells Fargo
1251	Whirlpool Corp.
1252	Willis Towers Watson
1253	Waste Management Inc.
1254	Williams Cos.
1255	Westrock Co
1256	Western Union Co
1257	Weyerhaeuser Corp.
1258	Wyndham Worldwide
1259	Wynn Resorts Ltd
1260	Cimarex Energy
1261	Xcel Energy Inc
1262	XL Capital
1263	Xerox Corp.
1264	Xylem Inc.
1265	Yum! Brands Inc
1266	Zimmer Biomet Holdings
1267	Zions Bancorp
1268	Zoetis Inc.
1269	MID-AMERICA APARTMENT COMMUNITIES
1270	1-800-FLOWERS.COM INC. CL
1271	1ST SOURCE CORP.
1272	2U INC
1273	3D SYSTEMS CORP
1274	8X8 INC.
1275	A. SCHULMAN INC.
1276	A.O. SMITH CORP.
1277	A10 NETWORKS INC
1278	AAC HLDG INC
1279	AAON INC.
1280	AAR CORP.
1281	AARONS INC.
1282	ABAXIS INC.
1283	ABERCROMBIE & FITCH CO. CL A
1284	ABIOMED INC.
1285	ABM INDUSTRIES INC.
1286	ABRAXAS PETROLEUM CORP.
1287	ACACIA COMMUNICATIONS INC
1288	ACACIA RESEARCH CORP.-ACACIA TECHN
1289	ACADIA HEALTHCARE CO INC
1290	ACADIA PHARMACEUTICALS INC
1291	ACADIA REALTY TRUST REIT
1292	ACCELERATE DIAGNOSTICS INC
1293	ACCELERON PHARMA INC
1294	ACCESS NATIONAL CORP.
1295	ACCO BRANDS CORP.
1296	ACCURAY INC.
1297	ACELRX PHARMACEUTICALS INC
1298	ACETO CORP.
1299	ACHILLION PHARMACEUTICALS INC.
1300	ACI WORLDWIDE INC.
1301	ACLARIS THERAPEUTICS INC
1302	ACNB CORP.
1303	ACORDA THERAPEUTICS INC.
1304	ACTUA CORP
1305	ACTUANT CORP. CL A
1306	ACUSHNET HOLDINGS CORP
1307	ACXIOM CORP.
1308	ADAMAS PHARMACEUTICALS INC
1309	ADAMS RESOURCES AND ENERGY INC
1310	ADDUS HOMECARE CORP
1311	ADEPTUS HEALTH INC CLASS A
1312	ADTRAN INC.
1313	ADURO BIOTECH INC
1314	ADVANCED DISPOSAL SERVICES INC
1315	ADVANCED DRAINAGE SYSTEMS INC
1316	ADVANCED ENERGY INDUSTRIES INC.
1317	ADVANCED MICRO DEVICES INC
1318	ADVANCEPIERRE FOODS HOLDINGS INC
1319	ADVANSIX INC
1320	ADVAXIS INC
1321	ADVERUM BIOTECHNOLOGIES INC
1322	ADVISORY BOARD CO.
1323	AECOM Inc
1324	AEGION CORP
1325	AEP INDUSTRIES INC.
1326	AERIE PHARMACEUTICALS INC
1327	AEROHIVE NETWORKS INC
1328	AEROJET ROCKETDYNE HOLDINGS INC
1329	AEROVIRONMENT INC.
1330	AEVI GENOMIC MEDICINE INC
1331	AG MORTGAGE INVESTMENT TRUST INC.
1332	AGCO CORP.
1333	AGENUS INC.
1334	AGILE THERAPEUTICS INC
1335	AGILYSYS INC.
1336	AGIOS PHARMACEUTICALS INC
1337	AGNC INVESTMENT REIT CORP
1338	AGREE REALTY CORP.
1339	AGROFRESH SOLUTIONS INC
1340	AIMMUNE THERAPEUTICS INC
1341	AIR LEASE CORP.
1342	AIR METHODS CORP.
1343	AIR TRANSPORT SERVICES GROUP INC.
1344	AIRCASTLE LTD.
1345	AK STEEL HOLDING CORP.
1346	AKEBIA THERAPEUTICS INC
1347	AKORN INC.
1348	ALAMO GROUP INC.
1349	ALARM.COM HOLDINGS INC
1350	ALBANY INTERNATIONAL CORP. CL A
1351	ALBANY MOLECULAR RESEARCH INC.
1352	ALDER BIOPHARMACEUTICALS INC
1353	ALERE INC
1354	ALEXANDER & BALDWIN INC.
1355	ALEXANDERS REIT INC
1356	ALEXANDRIA REAL ESTATE EQUITIES IN
1357	ALICO INC.
1358	ALIGN TECHNOLOGY INC.
1359	ALJ REGIONAL INC
1360	ALKERMES PLC
1361	ALLEGHANY CORP
1362	ALLEGHENY TECHNOLOGIES INC
1363	ALLEGIANCE BANCSHARES INC
1364	ALLEGIANT TRAVEL CO.
1365	ALLETE INC.
1366	ALLIANCE ONE INTERNATIONAL INC
1367	ALLIED MOTION TECHNOLOGIES INC.
1368	ALLIED WORLD ASSURANCE COMPANY HOL
1369	ALLISON TRANSMISSION HOLDINGS INC
1370	ALLSCRIPTS HEALTHCARE SOLUTIONS IN
1371	ALLY FINANCIAL INC
1372	ALMOST FAMILY INC.
1373	ALNYLAM PHARMACEUTICALS INC.
1374	ALON USA ENERGY INC.
1375	ALPHA AND OMEGA SEMICONDUCTOR LTD
1376	ALTISOURCE PORTFOLIO SOLUTIONS S.A
1377	ALTISOURCE RESIDENTIAL REIT CORP
1378	ALTRA INDUSTRIAL MOTION CORP
1379	AMAG PHARMACEUTICALS INC.
1380	AMBAC FINANCIAL GROUP INC
1381	AMBARELLA INC
1382	AMBER ROAD INC
1383	AMC ENTERTAINMENT HOLDINGS INC CLA
1384	AMC NETWORKS INC. CL A
1385	AMDOCS LTD
1386	AMEDISYS INC.
1387	AMERCO INC
1388	AMERESCO INC. CL A
1389	AMERICAN ASSETS TRUST REIT INC
1390	AMERICAN AXLE & MANUFACTURING HOLD
1391	AMERICAN CAMPUS COMMUNITIES INC.
1392	AMERICAN EAGLE OUTFITTERS INC.
1393	AMERICAN EQUITY INVESTMENT LIFE HO
1394	AMERICAN FINANCIAL GROUP INC.
1395	AMERICAN HOMES RENT REIT CLASS A
1396	AMERICAN NATIONAL BANKSHARES INC.
1397	AMERICAN NATIONAL INSURANCE CO.
1398	AMERICAN PUBLIC EDUCATION INC
1399	AMERICAN RAILCAR INDUSTRIES INC.
1400	AMERICAN RENAL ASSOCIATES HOLDINGS
1401	AMERICAN SOFTWARE INC. CL A
1402	AMERICAN STATES WATER CO.
1403	AMERICAN SUPERCONDUCTOR CORP
1404	AMERICAN VANGUARD CORP.
1405	AMERICAN WOODMARK CORP.
1406	AMERICAS CAR-MART INC.
1407	AMERIS BANCORP
1408	AMERISAFE INC.
1409	AMES NATIONAL CORP.
1410	AMICUS THERAPEUTICS INC
1411	AMKOR TECHNOLOGY INC.
1412	AMN HEALTHCARE INC
1413	AMPCO-PITTSBURGH CORP.
1414	AMPHASTAR PHARMACEUTICALS INC
1415	AMPIO PHARMACEUTICALS INC
1416	AMPLIFY SNACK BRANDS INC
1417	AMTRUST FINANCIAL SERVICES INC.
1418	ANALOGIC CORP.
1419	ANAVEX LIFE SCIENCES CORP
1420	ANDERSONS INC.
1421	ANGIES LIST INC
1422	ANGIODYNAMICS INC.
1423	ANI PHARMACEUTICALS INC
1424	ANIKA THERAPEUTICS INC.
1425	ANIXTER INTERNATIONAL INC.
1426	ANNALY CAPITAL MANAGEMENT REIT INC
1427	ANSYS INC
1428	ANTERO RESOURCES CORP
1429	ANTHERA PHARMACEUTICALS INC
1430	ANWORTH MORTGAGE ASSET CORP.
1431	APOGEE ENTERPRISES INC.
1432	APOLLO COMMERCIAL REAL ESTATE FINA
1433	APOLLO EDUCATION GROUP INC CLASS A
1434	APPFOLIO INC CLASS A
1435	APPLE HOSPITALITY REIT INC
1436	APPLIED GENETIC TECHNOLOGIES CORP
1437	APPLIED INDUSTRIAL TECHNOLOGIES IN
1438	APPLIED MICRO CIRCUITS CORP.
1439	APPLIED OPTOELECTRONICS INC
1440	APPTIO INC
1441	APTARGROUP INC.
1442	APTEVO THERAPEUTICS INC
1443	AQUA AMERICA INC.
1444	AQUA METALS INC
1445	AQUAVENTURE HOLDINGS LTD
1446	ARAMARK INC
1447	ARATANA THERAPEUTICS INC
1448	ARC DOCUMENT SOLUTIONS INC.
1449	ARCBEST CORP
1450	ARCH CAPITAL GROUP LTD
1451	ARCHROCK INC
1452	ARCTIC CAT INC.
1453	ARDELYX INC
1454	ARDMORE SHIPPING CORP
1455	ARENA PHARMACEUTICALS INC.
1456	ARES COMMERCIAL REAL ESTATE REIT C
1457	ARGAN INC
1458	ARGO GROUP INTERNATIONAL HOLDINGS
1459	ARGOS THERAPEUTICS INC
1460	ARIAD PHARMACEUTICALS INC.
1461	ARISTA NETWORKS INC
1462	ARLINGTON ASSET INVESTMENT CLASS A
1463	ARMADA HOFFLER PROPERTIES REIT INC
1464	ARMOUR RESIDENTIAL REIT INC
1465	ARMSTRONG FLOORING INC
1466	ARMSTRONG WORLD INDUSTRIES INC.
1467	ARRAY BIOPHARMA INC.
1468	ARRIS INTERNATIONAL PLC
1469	ARROW ELECTRONICS INC
1470	ARROW FINANCIAL CORP.
1471	ARROWHEAD PHARMACEUTICALS INC
1472	ARTESIAN RESOURCES CORP. CL A
1473	ARTISAN PARTNERS ASSET MANAGEMENT
1474	ASBURY AUTOMOTIVE GROUP INC.
1475	ASCENA RETAIL GROUP INC.
1476	ASCENT CAPITAL GROUP INC. SERIES A
1477	ASHFORD HOSPITALITY PRIME REIT INC
1478	ASHLAND GLOBAL INC
1479	ASPEN INSURANCE HOLDINGS LTD.
1480	ASPEN TECHNOLOGY INC.
1481	ASSOCIATED BANCORP
1482	ASSOCIATED CAPITAL GROUP INC CLASS
1483	ASSURED GUARANTY LTD.
1484	ASTEC INDUSTRIES INC
1485	ASTERIAS BIOTHERAPEUTICS INC SERIE
1486	ASTORIA FINANCIAL CORP.
1487	ASTRONICS CORP.
1488	AT HOME GROUP INC
1489	ATARA BIOTHERAPEUTICS INC
1490	ATHENAHEALTH INC.
1491	ATHERSYS INC
1492	ATLANTIC CAPITAL BANCSHARES INC
1493	ATLANTIC POWER CORP
1494	ATLANTICA YIELD PLC
1495	ATLAS AIR WORLDWIDE HOLDINGS
1496	ATLAS FINANCIAL HOLDINGS INC
1497	ATLASSIAN PLC CLASS A
1498	ATMOS ENERGY CORP.
1499	ATN INTERNATIONAL INC
1500	ATRICURE INC.
1501	ATRION CORP.
1502	ATWOOD OCEANICS INC.
1503	AUDENTES THERAPEUTICS INC
1504	AUTOBYTEL INC.
1505	AV HOMES INC
1506	AVANGRID INC
1507	AVEXIS INC
1508	AVID TECHNOLOGY INC
1509	AVINGER INC
1510	AVIS BUDGET GROUP INC.
1511	AVISTA CORP.
1512	AVNET INC
1513	AVON PRODUCTS INC
1514	AVX CORP.
1515	AXALTA COATING SYSTEMS LTD
1516	AXCELIS TECHNOLOGIES INC
1517	AXIS CAPITAL HOLDINGS LTD
1518	AXOGEN INC
1519	AXOVANT SCIENCES LTD
1520	AXSOME THERAPEUTICS INC
1521	AZZ INC.
1522	B AND G FOODS INC
1523	B E AEROSPACE INC
1524	B RILEY FINANCIAL INC
1525	BABCOCK AND WILCOX ENTERPRISES INC
1526	BADGER METER INC.
1527	BALCHEM CORP.
1528	BALDWIN & LYONS INC. CL B
1529	BANC OF CALIFORNIA INC
1530	BANCFIRST CORP.
1531	BANCO LATINOAMERICANO DE COMERCIO
1532	BANCORPSOUTH INC.
1533	BANK MUTUAL CORP.
1534	BANK OF HAWAII CORP.
1535	BANK OF MARIN BANCORP
1536	BANK OF NT BUTTERFIELD & SON LTD
1537	BANK OF THE OZARKS INC.
1538	BANKFINANCIAL CORP.
1539	BANKRATE INC.
1540	BANKUNITED INC.
1541	BANKWELL FINANCIAL GROUP INC
1542	BANNER CORP.
1543	BAR HARBOR BANKSHARES
1544	BARNES & NOBLE INC.
1545	BARNES AND NOBLE EDUCATION INC
1546	BARNES GROUP INC.
1547	BARRACUDA NETWORKS INC
1548	BARRETT BUSINESS SERVICES INC.
1549	BASSETT FURNITURE INDUSTRIES INC.
1550	BAZAARVOICE INC
1551	BEACON ROOFING SUPPLY INC.
1552	BEAR STATE FINANCIAL INC
1553	BEAZER HOMES USA INC.
1554	BEL FUSE INC. CL B
1555	BELDEN INC
1556	BELLICUM PHARMACEUTICALS INC
1557	BELMOND LTD CLASS A
1558	BEMIS INC
1559	BENCHMARK ELECTRONICS INC.
1560	BENEFICIAL BANCORP INC
1561	BENEFITFOCUS INC
1562	BERKSHIRE HILLS BANCORP INC.
1563	BERRY PLASTICS GROUP INC.
1564	BGC PARTNERS INC. CL A
1565	BIG 5 SPORTING GOODS CORP.
1566	BIG LOTS INC.
1567	BIGLARI HOLDINGS INC.
1568	BILL BARRETT CORP.
1569	BIO PATH HOLDINGS INC
1570	BIO TECHNE CORP
1571	BIO-RAD LABORATORIES INC. CL A
1572	BIOCRYST PHARMACEUTICALS INC.
1573	BIOSCRIP INC.
1574	BIOSPECIFICS TECHNOLOGIES CORP.
1575	BIOTELEMETRY INC
1576	BIOTIME INC
1577	BJS RESTAURANTS INC.
1578	BLACK BOX CORP.
1579	BLACK HILLS CORP.
1580	BLACK KNIGHT FINANCIAL SERVICES IN
1581	BLACKBAUD INC.
1582	BLACKHAWK NETWORK HOLDINGS INC
1583	BLACKLINE INC
1584	BLOOMIN BRANDS INC
1585	BLUCORA INC
1586	BLUE BIRD CORP
1587	BLUE BUFFALO PET PRODUCTS INC
1588	BLUE CAPITAL REINSURANCE HOLDINGS
1589	BLUE HILLS BANCORP INC
1590	BLUE NILE INC.
1591	BLUEBIRD BIO INC
1592	BLUEPRINT MEDICINES CORP
1593	BLUEROCK RESIDENTIAL GROWTH REIT C
1594	BMC STOCK HOLDINGS INC
1595	BNC BANCORP
1596	BOB EVANS FARMS INC.
1597	BOFI HOLDING INC.
1598	BOINGO WIRELESS INC
1599	BOISE CASCADE COMPANY
1600	BOJANGLES INC
1601	BOK FINANCIAL CORP.
1602	BOOT BARN HOLDINGS INC
1603	BOOZ ALLEN HAMILTON HOLDING CORP C
1604	BOSTON BEER INC CLASS A
1605	BOSTON PRIVATE FINANCIAL HOLDINGS
1606	BOTTOMLINE TECHNOLOGIES INC.
1607	BOX INC CLASS A
1608	BOYD GAMING CORP.
1609	BRADY CORP. CL A
1610	BRANDYWINE REALTY TRUST REIT
1611	BRIDGE BANCORP INC.
1612	BRIDGEPOINT EDUCATION INC.
1613	BRIGGS & STRATTON CORP.
1614	BRIGHT HORIZONS FAMILY SOLUTIONS I
1615	BRIGHTCOVE INC
1616	BRINKER INTERNATIONAL INC.
1617	BRISTOW GROUP INC.
1618	BRIXMOR PROPERTY GROUP INC
1619	BROADRIDGE FINANCIAL SOLUTIONS INC
1620	BROADSOFT INC.
1621	BROCADE COMMUNICATIONS SYSTEMS INC
1622	BROOKDALE SENIOR LIVING INC.
1623	BROOKLINE BANCORP INC.
1624	BROOKS AUTOMATION INC.
1625	BROWN & BROWN INC
1626	BROWN-FORMAN CORP. CL A
1627	BRUKER CORP.
1628	BRUNSWICK CORP
1629	BRYN MAWR BANK CORP.
1630	BSB BANCORP INC
1631	BUCKLE INC.
1632	BUFFALO WILD WINGS INC.
1633	BUILD-A-BEAR WORKSHOP INC.
1634	BUILDERS FIRSTSOURCE INC.
1635	BUNGE LTD
1636	BURLINGTON STORES INC
1637	BWX TECHNOLOGIES INC
1638	C&F FINANCIAL CORP.
1639	CABELAS INC
1640	CABLE ONE INC
1641	CABOT CORP.
1642	CABOT MICROELECTRONICS CORP.
1643	CACI INTERNATIONAL INC. CL A
1644	CADENCE DESIGN SYSTEMS INC
1645	CAESARS ACQUISITION ORD CLASS A
1646	CAESARS ENTERTAINMENT CORP
1647	CAESARSTONE LTD
1648	CAI INTERNATIONAL INC
1649	CAL-MAINE FOODS INC.
1650	CALAMOS ASSET MANAGEMENT INC. SHS
1651	CALAMP CORP.
1652	CALATLANTIC GROUP INC
1653	CALAVO GROWERS INC.
1654	CALERES INC
1655	CALGON CARBON CORP.
1656	CALIFORNIA FIRST NATIONAL BANCORP
1657	CALIFORNIA RESOURCES CORP
1658	CALIFORNIA WATER SERVICE GROUP
1659	CALIX INC.
1660	CALLAWAY GOLF CO.
1661	CALLIDUS SOFTWARE INC.
1662	CALLON PETROLEUM CO.
1663	CALPINE CORP
1664	CAMBIUM LEARNING GROUP INC
1665	CAMBREX CORP.
1666	CAMDEN NATIONAL CORP.
1667	CAMDEN PROPERTY TRUST REIT
1668	CAMPING WORLD HOLDINGS INC CLASS A
1669	CANTEL MEDICAL CORP
1670	CAPELLA EDUCATION CO.
1671	CAPITAL BANK FINANCIAL CORP.
1672	CAPITAL CITY BANK GROUP INC.
1673	CAPITAL SENIOR LIVING CORP.
1674	CAPITOL FEDERAL FINANCIAL INC
1675	CAPSTAR FINANCIAL HOLDINGS INC
1676	CAPSTEAD MORTGAGE CORP.
1677	CARA THERAPEUTICS INC
1678	CARBO CERAMICS INC.
1679	CARBONITE INC
1680	CARDINAL FINANCIAL CORP.
1681	CARDIOVASCULAR SYSTEMS INC
1682	CARDTRONICS PLC CLASS A
1683	CARE CAPITAL PROPERTIES INC
1684	CARE.COM INC
1685	CAREER EDUCATION CORP.
1686	CARETRUST REIT INC
1687	CARLISLE COS.
1688	CAROLINA FINANCIAL CORP
1689	CARPENTER TECHNOLOGY CORP.
1690	CARRIAGE SERVICES INC.
1691	CARRIZO OIL AND GAS INC
1692	CARROLS RESTAURANT GROUP INC.
1693	CARTERS INC.
1694	CASCADE BANCORP
1695	CASELLA WASTE SYSTEMS INC. CL A
1696	CASEYS GENERAL STORES INC.
1697	CASS INFORMATION SYSTEMS INC.
1698	CASTLIGHT HEALTH INC CLASS B
1699	CATALENT INC
1700	CATHAY GENERAL BANCORP
1701	CATO CORP. CL A
1702	CAVCO INDUSTRIES INC.
1703	CAVIUM INC
1704	CBIZ INC
1705	CBL & ASSOCIATES PROPERTIES INC.
1706	CBOE HOLDINGS INC.
1707	CDK GLOBAL INC
1708	CDW CORP
1709	CECO ENVIRONMENTAL CORP
1710	CEDAR REALTY TRUST INC
1711	CELADON GROUP INC.
1712	CELANESE CORP SERIES A
1713	CELLDEX THERAPEUTICS INC
1714	CELLULAR BIOMEDICINE GROUP INC
1715	CEMPRA INC
1716	CENTERSTATE BANKS INC.
1717	CENTRAL EUROPEAN MEDIA ENTERPRISES
1718	CENTRAL GARDEN & PET CO.
1719	CENTRAL GARDEN & PET CO. CL A
1720	CENTRAL PACIFIC FINANCIAL CORP.
1721	CENTRAL VALLEY COMMUNITY BANCORP
1722	CENTURY ALUMINUM CO.
1723	CENTURY BANCORP INC. CL A
1724	CENTURY CASINOS INC.
1725	CENTURY COMMUNITIES INC
1726	CERUS CORP.
1727	CEVA INC.
1728	CHANNELADVISOR CORP
1729	CHARLES RIVER LABORATORIES INTERNA
1730	CHART INDUSTRIES INC.
1731	CHARTER FINANCIAL CORP.
1732	CHASE CORP
1733	CHATHAM LODGING TRUST REIT
1734	CHEESECAKE FACTORY INC.
1735	CHEFS WAREHOUSE INC
1736	CHEGG INC
1737	CHEMED CORP.
1738	CHEMICAL FINANCIAL CORP.
1739	CHEMOCENTRYX INC
1740	CHEMOURS Company
1741	CHEMTURA CORP.
1742	CHEMUNG FINANCIAL CORP
1743	CHENIERE ENERGY INC
1744	CHESAPEAKE LODGING TRUST REIT
1745	CHESAPEAKE UTILITIES CORP.
1746	CHICAGO BRIDGE & IRON COMPANY NV
1747	CHICOS FAS INC.
1748	CHILDRENS PLACE INC
1749	CHIMERA INVESTMENT CORP
1750	CHIMERIX INC.
1751	CHOICE HOTELS INTERNATIONAL INC.
1752	CHROMADEX CORP
1753	CHURCHILL DOWNS INC.
1754	CHUYS HOLDINGS INC
1755	CIDARA THERAPEUTICS INC
1756	CIENA CORP
1757	CIMPRESS NV
1758	CINCINNATI BELL INC
1759	CINEMARK HOLDINGS INC.
1760	CIRCOR INTERNATIONAL INC.
1761	CIRRUS LOGIC INC.
1762	CIT GROUP INC
1763	CITI TRENDS INC.
1764	CITIZENS & NORTHERN CORP.
1765	CITIZENS INC. CL A
1766	CITY HOLDING CO.
1767	CITY OFFICE REIT INC
1768	CIVITAS SOLUTIONS INC
1769	CLARCOR INC.
1770	CLAYTON WILLIAMS ENERGY INC
1771	CLEAN ENERGY FUELS CORP.
1772	CLEAN HARBORS INC.
1773	CLEAR CHANNEL OUTDOOR HOLDINGS INC
1774	CLEARFIELD INC.
1775	CLEARSIDE BIOMEDICAL INC
1776	CLEARWATER PAPER CORP.
1777	CLIFFS NATURAL RESOURCES INC.
1778	CLIFTON BANCORP INC
1779	CLOVIS ONCOLOGY INC.
1780	CLUBCORP HOLDINGS INC
1781	CNB FINANCIAL CORP
1782	CNO FINANCIAL GROUP INC.
1783	COBALT INTERNATIONAL ENERGY INC
1784	COBIZ FINANCIAL INC.
1785	COCA-COLA BOTTLING CO. CONSOLIDATE
1786	CODEXIS INC
1787	CODORUS VALLEY BANCORP INC.
1788	COEUR D'ALENE MINES
1789	COGENT COMMUNICATIONS HOLDINGS INC
1790	COGINT INC
1791	COGNEX CORP.
1792	COHEN & STEERS INC.
1793	COHERENT INC.
1794	COHERUS BIOSCIENCES INC
1795	COHU INC.
1796	COLFAX CORP
1797	COLLECTORS UNIVERSE INC.
1798	COLLEGIUM PHARMACEUTICAL INC
1799	COLONY CAPITAL INC CLASS A
1800	COLONY STARWOOD HOMES REIT
1801	COLUMBIA BANKING SYSTEM INC.
1802	COLUMBIA PROPERTY REIT INC TRUST
1803	COLUMBIA SPORTSWEAR CO.
1804	COLUMBUS MCKINNON CORP.
1805	COMFORT SYSTEMS USA INC.
1806	COMMERCE BANCSHARES INC
1807	COMMERCEHUB SERIES A INC
1808	COMMERCEHUB SERIES C INC
1809	COMMERCIAL METALS CO.
1810	COMMSCOPE HOLDING INC
1811	COMMUNICATIONS SALES AND LEASING I
1812	COMMUNITY BANK SYSTEM INC.
1813	COMMUNITY HEALTH SYSTEMS INC.
1814	COMMUNITY HEALTHCARE TRUST INC TRU
1815	COMMUNITY TRUST BANCORP INC.
1816	COMMVAULT SYSTEMS INC.
1817	COMPASS MINERALS INTERNATIONAL INC
1818	COMPUTER PROGRAMS & SYSTEMS INC.
1819	COMPUTER SCIENCES CORP
1820	COMPX INTERNATIONAL INC
1821	COMSCORE INC
1822	COMTECH TELECOMMUNICATIONS CORP.
1823	CONCERT PHARMACEUTICALS INC
1824	CONFORMIS INC
1825	CONMED CORP.
1826	CONNECTICUT WATER SERVICE INC.
1827	CONNECTONE BANCORP INC
1828	CONNS INC.
1829	CONSOL ENERGY INC
1830	CONSOLIDATED COMMUNICATIONS HOLDIN
1831	CONSOLIDATED TOMOKA LAND
1832	CONSOLIDATED WATER CO. INC.
1833	CONTAINER STORE GROUP INC
1834	CONTANGO OIL AND GAS
1835	CONTINENTAL BUILDING PRODUCTS INC
1836	CONTINENTAL RESOURCES INC
1837	CONTROL4 CORP
1838	CONVERGYS CORP.
1839	COOPER STANDARD HOLDINGS INC
1840	COOPER TIRE AND RUBBER
1841	COPA HOLDINGS A SA
1842	COPART INC.
1843	CORCEPT THERAPEUTICS INC.
1844	CORE-MARK HOLDING CO. INC.
1845	CORECIVIC INC
1846	CORELOGIC INC.
1847	CORENERGY INFRASTRUCTURE TRUST REI
1848	CORINDUS VASCULAR ROBOTICS INC
1849	CORNERSTONE ONDEMAND INC.
1850	CORPORATE EXECUTIVE BOARD
1851	CORPORATE OFFICE PROPERTIES TRUST
1852	CORVEL CORP.
1853	CORVUS PHARMACEUTICALS INC
1854	COSTAMARE INC
1855	COSTAR GROUP INC.
1856	COTIVITI HOLDINGS INC
1857	COUNTY BANCORP INC
1858	COUPA SOFTWARE INC
1859	COUSINS PROPERTIES REIT INC
1860	COVANTA HOLDING CORP.
1861	COVENANT TRANSPORTATION GROUP INC.
1862	COWEN GROUP INC.
1863	CPI CARD GROUP INC
1864	CRA INTERNATIONAL INC.
1865	CRACKER BARREL OLD COUNTRY STORE I
1866	CRAFT BREW ALLIANCE INC
1867	CRANE co
1868	CRAWFORD & CO. CL B
1869	CRAY INC.
1870	CREDIT ACCEPTANCE CORP.
1871	CREE INC
1872	CROCS INC.
1873	CROSS COUNTRY HEALTHCARE INC.
1874	CROWN HOLDINGS INC.
1875	CRYOLIFE INC.
1876	CSG SYSTEMS INTERNATIONAL INC.
1877	CSS INDUSTRIES INC.
1878	CST BRANDS INC.
1879	CSW INDUSTRIALS INC
1880	CTS CORP.
1881	CU BANCORP
1882	CUBESMART inc
1883	CUBIC CORP.
1884	CULLEN/FROST BANKERS INC.
1885	CULP INC.
1886	CURIS INC.
1887	CURTISS-WRIGHT CORP.
1888	CUSTOMERS BANCORP INC
1889	CUTERA INC.
1890	CVB FINANCIAL CORP.
1891	CVR ENERGY INC.
1892	CYNOSURE INC. CL A
1893	CYPRESS SEMICONDUCTOR CORP.
1894	CYRUSONE REIT INC
1895	CYS INVESTMENTS INC
1896	CYTOKINETICS INC
1897	CYTOMX THERAPEUTICS INC
1898	CYTRX CORP.
1899	DAILY JOURNAL CORP.
1900	DAKTRONICS INC.
1901	DANA INCORPORATED INC
1902	DARLING INGREDIENTS INC
1903	DATALINK CORP
1904	DAVE AND BUSTERS ENTERTAINMENT INC
1905	DAWSON GEOPHYSICAL
1906	DCT INDUSTRIAL TRUST REIT INC
1907	DDR CORP
1908	DEAN FOODS CO
1909	DECKERS OUTDOOR CORP
1910	DEL FRISCOS RESTAURANT GROUP INC
1911	DEL TACO RESTAURANTS INC
1912	DELEK US HOLDINGS INC.
1913	DELL TECHNOLOGIES CLASS V INC
1914	DELTA APPAREL INC
1915	DELTA NATURAL GAS INC
1916	DELTIC TIMBER CORP.
1917	DELUXE CORP
1918	DENBURY RESOURCES INC
1919	DENNYS CORP.
1920	DEPOMED INC.
1921	DERMIRA INC
1922	DESTINATION XL GROUP INC.
1923	DEVRY EDUCATION GROUP INC
1924	DEXCOM INC.
1925	DHI GROUP INC
1926	DHT HOLDINGS INC
1927	DIAMOND HILL INVESTMENT GROUP INC.
1928	DIAMOND OFFSHORE DRILLING INC
1929	DIAMONDBACK ENERGY INC
1930	DIAMONDROCK HOSPITALITY CO.
1931	DICKS SPORTING GOODS INC.
1932	DIEBOLD NIXDORF INC
1933	DIGI INTERNATIONAL INC.
1934	DIGIMARC CORP
1935	DIGITALGLOBE INC.
1936	DILLARDS INC CLASS A
1937	DIME COMMUNITY BANCSHARES
1938	DIMENSION THERAPEUTICS INC
1939	DINEEQUITY INC.
1940	DIODES INC.
1941	DIPLOMAT PHARMACY INC
1942	DOLBY LABORATORIES INC. CL A
1943	DOMTAR CORP
1944	DONALDSON INC
1945	DONEGAL GROUP INC. CL A
1946	DONNELLEY FINANCIAL SOLUTIONS INC
1947	DORIAN LPG LTD
1948	DORMAN PRODUCTS INC.
1949	DOUGLAS DYNAMICS INC.
1950	DOUGLAS EMMETT INC.
1951	DREW INDUSTRIES INC.
1952	DRIL QUIP INC
1953	DSP GROUP INC.
1954	DST SYSTEMS INC
1955	DSW INC. CL A
1956	DUCOMMUN INC.
1957	DUKE REALTY REIT CORP
1958	DULUTH HOLDINGS INC CLASS B
1959	DUNKIN BRANDS GROUP INC.
1960	DUPONT FABROS TECHNOLOGY INC.
1961	DURECT CORP.
1962	DXP ENTERPRISES INC.
1963	DYCOM INDUSTRIES INC.
1964	DYNAVAX TECHNOLOGIES CORP
1965	Dynavax Technologies Corporation
1966	DYNEGY INC.
1967	DYNEX CAPITAL INC.
1968	E.W. SCRIPPS CO. CL A
1969	EAGLE BANCORP INC. (MARYLAND)
1970	EAGLE MATERIALS INC
1971	EAGLE PHARMACEUTICALS INC
1972	EARTHLINK HOLDINGS CORP
1973	EARTHSTONE ENERGY INC
1974	EAST WEST BANCORP INC.
1975	EASTERLY GOVERNMENT PROPERTIES INC
1976	EASTGROUP PROPERTIES INC.
1977	EASTMAN KODAK CO
1978	EATON VANCE COM NON VOTING CORP
1979	EBIX INC.
1980	ECHO GLOBAL LOGISTICS INC
1981	ECHOSTAR CORP.
1982	ECLIPSE RESOURCES CORP
1983	EDGE THERAPEUTICS INC
1984	EDGEWELL PERSONAL CARE
1985	EDITAS MEDICINE INC
1986	EDUCATION REALTY TRUST REIT INC
1987	EGALET CORP CORP
1988	EHEALTH INC.
1989	EIGER BIOPHARMACEUTICALS INC
1990	EL PASO ELECTRIC CO.
1991	EL POLLO LOCO INC
1992	ELDORADO RESORTS INC
1993	ELECTRO SCIENTIFIC INDUSTRIES INC.
1994	ELLIE MAE INC
1995	EMC INSURANCE GROUP INC.
1996	EMCOR GROUP INC.
1997	EMCORE CORP.
1998	EMERGENT BIOSOLUTIONS INC.
1999	EMPIRE DISTRICT ELECTRIC CO.
[truncated: 47,243 more rows]
