# Supplementary material for: Clustering assessment in weighted networks
Source: PeerJ Comput Sci. 2021 Jun 18;7:e600. doi: 10.7717/peerj-cs.600 (PMC8237321; doi:10.7717/peerj-cs.600)
Supplement: Supplemental Information 1 [file peerj-cs-07-600-s001.zip › cluster_assessment-main/data/news_graph.csv]

v1	v2	weight
30464	3493	2
30464	966	2
30464	4427	2
30464	4153	2
3493	966	196
3493	4427	40
3493	4153	4
4427	966	135
1232	30464	2
1232	3493	71
1232	966	188
1232	4427	44
1232	4153	2
4153	966	4
4153	4427	3
2658	438	2
2658	966	2
2658	44	2
438	966	219
438	44	15
44	966	41
27961	4427	8
27961	3493	6
27961	966	16
4419	966	247
3493	4419	56
3493	42141	2
1232	4419	41
1232	42141	2
42141	4419	2
42141	966	2
4419	4427	45
10845	966	37
345	4427	20
1059	345	1
1059	4427	1
1747	4427	1
1747	966	1
1747	438	1
438	4427	30
4423	966	52
4419	4423	23
4419	8127	1
4423	8127	1
4200	4419	3
4200	966	9
4200	4423	1
4200	8127	1
1138	4419	32
1138	966	105
1138	4423	10
1138	4200	1
1138	188	3
1138	8127	1
188	4419	5
188	966	9
188	4423	2
188	4200	1
188	8127	1
8127	966	1
680	966	16
28456	966	1
28456	680	1
28456	3541	1
170	966	5
170	680	1
170	28456	1
170	3541	2
1202	966	13
1202	680	2
1202	28456	1
1202	170	1
1202	3541	7
3541	966	104
3541	680	3
4419	805	20
805	966	63
39473	4419	1
39473	805	2
39473	966	2
1138	805	12
1138	39473	1
1138	179	5
1138	3479	7
1138	345	15
179	4419	8
179	805	3
179	966	22
179	39473	1
179	3479	3
179	345	1
1013	4419	1
1013	805	1
1013	966	3
1013	39473	1
1013	1138	1
1013	179	1
1013	3479	1
1013	345	1
3479	4419	12
3479	805	2
3479	966	42
3479	39473	1
345	4419	15
345	805	5
345	966	67
345	39473	1
345	3479	4
4419	979	1
966	979	1
167	4419	14
167	966	34
167	30317	1
167	979	1
167	3541	2
167	314	1
167	38300	1
30317	4419	1
30317	966	1
30317	979	1
30317	3541	1
30317	314	1
30317	38300	1
1332	4419	1
1332	966	1
1332	167	1
1332	30317	1
1332	979	1
1332	3541	1
1332	314	1
1332	38300	1
3541	4419	22
3541	979	1
3541	38300	1
314	4419	7
314	966	12
314	979	1
314	3541	5
314	38300	1
38300	4419	1
38300	966	1
38300	979	1
1078	4419	7
1078	3541	1
1078	966	12
3541	438	33
3734	438	2
3734	966	2
3008	966	1
3008	42291	1
3008	3541	1
3008	438	1
42291	966	1
42291	438	1
3541	42291	1
1174	966	1
870	966	8
4427	870	2
626	966	22
3541	626	5
1232	137	2
1232	643	12
137	643	2
137	966	10
643	966	54
805	988	5
966	988	28
4427	805	11
4427	7663	13
4427	988	4
7663	805	3
7663	966	89
7663	988	5
1211	805	2
1211	966	3
1211	4427	2
1211	7663	3
1211	988	2
11429	966	2
11429	28904	1
11429	4427	1
11429	64815	1
11429	1746	1
11429	3541	2
11429	345	1
28904	966	1
28904	4427	1
28904	64815	1
28904	3541	1
28904	345	1
4427	64815	6
64815	966	20
1138	11429	1
1138	28904	1
1138	4427	26
1138	64815	3
1138	1746	1
1138	3541	10
1746	966	5
1746	28904	1
1746	4427	1
1746	64815	2
1746	3541	3
1746	345	1
3541	4427	13
3541	64815	9
345	64815	2
345	3541	5
6624	966	2
6624	69461	1
1666	6624	1
1666	4419	1
1666	3812	1
1666	966	2
1666	3541	1
1666	69461	2
1666	630	1
1666	4349	1
4419	6624	1
4419	69461	1
4419	630	1
3812	6624	1
3812	4419	3
3812	966	3
3812	69461	1
3812	630	1
3812	4349	1
107	6624	1
107	1666	1
107	4419	1
107	3812	1
107	966	5
107	146	1
107	3541	2
107	69461	1
107	630	1
107	121	1
107	4349	1
146	6624	1
146	1666	1
146	4419	1
146	3812	1
146	966	1
146	3541	1
146	69461	1
146	630	1
146	4349	1
3541	6624	1
3541	3812	1
3541	69461	1
3541	630	1
3541	4349	1
69461	966	2
630	6624	1
630	966	1
630	69461	1
121	6624	1
121	1666	1
121	4419	1
121	3812	1
121	966	3
121	146	1
121	3541	1
121	69461	1
121	630	1
121	4349	1
4349	6624	1
4349	4419	1
4349	966	1
4349	69461	1
4349	630	1
11002	339	1
11002	966	3
339	966	9
793	966	15
179	793	1
10845	793	1
10845	179	3
1232	3541	19
1163	1232	2
1163	3541	5
1163	966	18
1163	64815	2
1232	64815	8
1171	966	4
1163	1171	1
14340	905	1
14340	3493	9
14340	167	1
14340	554	6
14340	5289	1
14340	64815	2
14340	3516	1
14340	966	25
14340	38092	1
14340	4559	1
14340	2647	1
14340	603	4
14340	2142	1
14340	3301	1
14340	3819	1
1413	14340	1
1413	905	1
1413	3493	17
1413	167	1
1413	554	1
1413	5289	1
1413	64815	2
1413	3516	1
1413	966	31
1413	38092	1
1413	4559	1
1413	2647	1
1413	603	1
1413	2142	1
1413	3301	1
1413	3819	1
905	966	6
3493	905	1
3493	554	17
3493	5289	1
3493	64815	3
3493	3516	1
3493	38092	1
3493	4559	1
3493	603	7
3493	3819	3
167	905	5
167	3493	8
167	554	3
167	5289	1
167	64815	2
167	3516	1
167	38092	1
167	4559	1
167	2647	1
167	603	5
167	2142	1
167	3301	1
167	3819	1
1193	14340	1
1193	1413	1
1193	905	5
1193	3493	1
1193	167	5
1193	554	2
1193	5289	1
1193	64815	2
1193	1204	1
1193	3516	1
1193	966	5
1193	38092	1
1193	4559	1
1193	2647	1
1193	603	2
1193	2142	1
1193	3301	1
1193	3819	1
554	905	2
554	64815	3
554	966	64
554	603	7
5289	905	1
5289	554	1
5289	64815	1
5289	966	2
5289	603	1
64815	905	2
1204	14340	1
1204	1413	1
1204	905	1
1204	3493	1
1204	167	1
1204	554	1
1204	5289	1
1204	64815	1
1204	3516	1
1204	966	1
1204	38092	1
1204	4559	1
1204	2647	1
1204	603	1
1204	2142	1
1204	3301	1
1204	3819	1
3516	905	1
3516	554	1
3516	5289	1
3516	64815	1
3516	966	1
3516	38092	1
3516	4559	1
3516	603	1
3516	3819	1
38092	905	1
38092	554	1
38092	5289	1
38092	64815	1
38092	966	1
38092	4559	1
38092	603	1
38092	3819	1
4559	905	1
4559	554	1
4559	5289	1
4559	64815	1
4559	966	1
4559	603	1
2647	905	1
2647	3493	1
2647	554	3
2647	5289	1
2647	64815	1
2647	3516	1
2647	966	3
2647	38092	1
2647	4559	1
2647	603	1
2647	3301	1
2647	3819	1
603	905	2
603	64815	4
603	966	68
2142	905	1
2142	3493	1
2142	554	1
2142	5289	1
2142	64815	1
2142	3516	1
2142	966	1
2142	38092	1
2142	4559	1
2142	2647	1
2142	603	1
2142	3301	1
2142	3819	1
3301	905	1
3301	3493	1
3301	554	1
3301	5289	1
3301	64815	1
3301	3516	1
3301	966	1
3301	38092	1
3301	4559	1
3301	603	1
3301	3819	1
1128	14340	1
1128	1413	1
1128	905	1
1128	3493	4
1128	167	1
1128	1193	1
1128	554	1
1128	5289	1
1128	64815	1
1128	1204	1
1128	3516	1
1128	966	6
1128	38092	1
1128	4559	1
1128	2647	1
1128	603	1
1128	2142	1
1128	3301	1
1128	3819	1
3819	905	1
3819	554	2
3819	5289	1
3819	64815	1
3819	966	11
3819	4559	1
3819	603	1
39	966	86
4423	4427	6
4423	555	1
4423	905	1
4423	601	2
345	4423	9
345	4006	1
345	555	1
345	905	1
345	601	2
4006	966	3
4006	4423	1
4006	4427	2
4006	555	1
4006	905	1
4006	601	1
11271	966	3
11271	4423	2
11271	345	1
11271	4006	1
11271	4427	1
11271	555	1
11271	167	1
11271	1193	1
11271	905	1
11271	601	1
4427	555	1
4427	905	1
4427	601	1
555	966	2
555	905	1
555	601	2
167	4423	1
167	345	2
167	4006	1
167	4427	2
167	555	1
167	601	1
1193	4423	1
1193	345	1
1193	4006	1
1193	4427	1
1193	555	1
1193	601	1
601	966	7
601	905	1
137	438	2
137	3541	2
743	966	3
1138	987	1
3541	987	2
966	987	3
30183	966	12
1232	854	8
1232	28178	2
854	966	25
28178	854	1
28178	966	2
1232	1746	1
1232	438	32
1073	966	19
1073	64815	3
1073	1232	3
1073	1746	1
1073	3541	3
1073	438	5
1746	438	2
438	64815	2
167	39	2
39	905	1
1193	39	1
1116	966	1
1116	167	1
1116	39	1
1116	1193	1
1116	905	1
4419	703	2
3541	703	2
438	4419	64
438	703	3
703	966	4
1254	438	4
1254	966	11
1202	1232	1
1202	28178	1
28178	3541	1
167	680	2
167	179	1
167	821	1
167	188	1
167	4169	1
167	854	2
167	4071	1
167	4337	1
680	905	1
680	821	1
680	854	1
1193	680	1
1193	1202	1
1193	179	1
1193	821	1
1193	188	1
1193	4419	1
1193	4169	1
1193	854	1
1193	3541	1
1193	4071	1
1193	4337	1
554	680	1
554	821	1
554	854	3
64815	680	1
64815	821	1
64815	854	1
1202	905	1
1202	167	1
1202	554	2
1202	64815	2
1202	179	1
1202	821	1
1202	188	2
1202	4419	2
1202	4169	1
1202	854	1
1202	603	3
1202	4071	1
1202	4337	1
179	905	1
179	680	2
179	554	1
179	64815	1
179	821	1
179	188	1
179	4169	1
179	854	1
179	3541	3
179	603	2
179	4071	1
179	4337	1
821	905	1
821	966	1
821	854	1
188	905	1
188	680	1
188	554	2
188	64815	3
188	821	1
188	4169	2
188	854	1
188	3541	4
188	603	4
188	4071	1
188	4337	1
4419	905	1
4419	680	6
4419	554	17
4419	64815	2
4419	821	1
4419	854	9
4419	603	21
4169	905	1
4169	680	1
4169	554	1
4169	64815	1
4169	821	1
4169	4419	1
4169	966	1
4169	854	1
4169	603	1
4169	4337	1
1107	905	1
1107	167	1
1107	680	1
1107	1193	1
1107	554	3
1107	64815	1
1107	1202	1
1107	179	1
1107	821	1
1107	188	1
1107	4419	3
1107	966	4
1107	4169	1
1107	1109	1
1107	854	1
1107	3541	1
1107	603	2
1107	4071	1
1107	4337	1
1107	1138	1
1109	905	1
1109	167	1
1109	680	1
1109	1193	1
1109	554	1
1109	64815	1
1109	1202	1
1109	179	1
1109	821	1
1109	188	1
1109	4419	1
1109	966	1
1109	4169	1
1109	854	1
1109	3541	1
1109	603	1
1109	4071	1
1109	4337	1
1109	1138	1
854	905	1
3541	905	1
3541	554	7
3541	821	1
3541	4169	1
3541	854	3
3541	603	7
3541	4071	1
3541	4337	1
603	680	1
603	821	1
603	854	2
10845	905	1
10845	167	2
10845	680	1
10845	1193	1
10845	554	4
10845	64815	2
10845	1202	2
10845	821	1
10845	188	1
10845	4419	5
10845	4169	1
10845	1107	1
10845	1109	1
10845	854	3
10845	3541	2
10845	603	1
10845	4071	1
10845	4337	1
10845	1138	2
4071	905	1
4071	680	2
4071	554	1
4071	64815	1
4071	821	1
4071	4419	2
4071	966	5
4071	4169	1
4071	854	1
4071	603	1
4071	4337	1
106	905	1
106	167	1
106	680	2
106	1193	1
106	554	1
106	64815	1
106	1202	1
106	179	1
106	821	1
106	188	1
106	4419	2
106	966	7
106	4169	1
106	1107	1
106	1109	1
106	854	1
106	3541	1
106	603	1
106	10845	1
106	4071	1
106	4337	1
106	1138	3
4337	905	1
4337	680	1
4337	554	1
4337	64815	1
4337	821	1
4337	4419	1
4337	966	1
4337	854	1
4337	603	1
1138	905	2
1138	167	4
1138	680	3
1138	1193	2
1138	554	6
1138	1202	1
1138	821	1
1138	4169	1
1138	854	1
1138	603	4
1138	4071	1
1138	4337	1
11429	626	1
1076	966	2
1076	167	1
1076	1193	1
1076	905	1
1076	1138	1
7617	966	4
3541	7617	1
1599	7617	1
1599	3541	1
1599	966	1
137	218	1
218	966	3
50822	966	1
50822	603	1
3541	50822	1
3541	4310	2
438	50822	1
438	603	18
4310	50822	1
4310	966	5
4310	438	2
4310	603	2
2687	50822	1
2687	966	1
2687	3541	1
2687	438	1
2687	4310	1
2687	603	1
44	7663	3
438	7663	28
3902	966	3
3902	44	1
3902	7663	2
3902	438	1
314	44	3
8898	966	1
1746	8898	1
3541	8898	1
30197	966	2
30197	7663	1
30197	3541	1
30197	345	1
1462	966	8
1462	7663	2
1462	30197	1
1462	3541	2
1462	345	2
3541	7663	4
345	7663	12
872	966	11
1066	966	4
1066	872	1
1066	7663	1
1066	1078	1
1066	440	1
7663	872	3
1078	872	1
1078	7663	4
1078	440	1
440	966	3
440	872	2
440	7663	2
1014	1138	2
1014	3541	3
1014	966	13
11002	137	1
3493	870	4
1864	668	1
1864	966	1
1864	438	1
668	966	3
438	668	2
4119	7663	1
4119	966	4
1120	35493	1
1120	966	4
1120	2695	1
1120	345	1
1120	61	1
35493	966	14
35493	61	2
2695	35493	1
2695	966	3
2695	345	1
2695	61	1
345	35493	2
345	61	2
61	966	3
2	3724	1
2	3851	1
2	3868	2
2	3493	7
2	41385	1
2	45	5
2	3759	1
2	3890	1
2	438	10
2	314	1
2	4419	6
2	966	25
2	4423	2
2	95	1
2	738	2
2	4084	1
2	892	1
11	2	9
11	3724	1
11	3851	1
11	3868	1
11	3493	3
11	41385	1
11	45	6
11	3759	1
11	3890	1
11	438	9
11	314	1
11	4419	4
11	966	25
11	4423	1
11	1366	1
11	95	1
11	738	2
11	4084	2
11	11639	1
11	892	1
3724	3851	1
3724	3868	2
3724	41385	1
3724	45	1
3724	3759	1
3724	3890	1
3724	438	1
3724	4419	2
3724	966	3
3724	4423	2
3724	95	1
3724	738	1
3724	4084	2
3724	892	1
3851	3868	1
3851	41385	1
3851	45	1
3851	3890	1
3851	438	1
3851	4419	1
3851	966	1
3851	4423	1
3851	95	1
3851	738	1
3851	4084	1
3851	892	1
3868	41385	1
3868	45	1
3868	3890	1
3868	438	2
3868	4419	6
3868	966	7
3868	4423	4
3868	95	1
3868	738	1
3868	4084	3
3868	892	1
3493	3724	1
3493	3851	1
3493	3868	5
3493	41385	5
3493	45	2
3493	3759	1
3493	3890	1
3493	438	40
3493	4423	13
3493	95	1
3493	738	2
3493	4084	10
3493	892	3
41385	45	1
41385	438	3
41385	4419	8
41385	966	11
41385	4423	2
41385	95	1
41385	738	2
41385	892	1
45	966	9
45	95	1
45	738	1
45	892	1
3759	3851	1
3759	3868	1
3759	41385	1
3759	45	1
3759	3890	1
3759	438	1
3759	4419	1
3759	966	1
3759	4423	1
3759	95	1
3759	738	1
3759	4084	1
3759	892	1
3890	41385	1
3890	45	1
3890	438	1
3890	4419	1
3890	966	1
3890	4423	1
3890	95	1
3890	738	1
3890	4084	1
3890	892	1
438	45	2
438	4423	9
438	95	1
438	738	10
438	892	2
314	3724	1
314	3851	1
314	3868	1
314	3493	3
314	41385	2
314	45	1
314	3759	1
314	3890	1
314	438	6
314	4423	2
314	95	1
314	738	3
314	4084	1
314	892	2
4419	45	2
4419	95	1
4419	738	6
4419	892	1
4423	45	1
4423	95	1
4423	738	2
4423	892	2
1366	2	1
1366	3724	1
1366	3851	1
1366	3868	1
1366	3493	1
1366	41385	1
1366	45	1
1366	3759	1
1366	3890	1
1366	438	1
1366	314	1
1366	4419	1
1366	966	1
1366	4423	1
1366	95	1
1366	738	1
1366	4084	1
1366	892	1
95	966	1
738	966	12
738	95	1
738	892	1
100	2	1
100	11	1
100	3724	1
100	3851	1
100	3868	1
100	3493	1
100	41385	1
100	45	1
100	3759	1
100	3890	1
100	438	1
100	314	1
100	4419	2
100	966	2
100	4423	1
100	1366	1
100	95	1
100	738	1
100	10598	1
100	4084	1
100	11639	1
100	892	1
10598	2	1
10598	11	1
10598	3724	1
10598	3851	1
10598	3868	1
10598	3493	1
10598	41385	1
10598	45	1
10598	3759	1
10598	3890	1
10598	438	1
10598	314	1
10598	4419	1
10598	966	1
10598	4423	1
10598	1366	1
10598	95	1
10598	738	1
10598	4084	1
10598	11639	1
10598	892	1
4084	41385	1
4084	45	2
4084	438	7
4084	4419	7
4084	966	21
4084	4423	8
4084	95	1
4084	738	1
4084	892	2
11639	2	1
11639	3724	1
11639	3851	1
11639	3868	1
11639	3493	1
11639	41385	1
11639	45	1
11639	3759	1
11639	3890	1
11639	438	1
11639	314	1
11639	4419	1
11639	966	1
11639	4423	1
11639	1366	1
11639	95	1
11639	738	1
11639	4084	1
11639	892	1
892	966	8
892	95	1
1124	738	3
1124	4485	1
1124	966	17
1124	4200	1
1124	556	1
1124	528	4
1124	438	4
1124	1146	1
4485	738	1
4485	966	2
4485	556	1
4485	528	1
4200	738	1
4200	4485	1
4200	556	1
4200	528	2
4200	438	4
1033	738	1
1033	1124	1
1033	4485	1
1033	966	1
1033	4200	1
1033	556	1
1033	528	1
1033	1073	1
1033	438	1
1033	1146	1
556	738	1
556	966	3
528	738	6
528	966	31
528	556	1
1073	738	1
1073	1124	1
1073	4485	1
1073	4200	1
1073	556	3
1073	528	1
1073	1146	1
438	4485	1
438	556	1
438	528	9
1146	738	1
1146	4485	1
1146	966	1
1146	4200	1
1146	556	1
1146	528	1
1146	438	2
528	988	6
3493	528	18
3493	988	14
44	735	1
45643	966	23
45643	872	1
3541	872	1
3541	45643	1
438	872	5
438	45643	14
17080	966	1
17080	872	1
17080	45643	1
17080	3541	1
17080	438	1
1085	966	2
1085	872	1
1085	45643	1
1085	3541	1
1085	438	1
1085	17080	1
4419	45643	7
4419	7663	30
345	45643	3
345	438	14
345	38135	2
345	4157	2
45643	7663	5
2162	4419	1
2162	966	1
2162	345	1
2162	45643	1
2162	7663	1
2162	438	1
2162	38135	1
2162	4157	1
38135	4419	1
38135	966	2
38135	45643	2
38135	7663	2
38135	438	1
38135	4157	2
1145	4419	27
1145	966	81
1145	345	8
1145	45643	1
1145	7663	8
1145	2162	1
1145	438	21
1145	38135	1
1145	4157	2
4157	4419	1
4157	966	3
4157	45643	2
4157	7663	2
4157	438	2
2050	4419	2
2050	3179	1
2050	854	2
3179	4419	1
3179	854	1
1145	2050	2
1145	3179	1
1145	854	2
1145	339	1
339	438	2
32544	4419	2
32544	966	4
32544	603	2
2156	32544	2
2156	4419	2
2156	966	5
2156	603	2
1107	32544	1
1107	2156	1
3169	4258	1
3169	37091	1
3169	966	1
3169	4157	1
3169	438	1
3169	603	1
3169	52508	1
3169	93	1
4258	966	7
4258	438	2
4258	603	1
4258	52508	1
4258	93	1
37091	4258	1
37091	966	4
37091	4157	1
37091	438	2
37091	603	1
37091	52508	2
37091	93	1
4157	4258	1
4157	603	1
4157	52508	1
4157	93	1
438	52508	1
438	93	5
1145	3169	1
1145	4258	2
1145	37091	2
1145	603	8
1145	52508	2
1145	93	1
603	93	3
52508	966	2
52508	603	1
52508	93	1
93	966	9
39777	9795	1
39777	966	2
39777	52508	1
2050	39777	1
2050	37091	3
2050	9795	3
2050	966	11
2050	52508	1
37091	39777	1
37091	9795	3
966	9795	4
1145	39777	1
1145	9795	1
52508	9795	1
4119	4419	2
761	966	4
761	7663	1
601	7663	2
601	761	1
11002	7663	1
11002	761	1
11002	601	1
11002	219	1
219	966	3
219	7663	1
219	761	1
219	601	3
1462	4419	2
1462	438	3
1462	3527	1
3527	4419	1
3527	438	1
3177	966	2
3177	4423	2
128	41154	1
128	966	1
128	20328	1
128	1899	1
128	47924	1
128	345	1
41154	966	2
41154	47924	1
20328	41154	1
20328	966	2
20328	47924	1
20328	345	1
1899	41154	1
1899	966	3
1899	20328	1
1899	47924	1
1899	345	1
47924	966	1
345	41154	3
345	47924	1
1474	643	1
1474	966	2
1474	4423	1
1474	41289	1
1474	179	1
1474	1525	1
1474	1758	1
4423	643	3
41289	643	1
41289	966	1
41289	4423	1
179	643	2
179	4423	5
179	41289	1
1525	643	1
1525	966	1
1525	4423	1
1525	41289	1
1525	179	1
1525	1758	1
1758	643	1
1758	966	1
1758	4423	1
1758	41289	1
1758	179	1
32897	966	5
32897	4427	2
32897	345	2
32897	38430	1
14340	32897	1
14340	4427	4
14340	345	1
14340	38430	1
345	38430	1
38430	966	1
38430	4427	1
345	603	3
3855	4419	6
1138	643	6
1034	1138	1
1034	643	1
1034	966	1
345	57538	1
57538	966	1
3479	57538	1
35122	438	4
35122	966	15
3463	35122	1
3463	438	1
3463	966	1
1128	46031	1
3493	46031	13
46031	966	29
940	966	5
3805	966	2
3493	3805	2
2	46031	3
2	7663	6
46031	7663	8
597	966	1
33283	805	3
33283	966	3
33283	3493	3
3493	805	25
1232	46031	9
4427	46031	4
1706	438	1
3541	4485	1
3541	46031	3
4485	46031	1
3493	758	1
46031	758	1
1138	3493	24
1138	46031	3
1138	758	2
758	966	2
43371	966	4
10109	43371	1
10109	966	3
738	7663	5
738	793	1
1831	738	1
1831	7663	1
1831	46031	1
1831	793	1
7663	793	1
46031	738	2
46031	793	1
11	872	2
11	7663	6
11	440	1
1159	966	2
1159	46031	1
1159	7663	1
11	1159	1
11	46031	3
11	1150	1
1150	966	3
1150	1159	1
1150	46031	1
1150	7663	1
4203	4419	1
1124	4419	8
1124	3493	5
1124	4423	7
1124	7663	3
3493	7663	22
4423	7663	8
912	966	1
1124	601	1
1124	219	1
3493	601	2
4423	528	5
528	601	1
219	3493	2
219	4423	1
219	528	1
1765	966	8
1765	46031	1
1232	1765	6
1145	1765	2
1145	46031	3
1145	1232	18
4419	46031	5
28048	4419	1
28048	966	1
28048	46031	1
28048	7663	1
2195	4419	5
2195	966	10
2195	46031	1
2195	28048	1
2195	7663	3
2195	27830	1
27830	4419	3
27830	966	4
27830	46031	1
27830	28048	1
27830	7663	1
1120	2	1
1120	39	2
1120	45	1
1120	77	1
1120	46031	1
1120	53	1
1120	988	1
2	39	10
2	77	2
2	53	3
2	988	3
39	45	6
39	77	2
39	46031	4
39	53	4
39	988	3
11	1120	1
11	39	15
11	77	2
11	53	3
11	1112	1
11	988	2
45	77	2
45	46031	3
45	53	3
45	988	3
77	966	4
77	988	1
46031	77	2
46031	53	3
46031	988	2
1073	1120	1
1073	2	1
1073	39	2
1073	11	1
1073	45	1
1073	77	1
1073	46031	1
1073	53	1
1073	1077	1
1073	1112	1
1073	988	1
53	966	5
53	77	2
53	988	1
1077	1120	1
1077	2	1
1077	966	1
1077	39	1
1077	11	1
1077	45	1
1077	77	1
1077	46031	1
1077	53	1
1077	1112	1
1077	988	1
1112	1120	1
1112	2	1
1112	966	3
1112	39	1
1112	45	1
1112	77	1
1112	46031	1
1112	53	1
1112	988	1
64	966	1
3805	46031	1
3775	966	2
3775	46031	1
3493	3775	1
4419	872	3
4039	4419	1
4039	966	1
4039	872	1
4039	46031	1
4039	438	1
46031	872	1
438	46031	4
32608	3493	3
32608	966	7
32608	854	5
3493	854	12
1078	32608	2
1078	3493	5
1078	854	3
1202	339	1
1202	626	1
339	626	1
3493	4143	2
4423	805	7
4143	805	3
4143	4423	4
4143	966	14
1232	4291	6
4291	966	12
3493	4291	5
3493	665	8
4423	665	5
1232	805	14
1232	4423	7
1232	665	3
1232	345	17
665	805	3
665	966	18
1138	1232	25
1138	665	3
1138	117	2
117	805	2
117	3493	4
117	966	8
117	4423	5
117	1232	2
117	665	2
117	345	2
345	3493	12
345	665	3
2	68	4
2	35493	1
2	30865	1
68	966	13
68	988	1
35493	68	1
35493	39	1
35493	45	1
35493	988	2
39	68	3
11	68	1
11	35493	1
11	173	1
11	30865	1
45	68	1
173	2	1
173	68	1
173	35493	1
173	966	1
173	39	1
173	45	1
173	30865	1
173	988	1
30865	68	1
30865	35493	1
30865	966	1
30865	39	1
30865	45	1
30865	988	1
2	4427	1
4427	528	6
46031	528	1
3493	39	8
39	4427	4
117	39	2
117	4427	1
7840	966	15
4427	7840	3
1232	7840	6
438	7840	4
3726	966	3
3726	7663	2
1202	3726	2
1202	7663	2
1010	966	5
1010	3726	2
1010	7663	2
1010	1202	2
1010	1112	2
1112	3726	2
1112	7663	2
1112	1202	2
3493	44	2
39	44	21
44	45	7
44	46031	2
1232	39	18
1232	44	13
1232	45	1
1092	7840	1
1092	966	2
1092	1232	2
1092	1138	2
1092	438	1
1138	7840	1
1138	438	23
2024	603	1
2024	966	1
1878	2024	1
1878	603	1
1878	966	1
3493	643	11
514	966	3
514	603	1
4419	514	2
1254	514	1
1254	4419	4
1254	603	1
438	514	1
3904	966	6
3904	4427	4
3493	3904	5
1232	3904	4
345	3904	1
4419	634	4
2836	4419	4
2836	966	14
2836	634	5
634	966	7
10845	2836	1
10845	634	1
1254	643	2
39	438	22
1138	39	6
345	39	5
1145	3904	1
1145	3493	31
1145	4427	16
10569	966	8
38576	4301	1
38576	966	1
4301	966	1
1177	3904	1
1177	3493	1
1177	966	1
1177	1232	2
1177	1178	1
1178	3904	1
1178	3493	1
1178	966	5
1178	1232	1
3493	872	2
1232	3819	4
13	966	3
13	4427	1
13	2836	1
1138	13	2
1138	2836	1
2836	4427	4
1413	7663	8
1232	1413	5
1232	7663	23
1138	1413	3
1138	7663	6
10569	7663	2
1014	10569	1
1014	7663	2
3810	966	2
3810	528	1
3810	854	2
3810	889	1
3493	3810	2
3493	889	1
1413	3810	1
1413	528	3
1413	854	1
1413	889	2
528	854	6
528	889	2
1201	3810	1
1201	3493	11
1201	966	23
1201	1413	3
1201	528	5
1201	854	8
1201	889	1
854	889	2
889	966	6
10109	3810	1
10109	3493	2
10109	1413	2
10109	528	1
10109	1201	1
10109	854	1
10109	889	1
3812	4423	2
3812	7663	1
3812	3889	1
3812	4084	1
3812	3868	1
3724	3812	1
3724	3725	1
3724	7663	1
3724	3889	1
3724	3743	1
3725	4419	1
3725	3812	1
3725	966	2
3725	4423	2
3725	7663	1
3725	3889	1
3725	4084	1
3725	3868	1
3725	3743	1
3889	4419	2
3889	966	2
3889	4423	2
3889	7663	1
3889	4084	2
179	3812	1
179	3724	1
179	3725	1
179	7663	1
179	3889	2
179	4084	2
179	3868	3
179	3743	2
4084	7663	4
3868	7663	1
3868	3889	2
3743	4419	2
3743	3812	2
3743	966	5
3743	4423	3
3743	7663	1
3743	3889	1
3743	4084	1
3743	3868	2
1413	805	1
1413	3479	2
3479	3493	7
1413	2836	5
1232	2836	3
2836	3493	6
1158	738	1
1158	4419	1
1158	966	2
1158	3819	2
1158	438	2
10569	738	1
10569	4419	2
10569	1158	2
10569	3819	3
10569	438	2
3819	738	1
3819	4419	2
3819	438	3
4034	966	9
3908	4034	1
3908	966	1
170	3855	1
170	345	2
3855	966	12
1232	170	2
1232	3855	4
345	3855	2
4427	554	19
4419	626	5
43053	4419	1
43053	966	2
43053	626	1
43053	438	2
438	626	6
4419	4463	1
4419	4441	1
4427	4463	1
4427	4441	1
4463	805	1
4463	966	1
1138	4463	1
1138	4441	1
4441	805	1
4441	966	1
4441	4463	1
1066	4427	1
1066	1232	2
1066	1138	1
1066	658	1
4427	658	2
1232	658	1
1138	658	2
658	966	2
4258	4419	3
4258	680	1
4258	4427	3
4427	680	2
1232	4258	1
1232	680	2
1232	2640	2
1232	179	1
2640	4258	1
2640	4419	2
2640	966	7
2640	680	1
2640	4427	1
179	4258	1
179	4427	2
179	2640	1
1232	554	14
438	554	18
56	966	1
179	56	1
1462	56	1
1462	179	1
4291	4419	2
3541	4291	3
68	7663	1
68	854	1
68	889	1
4267	68	1
4267	966	3
4267	7663	3
4267	528	3
4267	854	3
4267	889	1
7663	854	6
7663	889	1
1232	68	1
1232	4267	2
1232	528	11
1232	889	2
1232	4155	3
528	68	1
528	7663	9
4155	68	1
4155	966	5
4155	4267	1
4155	7663	2
4155	528	2
4155	854	4
4155	889	1
2967	4419	1
2967	966	1
2967	554	1
2967	4427	1
2967	35962	1
35962	4419	1
35962	966	2
35962	554	1
35962	4427	1
66874	966	5
4419	52	1
4427	52	1
1138	52	1
52	966	1
52	554	1
438	52	1
345	554	5
345	52	1
1254	1413	1
36609	966	3
36609	4427	3
36609	658	1
36609	438	2
1138	36609	3
438	658	1
3855	4427	4
1138	3855	2
1138	1145	11
1145	3855	1
1232	1462	1
10845	1232	5
10845	1462	1
29925	4419	1
29925	966	2
29925	30183	1
29925	554	1
29925	4427	1
30183	4419	4
30183	554	2
30183	4427	2
2784	4419	1
2784	966	2
2784	4427	1
2784	27961	1
1145	2784	1
1145	27961	3
27961	4419	7
36609	554	1
3479	36609	1
3479	554	5
3479	4427	3
3479	438	17
1138	626	3
4258	554	2
4258	43053	1
43053	554	1
43053	4427	1
1138	4258	2
1138	43053	1
36226	4258	1
36226	4419	3
36226	966	4
36226	4427	2
1145	36226	2
36609	4419	1
345	7840	1
4419	7840	5
3493	7840	2
10845	3493	5
10845	30749	2
1138	30749	1
30749	4419	2
30749	3493	1
30749	966	3
3664	966	1
20	3664	1
20	966	1
1232	862	1
862	966	1
4427	862	1
1136	4427	1
1136	966	3
1136	7663	1
31183	966	1
2998	966	2
3855	7840	1
680	812	1
106	4427	2
106	812	1
4427	812	1
812	966	6
1138	812	2
4427	514	2
866	966	2
4419	866	1
4427	866	1
34012	866	1
34012	4419	3
34012	966	5
34012	4427	1
1232	2170	3
2170	966	5
1079	1232	5
1079	2170	1
1079	966	16
1241	966	4
554	7663	8
14116	966	1
14116	438	1
1163	14116	1
1163	438	5
1138	14116	1
1138	1163	3
3493	3855	1
3855	805	2
15572	3493	1
15572	966	1
15572	438	1
15572	345	1
10845	15572	1
10845	438	13
10845	345	5
1601	966	1
1601	27961	1
1601	4423	1
1601	48054	1
1601	345	1
27961	4423	5
[truncated: 11,470 more rows]
