# Supplementary material for: Clustering assessment in weighted networks
Source: PeerJ Comput Sci. 2021 Jun 18;7:e600. doi: 10.7717/peerj-cs.600 (PMC8237321; doi:10.7717/peerj-cs.600)
Supplement: Supplemental Information 1 [file peerj-cs-07-600-s001.zip › cluster_assessment-main/forex graph/community_centrality.R]

community.centrality <- function(J){
  #J is the matrix defined as A-gamma*P
  UD <- eigen(J,symmetric=TRUE)
  U <- UD$vectors
  D <- UD$values
  n <- dim(J)[1]
  x <- matrix(nrow=n,ncol=length(D[D>0]))
  com.cent <- array(dim=n)
  for(i in 1:length(D)){
    x[i,] <- sqrt(D[D>0])*U[i,D>0]
    com.cent[i] <- norm(x[i,],type="2")
  }
  com.cent
  return(com.cent)
}
