# Supplementary material for: Clustering assessment in weighted networks
Source: PeerJ Comput Sci. 2021 Jun 18;7:e600. doi: 10.7717/peerj-cs.600 (PMC8237321; doi:10.7717/peerj-cs.600)
Supplement: Supplemental Information 1 [file peerj-cs-07-600-s001.zip › cluster_assessment-main/forex graph/dcor_M.R]

#Creates a Matrix of distance correlations

dcor.M <- function(series){
  n <- dim(series)[2]
  M <- matrix(nrow=n,ncol=n)
  for(i in 1:n){
    for(j in 1:n){
      M[i,j] <- dcor(series[,i],series[,j])
    }
  }
  rownames(M) <- colnames(series)
  colnames(M) <- colnames(series)
  return(M)
}
