# Supplementary material for: Clustering assessment in weighted networks
Source: PeerJ Comput Sci. 2021 Jun 18;7:e600. doi: 10.7717/peerj-cs.600 (PMC8237321; doi:10.7717/peerj-cs.600)
Supplement: Supplemental Information 1 [file peerj-cs-07-600-s001.zip › cluster_assessment-main/forex graph/exchange_rates.R]

exchange.rates <- function(startdate, enddate, freq, seriestype="xts", inverse=FALSE, reduced=FALSE){
  # returns a table with the exchange rates time series
  # inverse: if TRUE, the inverse of every exchange rate is added to the table
  # reduced: if TRUE, returns a smaller set of exchange rates. Useful for faster testing of the algorithms.
  
  
  library(Quandl)
  Quandl.api_key("j3giinsxy2XyfKz1-dsU")
  
  names <-c("USD","EUR","JPY","GBP","AUD","CHF","CAD","MXN","CNY","NZD","SEK","HKD","SGD")
  
  EURUSD <- 1/Quandl("FRED/DEXUSEU", start_date=startdate, end_date=enddate, collapse=freq, type=seriestype)
  JPYUSD <- Quandl("FRED/DEXJPUS", start_date=startdate, end_date=enddate, collapse=freq, type=seriestype)
  GBPUSD <- 1/Quandl("FRED/DEXUSUK", start_date=startdate, end_date=enddate, collapse=freq, type=seriestype)
  AUDUSD <- 1/Quandl("FRED/DEXUSAL", start_date=startdate, end_date=enddate, collapse=freq, type=seriestype)
  CHFUSD <- Quandl("FRED/DEXSZUS", start_date=startdate, end_date=enddate, collapse=freq, type=seriestype)
  CADUSD <- Quandl("FRED/DEXCAUS", start_date=startdate, end_date=enddate, collapse=freq, type=seriestype)
  MXNUSD <- Quandl("FRED/DEXMXUS", start_date=startdate, end_date=enddate, collapse=freq, type=seriestype)
  CNYUSD <- Quandl("FRED/DEXCHUS", start_date=startdate, end_date=enddate, collapse=freq, type=seriestype)
  NZDUSD <- 1/Quandl("FRED/DEXUSNZ", start_date=startdate, end_date=enddate, collapse=freq, type=seriestype)
  SEKUSD <- Quandl("FRED/DEXSDUS", start_date=startdate, end_date=enddate, collapse=freq, type=seriestype)
  HKDUSD <- Quandl("FRED/DEXHKUS", start_date=startdate, end_date=enddate, collapse=freq, type=seriestype)
  SGDUSD <- Quandl("FRED/DEXSIUS", start_date=startdate, end_date=enddate, collapse=freq, type=seriestype)

  
  if (reduced) {
    rates <- merge(EURUSD,JPYUSD,GBPUSD,AUDUSD)
    names <- names[1:5]
  }
  else rates <- merge(EURUSD,JPYUSD,GBPUSD,AUDUSD,CHFUSD,CADUSD,MXNUSD,CNYUSD,NZDUSD,SEKUSD,HKDUSD,SGDUSD)

  for(i in 2:(length(names)-1)){
    for(j in 1:(i-1)){
      if (i>j){
        rates <- merge(rates,rates[,i]/rates[,j])
        colnames(rates)[dim(rates)[2]] <- paste0(names[i+1],names[j+1])
      }
    }
  }
  
  
  if(inverse){
    n <- dim(rates)[2]
    names <- c(colnames(rates),colnames(rates))
    for (i in 1:dim(rates)[2]){
      rates <- merge(rates,rates[,i]^-1)                 #adds columns with the inverse of each series
      names[n+i] <- paste0(substr(names[n+i],4,6),substr(names[n+i],1,3)) #inverts the order of the currencies in the name
    }
    colnames(rates) <- names
  }

  
  return (rates)
}
