# Supplementary material for: Clustering assessment in weighted networks
Source: PeerJ Comput Sci. 2021 Jun 18;7:e600. doi: 10.7717/peerj-cs.600 (PMC8237321; doi:10.7717/peerj-cs.600)
Supplement: Supplemental Information 1 [file peerj-cs-07-600-s001.zip › cluster_assessment-main/forex graph/main_new.R]

library(igraph)
library(Quandl)
library(energy) ##added by AAQ
library(mcclust)
library(ggplot2)
library(kernelboot)

library(Rcpp)
Sys.setenv("PKG_CXXFLAGS"="-std=c++11")
sourceCpp("Hmin_map.cpp")

source("modularity_functions.R")
source("exchange_rates.R")
source("Hmin_dyn_optimized.R")
source("dcor_M.R")
source("plot_communities.R")
source("community_centrality.R")


fx_returns <- function(startdate="2009-01-01",enddate="2009-02-01",freq="daily",seriestype="xts",reduced=FALSE){
  # Generates the time series of returns for all the exchange rates of the selected currencies
  # If reduced=TRUE, it reduces the data to only 5 currencies for faster and easier testing.
  
  startdate <- as.Date(startdate)
  enddate <- as.Date(enddate)
  exchange.rates <- exchange.rates(startdate,enddate,freq,seriestype,inverse=TRUE,reduced=reduced)
  returns <- diff(log(exchange.rates))[2:dim(exchange.rates)[1]]
  return(returns)
}


gamma.ken=1.3

cluster_monthly_returns <- function(returns,dyn.step=30){
  startdate <- index(returns)[1]
  enddate <- index(returns)[dim(returns)[1]]
  
  monthly_returns <- split(returns, f="months")
  
  gamma.dist=1.48
  gamma.pea=1.495
  gamma.ken=1.3
  
  n=dim(returns)[2]
  n.dist=n/2
  
  
  c.pea <- matrix(nrow=length(monthly_returns),ncol=n)    #c will contain the community of each vertex
  colnames(c.pea) <- colnames(returns)
  c.ken <-c.pea
  c.dist <- matrix(nrow=length(monthly_returns),ncol=n.dist)
  colnames(c.dist)<-colnames(returns)[1:n.dist]
  
  P <- (n-2)/(2*n)
  
  for (i in 1:length(monthly_returns)) {
    print(substring(index(monthly_returns[[1]])[1],1,7))
    r <- monthly_returns[[i]]
    M.dist <- dcor.M(r[,1:(n/2)])-diag(n.dist) ##AAQ: use distanceCor
    M.ken <- cor(r,method="kendall")
    M.pea <- cor(r,method="pearson")
    
    P.dist <- sum(M.dist)/(n.dist*(n.dist-1))
    
    M.ken <- abs(0.5*(M.ken+1)-diag(n))    #abs prevents very small almost zero negative numbers from appearing
    M.pea <- abs(0.5*(M.pea+1)-diag(n))
    
    
    g.dist <- graph.adjacency(M.dist, mode="undirected",weighted=TRUE,add.rownames=TRUE,diag=FALSE)
    g.ken <- graph.adjacency(M.ken, mode="undirected",weighted=TRUE,add.rownames=TRUE,diag=FALSE)
    g.pea <- graph.adjacency(M.pea, mode="undirected",weighted=TRUE,add.rownames=TRUE,diag=FALSE)
    g.dist.b <- graph.adjacency(1/M.dist, mode="undirected",weighted=TRUE,add.rownames=TRUE,diag=FALSE)
    g.ken.b <- graph.adjacency(1/M.ken, mode="undirected",weighted=TRUE,add.rownames=TRUE,diag=FALSE)
    g.pea.b <- graph.adjacency(1/M.pea, mode="undirected",weighted=TRUE,add.rownames=TRUE,diag=FALSE)
    
    
    # c.dist[i,] <- Hmin(g.dist,P.dist,gamma=gamma.dist,itermax=10)
    # c.ken[i,] <- Hmin(g.ken,P,gamma=gamma.ken,itermax=10)
    # c.pea[i,] <- Hmin(g.pea,P,gamma=gamma.pea,itermax=10)
    
    c.dist[i,] <- HminCpp(M.dist,P.dist,gamma=gamma.dist,itermax=10)
    c.ken[i,] <- HminCpp(M.ken,P,gamma=gamma.ken,itermax=10)
    c.pea[i,] <- HminCpp(M.pea,P,gamma=gamma.pea,itermax=10)
    
  }
  return(list(c.dist,c.ken,c.pea))
  
}


cluster_bootstrap <- function (returns, n_samples=10){
  n <- dim(returns)[2]
  M.dist <- dcor.M(returns[,1:(n/2)])
  gamma.dist=1.48
  c_dist <- HminCpp(M.dist, gamma.dist, itermax=10)
  vi_distances <- vector (mode="numeric", length=n_samples)
  for (i in 1:n_samples){
    S_sample <- sample(n/2, n/2, replace=TRUE)
    M_dist_resample <- M.dist[S_sample,S_sample]
    #P_dist_resample <- sum(M_dist_resample)/(n/2*(n/2-1))
    c_dist_resample <- HminCpp(M_dist_resample, gamma.dist, itermax=10)
    
    c_dist_nd <- c_dist[S_sample] #gets the original clusters for the new sample
    nd <- !duplicated(S_sample) #vector of bools indicating which of the elements are not duplicates
    c_dist_nd <- c_dist_nd[nd]
    c_dist_resample <- c_dist_resample[nd]
    
    vi_distances[i] <- vi.dist(c_dist_nd,c_dist_resample)/log(n)
    
  }
  return (mean (vi_distances))
}

returns <- fx_returns()

cluster_returns <- function(r){
  n <- dim(r)[2]
  M.ken <- cor(r,method="kendall")
  M.ken <- abs(0.5*(M.ken+1)-diag(n))
  c.ken <- HminCpp(M.ken,gamma=gamma.ken,itermax=10)
  return (c.ken)
}

graph_returns <- function (r){
    n=dim(returns)[2]
    M.dist <- dcor.M(r[,1:(n/2)])-diag(n/2) ##AAQ: use distanceCor
    g.dist <- graph.adjacency(M.dist, mode="undirected",weighted=TRUE,add.rownames=TRUE,diag=FALSE)
    return(g.dist)
}

identity <- function (a){ return (a)}
#kernelboot(t(returns), cluster_returns, kernel="multivariate")
