# Supplementary material for: Clustering assessment in weighted networks
Source: PeerJ Comput Sci. 2021 Jun 18;7:e600. doi: 10.7717/peerj-cs.600 (PMC8237321; doi:10.7717/peerj-cs.600)
Supplement: Supplemental Information 1 [file peerj-cs-07-600-s001.zip › cluster_assessment-main/forex graph/plot_communities.R]

#Creates a new graph with an appropiate layout to represent the communities without overlapping
library(colorspace)

plot.com <-function(g,c,main="",sub=""){
  n <- length(V(g))
  Mplot <- matrix(ncol=n,nrow=n,0)
  colnames(Mplot)<-labels(V(g))
  rownames(Mplot)<-labels(V(g))
  for(j in 1:n){
    b <- TRUE
    for(k in 1:n){
      if (c[j]==c[k] & b){
        Mplot[j,k] <- 1
        b <- FALSE
      }
    }
  }
  
  gplot <- graph.adjacency(Mplot, mode="undirected",weighted=TRUE,add.rownames=TRUE,diag=FALSE)
  l <- layout.fruchterman.reingold(gplot)
  groups <- list()
  j <- 1 #index of the community
  for(i in c){
    groups[[j]] <- which(c==i)  #adds an element to the list with the indices of nodes in community i
    j<-j+1
  }
  lab <- labels(V(gplot))
  for (i in 1:n) lab[i] <- paste0(substr(lab[i],1,3),"/",substr(lab[i],4,6))
  V(gplot)$name <- lab
  colours <- rainbow_hcl(length(groups),start = -1000, end = 300)
  plot(gplot,layout=l, vertex.size=4, vertex.label.dist=0.15,vertex.label.degree=pi/2,vertex.label.cex=0.55, 
       edge.lty="blank",main=main,mark.groups=groups,mark.col=colours,mark.border="#383838" ,vertex.color="slategray",
       vertex.label.color="black",mark.shape=1/2,mark.expand=17,sub=sub)
}
