# Supplementary material for: Clustering assessment in weighted networks
Source: PeerJ Comput Sci. 2021 Jun 18;7:e600. doi: 10.7717/peerj-cs.600 (PMC8237321; doi:10.7717/peerj-cs.600)
Supplement: Supplemental Information 1 [file peerj-cs-07-600-s001.zip › cluster_assessment-main/modularity_functions.R]

#returns the matrix with the images of the kronecker delta function of c[i],c[j]
delta <- function(c){
  k<-length(c)
  d <- diag(k)
  for (i in 1:k){
    for (j in 1:i){
      if(c[i]==c[j]) {
        d[i,j] <- 1
        d[j,i] <- 1
      }
    }
  }
  return (d)
}

#Modularity function defined in (5)
Q <- function(A,P,c){
  q <- sum((A-P)*delta(c))
  return(q/sum(A))
}


#Hamiltonian of Potts spin glass from adjacency matrix A. For gamma=1, H=2*m*Q 
H.matrix <- function(A,P,c,gamma=1){
  X <- (A-gamma*P)
  X <- data.matrix(X)
  diag(X) <- 0
  h <- sum(X*delta(c))
  return (h)
}

H.graph <- function(g,P,c,gamma=1){
  #Hamiltonian of Potts spin glass. 
  # g: input graph
  # P: edge strength of null model. In this network P is constant.
  # c: vector that for each vertex gives its community
  # gamma: parameter. For gamma=1, H is proportional to the modularity function.
  
  return(H.matrix(get.adjacency(g,attr="weight"),P,c,gamma))
}
